# Supplementary material for: cDNA Microarray Gene Expression Profiling of Hedgehog Signaling Pathway Inhibition in Human Colon Cancer Cells
Source: PLoS One. 2010 Oct 1;5(10):e13054. doi: 10.1371/journal.pone.0013054 (PMC2948497; doi:10.1371/journal.pone.0013054)
Supplement: Data S1 — HT29 Raw Microarray Data. (11.39 MB XLS) [file pone.0013054.s001.xls]

## Sheet: Just-HT29-Diff-Score-FC-Ave-Nor
Original microarray data for cell line HT29
PROBE_ID	SYMBOL	HT29-DSMO.AVG_Signal	HT29-DSMO.NARRAYS	HT29-DSMO.ARRAY_STDEV	HT29-DSMO.Detection Pval	DiffScore(DSMO/DSMO)	HT29-Gant61.AVG_Signal	HT29-Gant61.NARRAYS	HT29-Gant61.ARRAY_STDEV	HT29-Gant61.Detection Pval	DiffScore(Gant61/DSMO)	Ratio(Gant61/DSMO)	SEARCH_KEY	ILMN_GENE	CHROMOSOME	DEFINITION	SYNONYMS	ACCESSION
ILMN_2193980	ABCB6	463.872	2	22.6457	0	0	917.324	2	17.1102	0	355.389	1.97753	ILMN_567	ABCB6	2	Homo sapiens ATP-binding cassette, sub-family B (MDR/TAP), member 6 (ABCB6), nuclear gene encoding mitochondrial protein, mRNA.	ABC; EST45597; PRP; MTABC3; ABC14; umat; FLJ22414	NM_005689.1
ILMN_1801767	ABHD3	444.66	2	0.435134	0	0	1015.77	2	55.2967	0	355.389	2.28437	ILMN_4359	ABHD3	18	Homo sapiens abhydrolase domain containing 3 (ABHD3), mRNA.	LABH3; MGC11259	NM_138340.3
ILMN_1700633	ABHD4	29.2757	2	8.24136	0.0195783	0	165.413	2	4.4103	0	355.389	5.65017	ILMN_4184	ABHD4	14	Homo sapiens abhydrolase domain containing 4 (ABHD4), mRNA.	FLJ12816	NM_022060.2
ILMN_1802096	ABTB1	181.75	2	15.8432	0	0	388.697	2	7.96312	0	355.389	2.13863	ILMN_28796	ABTB1	3	Homo sapiens ankyrin repeat and BTB (POZ) domain containing 1 (ABTB1), transcript variant 1, mRNA.	BPOZ; PP2259; EF1ABP; MGC20585	NM_032548.2
ILMN_2336595	ACSS2	716.974	2	17.4872	0	0	2545.1	2	137.448	0	355.389	3.54978	ILMN_172842	ACSS2	20	Homo sapiens acyl-CoA synthetase short-chain family member 2 (ACSS2), transcript variant 2, mRNA.	AceCS; ACAS2; ACS; ACSA; dJ1161H23.1; DKFZp762G026	NM_001076552.1
ILMN_1714197	ACSS2	915.493	2	65.4128	0	0	3167.73	2	145.114	0	355.389	3.46014	ILMN_9910	ACSS2	20	Homo sapiens acyl-CoA synthetase short-chain family member 2 (ACSS2), transcript variant 1, mRNA.	AceCS; ACAS2; ACS; ACSA; dJ1161H23.1; DKFZp762G026	NM_018677.2
ILMN_1702933	ADM2	145.667	2	11.4597	0	0	314.306	2	16.6362	0	355.389	2.1577	ILMN_19761	ADM2	22	Homo sapiens adrenomedullin 2 (ADM2), mRNA.	AM2; dJ579N16.4; FLJ21135	NM_024866.4
ILMN_1672148	AKR1B10	6836.82	2	306.961	0	0	12543.6	2	697.675	0	355.389	1.83472	ILMN_6435	AKR1B10	7	Homo sapiens aldo-keto reductase family 1, member B10 (aldose reductase) (AKR1B10), mRNA.	ARL-1; AKR1B11; HSI; AKR1B12; ALDRLn; MGC14103; HIS; ARL1	NM_020299.3
ILMN_2139970	ALDH1A3	2603.77	2	74.8612	0	0	5444.53	2	85.8435	0	355.389	2.09102	ILMN_25111	ALDH1A3	15	Homo sapiens aldehyde dehydrogenase 1 family, member A3 (ALDH1A3), mRNA.	RALDH3; ALDH6; ALDH1A6	NM_000693.1
ILMN_1793859	ALDH2	1058.23	2	14.8748	0	0	1753.86	2	31.9398	0	355.389	1.65735	ILMN_17598	ALDH2	12	Homo sapiens aldehyde dehydrogenase 2 family (mitochondrial) (ALDH2), nuclear gene encoding mitochondrial protein, mRNA.	ALDM; ALDH-E2; ALDHI; MGC1806	NM_000690.2
ILMN_1755974	ALDOC	1232.22	2	17.1482	0	0	3897.16	2	173.49	0	355.389	3.1627	ILMN_15767	ALDOC	17	Homo sapiens aldolase C, fructose-bisphosphate (ALDOC), mRNA.	ALDC	NM_005165.2
ILMN_1808792	ALKBH6	363.803	2	10.1056	0	0	749.132	2	27.5483	0	355.389	2.05917	ILMN_6336	ALKBH6	19	Homo sapiens alkB, alkylation repair homolog 6 (E. coli) (ALKBH6), transcript variant 1, mRNA.	MGC15677	NM_198867.1
ILMN_1680996	ALOX5	363.625	2	3.23279	0	0	635.251	2	39.5183	0	355.389	1.747	ILMN_2997	ALOX5		PREDICTED: Homo sapiens arachidonate 5-lipoxygenase (ALOX5), mRNA.		XM_001127464.1
ILMN_1750256	ALS2	673.842	2	20.4882	0	0	1424.76	2	58.6885	0	355.389	2.11439	ILMN_3322	ALS2	2	Homo sapiens amyotrophic lateral sclerosis 2 (juvenile) (ALS2), mRNA.	KIAA1563; FLJ31851; ALS2CR6; PLSJ; ALSJ; MGC87187; IAHSP	NM_020919.2
ILMN_1801606	AMZ2	2804.82	2	6.06499	0	0	4065.35	2	69.509	0	355.389	1.44941	ILMN_648	AMZ2	17	Homo sapiens archaelysin family metallopeptidase 2 (AMZ2), transcript variant 2, mRNA.		NM_001033569.1
ILMN_2185563	ANKRA2	247.835	2	7.24351	0	0	571.297	2	18.7013	0	355.389	2.30515	ILMN_182144	ANKRA2	5	Homo sapiens ankyrin repeat, family A (RFXANK-like), 2 (ANKRA2), mRNA.	ANKRA	NM_023039.2
ILMN_1699421	ANXA10	4434.64	2	65.7257	0	0	7155.8	2	134.064	0	355.389	1.61362	ILMN_20600	ANXA10	4	Homo sapiens annexin A10 (ANXA10), mRNA.	ANX14	NM_007193.3
ILMN_1703791	ANXA7	1854.17	2	49.278	0	0	2827.05	2	144.484	0	355.389	1.5247	ILMN_14787	ANXA7	10	Homo sapiens annexin A7 (ANXA7), transcript variant 2, mRNA.	ANX7; SNX	NM_004034.1
ILMN_1811592	ARHGAP21	1203.01	2	27.2695	0	0	1790.92	2	75.3766	0	355.389	1.4887	ILMN_10414	ARHGAP21	10	Homo sapiens Rho GTPase activating protein 21 (ARHGAP21), mRNA.	FLJ33323; ARHGAP10; DKFZp761L0424	NM_020824.2
ILMN_1781010	ARHGEF3	726.423	2	26.6343	0	0	1225.63	2	9.85016	0	355.389	1.68721	ILMN_18508	ARHGEF3	3	Homo sapiens Rho guanine nucleotide exchange factor (GEF) 3 (ARHGEF3), mRNA.	DKFZP434F2429; XPLN; GEF3; MGC118905; STA3	NM_019555.1
ILMN_2232463	ARL14	148.983	2	15.5211	0	0	342.852	2	12.7922	0	355.389	2.30129	ILMN_20812	ARL14	3	Homo sapiens ADP-ribosylation factor-like 14 (ARL14), mRNA.	ARF7; FLJ22595	NM_025047.1
ILMN_1684873	ARSD	370.534	2	3.98114	0	0	608.195	2	9.84349	0	355.389	1.6414	ILMN_23258	ARSD	X	Homo sapiens arylsulfatase D (ARSD), transcript variant 1, mRNA.		NM_001669.2
ILMN_1796417	ASNS	4118.43	2	40.0418	0	0	8036.91	2	119.6	0	355.389	1.95145	ILMN_14195	ASNS	7	Homo sapiens asparagine synthetase (ASNS), transcript variant 1, mRNA.	TS11	NM_133436.1
ILMN_1708778	ASS1	433.772	2	57.7924	0	0	1229.27	2	5.32545	0	355.389	2.83389	ILMN_18789	ASS1	9	Homo sapiens argininosuccinate synthetase 1 (ASS1), transcript variant 1, mRNA.	CTLN1; ASS	NM_000050.4
ILMN_2395451	ASS1	308.838	2	17.4469	0	0	800.545	2	23.4688	0	355.389	2.59212	ILMN_20010	ASS1	9	Homo sapiens argininosuccinate synthetase 1 (ASS1), transcript variant 2, mRNA.	CTLN1; ASS	NM_054012.3
ILMN_2374865	ATF3	167.895	2	2.35276	0	0	654.229	2	2.8587	0	355.389	3.89665	ILMN_182693	ATF3	1	Homo sapiens activating transcription factor 3 (ATF3), transcript variant 4, mRNA.		NM_001040619.1
ILMN_2358457	ATF4	1253.59	2	36.9251	0	0	1898.01	2	43.7199	0	355.389	1.51407	ILMN_23435	ATF4	22	Homo sapiens activating transcription factor 4 (tax-responsive enhancer element B67) (ATF4), transcript variant 2, mRNA.	TXREB; TAXREB67; CREB2; CREB-2	NM_182810.1
ILMN_2188204	ATG12	1924.33	2	65.9827	0	0	3153.45	2	8.00722	0	355.389	1.63872	ILMN_164969	ATG12	5	Homo sapiens ATG12 autophagy related 12 homolog (S. cerevisiae) (ATG12), mRNA.	HAPG12; APG12L; APG12	NM_004707.2
ILMN_2313782	ATG4A	177.096	2	0.643148	0	0	494.555	2	21.9343	0	355.389	2.79258	ILMN_25519	ATG4A	X	Homo sapiens ATG4 autophagy related 4 homolog A (S. cerevisiae) (ATG4A), transcript variant 2, mRNA.	APG4A; AUTL2	NM_178270.1
ILMN_2071937	ATP6V0E1	4041.52	2	54.1411	0	0	6464.34	2	273.175	0	355.389	1.59948	ILMN_8923	ATP6V0E1	5	Homo sapiens ATPase, H+ transporting, lysosomal 9kDa, V0 subunit e1 (ATP6V0E1), mRNA.	Vma21p; ATP6V0E; Vma21; ATP6H; M9.2	NM_003945.3
ILMN_2153332	ATXN1	227.18	2	2.0987	0	0	445.154	2	13.6143	0	355.389	1.95948	ILMN_173593	ATXN1	6	Homo sapiens ataxin 1 (ATXN1), mRNA.	SCA1; D6S504E; ATX1	NM_000332.2
ILMN_1763638	BCAR3	370.105	2	12.8281	0	0	816.621	2	17.1517	0	355.389	2.20646	ILMN_12475	BCAR3	1	Homo sapiens breast cancer anti-estrogen resistance 3 (BCAR3), mRNA.	NSP2; KIAA0554; SH2D3B	NM_003567.2
ILMN_2181445	BCL2L13	1283.9	2	40.8819	0	0	2172.62	2	49.0224	0	355.389	1.6922	ILMN_24976	BCL2L13	22	Homo sapiens BCL2-like 13 (apoptosis facilitator) (BCL2L13), nuclear gene encoding mitochondrial protein, mRNA.	BCL-RAMBO; MIL1	NM_015367.2
ILMN_2181892	BEX2	592.734	2	27.9876	0	0	1285.72	2	0.674414	0	355.389	2.16913	ILMN_24134	BEX2	X	Homo sapiens brain expressed X-linked 2 (BEX2), mRNA.	BEX1; DJ79P11.1	NM_032621.2
ILMN_1768534	BHLHB2	481.666	2	24.6508	0	0	1837.91	2	28.2961	0	355.389	3.81574	ILMN_24095	BHLHB2	3	Homo sapiens basic helix-loop-helix domain containing, class B, 2 (BHLHB2), mRNA.	DEC1; STRA13; Stra14; SHARP-2	NM_003670.1
ILMN_1679782	BLOC1S2	40.7916	2	1.29529	0.0135542	0	190.715	2	5.19455	0	355.389	4.67535	ILMN_8691	BLOC1S2	10	Homo sapiens biogenesis of lysosome-related organelles complex-1, subunit 2 (BLOC1S2), transcript variant 2, mRNA.	RP11-316M21.4; FLJ30135; BLOS2; MGC10120	NM_001001342.1
ILMN_1665554	BRF2	304.489	2	20.3126	0	0	679.412	2	2.00085	0	355.389	2.23132	ILMN_2966	BRF2	8	Homo sapiens BRF2, subunit of RNA polymerase III transcription initiation factor, BRF1-like (BRF2), mRNA.	TFIIIB50; FLJ11052; BRFU	NM_018310.2
ILMN_1734483	BSDC1	513.073	2	23.6296	0	0	1219.83	2	25.4725	0	355.389	2.3775	ILMN_19084	BSDC1	1	Homo sapiens BSD domain containing 1 (BSDC1), mRNA.	RP4-811H24.7; FLJ10276; DKFZp686B09139	NM_018045.5
ILMN_1775743	BTG1	1186.7	2	48.2276	0	0	2568.14	2	59.791	0	355.389	2.1641	ILMN_18038	BTG1	12	Homo sapiens B-cell translocation gene 1, anti-proliferative (BTG1), mRNA.		NM_001731.1
ILMN_1770085	BTG2	178.731	2	6.46699	0	0	392.712	2	23.8257	0	355.389	2.19723	ILMN_9681	BTG2	1	Homo sapiens BTG family, member 2 (BTG2), mRNA.	PC3; TIS21; MGC126064; MGC126063	NM_006763.2
ILMN_2151056	C10orf32	384.788	2	9.58749	0	0	708.996	2	20.8268	0	355.389	1.84256	ILMN_14969	C10ORF32	10	Homo sapiens chromosome 10 open reading frame 32 (C10orf32), mRNA.	RP11-753C18.6; DKFZp686B2219; MGC27171; CYT19; AS3MT; FLJ40752	NM_144591.1
ILMN_1662470	C10orf35	1071.87	2	18.9523	0	0	2421.96	2	131.7	0	355.389	2.25956	ILMN_13661	C10ORF35	10	Homo sapiens chromosome 10 open reading frame 35 (C10orf35), mRNA.		NM_145306.2
ILMN_2213297	C11orf54	588.769	2	7.75616	0	0	1335.19	2	36.33	0	355.389	2.26776	ILMN_4783	C11ORF54	11	Homo sapiens chromosome 11 open reading frame 54 (C11orf54), mRNA.	PTD012	NM_014039.2
ILMN_1775330	C15orf52	420.833	2	9.49192	0	0	708.965	2	10.4158	0	355.389	1.68467	ILMN_1132	C15ORF52	15	Homo sapiens chromosome 15 open reading frame 52 (C15orf52), mRNA.	FLJ43339; DKFZp686N1468	NM_207380.1
ILMN_2390310	C17orf91	42.8072	2	9.38458	0.0120482	0	290.665	2	36.3096	0	355.389	6.79011	ILMN_17772	C17ORF91	17	Homo sapiens chromosome 17 open reading frame 91 (C17orf91), transcript variant 2, mRNA.	DKFZp686O06159; MGC14376; MGC149751	NM_001001870.1
ILMN_2073446	C1orf116	195.551	2	9.88578	0	0	387.034	2	7.11133	0	355.389	1.9792	ILMN_171813	C1ORF116	1	Homo sapiens chromosome 1 open reading frame 116 (C1orf116), mRNA.	MGC4309; DKFZp666H2010; MGC2742; FLJ36507; SARG	NM_023938.4
ILMN_2224907	C4orf34	609.555	2	21.9232	0	0	1061.38	2	12.2136	0	355.389	1.74123	ILMN_6140	C4ORF34	4	Homo sapiens chromosome 4 open reading frame 34 (C4orf34), mRNA.	FLJ13289	NM_174921.1
ILMN_1814106	C9orf169	182.87	2	1.45175	0	0	696.481	2	1.48705	0	355.389	3.80861	ILMN_13120	C9ORF169		Homo sapiens chromosome 9 open reading frame 169 (C9orf169), mRNA.		NM_199001.1
ILMN_1720998	CA12	1135.28	2	46.7485	0	0	1804.25	2	3.68426	0	355.389	1.58926	ILMN_796	CA12	15	Homo sapiens carbonic anhydrase XII (CA12), transcript variant 1, mRNA.	CAXII; FLJ20151; HsT18816	NM_001218.3
ILMN_1809695	CAMK2G	402.467	2	15.0196	0	0	849.01	2	40.0494	0	355.389	2.10952	ILMN_4018	CAMK2G	10	Homo sapiens calcium/calmodulin-dependent protein kinase (CaM kinase) II gamma (CAMK2G), transcript variant 4, mRNA.	CAMKG; CAMK-II; CAMK; MGC26678; FLJ16043	NM_001222.2
ILMN_1737089	CAPN5	234.583	2	11.6535	0	0	448.869	2	12.2031	0	355.389	1.91348	ILMN_138379	CAPN5	11	Homo sapiens calpain 5 (CAPN5), mRNA.	HTRA3; FLJ46245; nCL-3	NM_004055.4
ILMN_1678454	CASP4	701.709	2	44.009	0	0	1295.26	2	48.6027	0	355.389	1.84586	ILMN_7434	CASP4	11	Homo sapiens caspase 4, apoptosis-related cysteine peptidase (CASP4), transcript variant alpha, mRNA.	ICE(rel)II; TX; Mih1/TX; ICH-2; ICEREL-II	NM_001225.3
ILMN_1730347	CCDC115	509.64	2	27.0925	0	0	845.756	2	11.6563	0	355.389	1.65952	ILMN_599	CCDC115	2	Homo sapiens coiled-coil domain containing 115 (CCDC115), mRNA.	ccp1; MGC12981; FLJ30131	NM_032357.2
ILMN_1811264	CCDC32	1386.92	2	45.7694	0	0	2180.74	2	50.6975	0	355.389	1.57237	ILMN_24282	CCDC32	15	Homo sapiens coiled-coil domain containing 32 (CCDC32), transcript variant 2, mRNA.	FLJ25915; MGC20481	NM_052849.2
ILMN_2232166	CCDC90B	1958.39	2	27.642	0	0	2932.15	2	56.1995	0	355.389	1.49722	ILMN_6208	CCDC90B	11	Homo sapiens coiled-coil domain containing 90B (CCDC90B), mRNA.	MDS011; MGC104239; MDS025	NM_021825.3
ILMN_1702247	CCNDBP1	2503.46	2	130.482	0	0	4071.08	2	172.994	0	355.389	1.62618	ILMN_23609	CCNDBP1	15	Homo sapiens cyclin D-type binding-protein 1 (CCNDBP1), transcript variant 2, mRNA.	DIP1; GCIP	NM_037370.1
ILMN_1766797	CCS	212.016	2	3.50434	0	0	383.744	2	3.34328	0	355.389	1.80998	ILMN_23509	CCS	11	Homo sapiens copper chaperone for superoxide dismutase (CCS), mRNA.	MGC138260	NM_005125.1
ILMN_1800540	CD55	1058.6	2	0.330026	0	0	2362.35	2	142.439	0	355.389	2.23157	ILMN_18297	CD55	1	Homo sapiens CD55 molecule, decay accelerating factor for complement (Cromer blood group) (CD55), mRNA.	CR; TC; DAF	NM_000574.2
ILMN_1784602	CDKN1A	3167.55	2	215.765	0	0	16511.5	2	1034.56	0	355.389	5.21269	ILMN_5895	CDKN1A	6	Homo sapiens cyclin-dependent kinase inhibitor 1A (p21, Cip1) (CDKN1A), transcript variant 1, mRNA.	P21; MDA-6; SDI1; p21CIP1; CIP1; CDKN1; WAF1; CAP20	NM_000389.2
ILMN_2376723	CDKN2B	96.5156	2	0.0785816	0.00301205	0	302.318	2	13.2347	0	355.389	3.13232	ILMN_183997	CDKN2B	9	Homo sapiens cyclin-dependent kinase inhibitor 2B (p15, inhibits CDK4) (CDKN2B), transcript variant 2, mRNA.	TP15; p15INK4b; INK4B; P15; MTS2; CDK4I	NM_078487.2
ILMN_1695645	CETN2	3033.22	2	18.5719	0	0	5165.82	2	253.824	0	355.389	1.70308	ILMN_5587	CETN2	X	Homo sapiens centrin, EF-hand protein, 2 (CETN2), mRNA.	CEN2; CALT	NM_004344.1
ILMN_1771238	CHM	581.154	2	2.20822	0	0	1075.6	2	30.2285	0	355.389	1.8508	ILMN_34681	CHM	X	Homo sapiens choroideremia (Rab escort protein 1) (CHM), transcript variant 1, mRNA.	TCD; REP-1; FLJ38564; DXS540; MGC102710; GGTA; HSD-32	NM_000390.2
ILMN_1660837	CLCN3	663.227	2	24.9904	0	0	1196.48	2	53.523	0	355.389	1.80403	ILMN_15279	CLCN3	4	Homo sapiens chloride channel 3 (CLCN3), transcript variant e, mRNA.	ClC-3; CLC3	NM_173872.2
ILMN_1796423	CLIC3	147.424	2	9.64796	0	0	412.1	2	15.1526	0	355.389	2.79533	ILMN_20406	CLIC3	9	Homo sapiens chloride intracellular channel 3 (CLIC3), mRNA.		NM_004669.2
ILMN_1709634	CMBL	3285.65	2	121.919	0	0	5071.37	2	184.133	0	355.389	1.54349	ILMN_1485	CMBL	5	Homo sapiens carboxymethylenebutenolidase homolog (Pseudomonas) (CMBL), mRNA.	FLJ23617	NM_138809.3
ILMN_1690223	CNTNAP2	543.049	2	20.4147	0	0	865.394	2	5.56843	0	355.389	1.59358	ILMN_137475	CNTNAP2	7	Homo sapiens contactin associated protein-like 2 (CNTNAP2), mRNA.	NRXN4; CDFE; DKFZp781D1846; CASPR2	NM_014141.4
ILMN_1751615	COQ10B	1347.79	2	90.3354	0	0	2214.89	2	43.5535	0	355.389	1.64336	ILMN_29987	COQ10B	2	Homo sapiens coenzyme Q10 homolog B (S. cerevisiae) (COQ10B), mRNA.	FLJ13448	NM_025147.3
ILMN_2305112	CTH	233.699	2	1.90598	0	0	789.165	2	11.0806	0	355.389	3.37685	ILMN_4045	CTH	1	Homo sapiens cystathionase (cystathionine gamma-lyase) (CTH), transcript variant 2, mRNA.	MGC9471	NM_153742.3
ILMN_1812995	CTSL1	957.949	2	9.16207	0	0	1440.89	2	52.4524	0	355.389	1.50415	ILMN_8814	CTSL1	9	Homo sapiens cathepsin L1 (CTSL1), transcript variant 1, mRNA.	MEP; CATL; FLJ31037; CTSL	NM_001912.3
ILMN_1729237	CYB5R1	386.632	2	26.1939	0	0	1050.36	2	89.7235	0	355.389	2.71668	ILMN_516	CYB5R1	1	Homo sapiens cytochrome b5 reductase 1 (CYB5R1), mRNA.	B5R.1; NQO3A2; humb5R2	NM_016243.2
ILMN_1677200	CYFIP2	719.744	2	6.79354	0	0	1142.36	2	22.6831	0	355.389	1.58717	ILMN_136977	CYFIP2	5	Homo sapiens cytoplasmic FMR1 interacting protein 2 (CYFIP2), transcript variant 3, mRNA.	PIR121	NM_014376.2
ILMN_1693338	CYP1B1	453.628	2	7.13446	0	0	1428.98	2	79.5926	0	355.389	3.15011	ILMN_14614	CYP1B1	2	Homo sapiens cytochrome P450, family 1, subfamily B, polypeptide 1 (CYP1B1), mRNA.	GLC3A; CP1B	NM_000104.2
ILMN_1810942	CYP3A5	316.36	2	42.4702	0	0	924.85	2	26.9545	0	355.389	2.92341	ILMN_3297	CYP3A5	7	Homo sapiens cytochrome P450, family 3, subfamily A, polypeptide 5 (CYP3A5), mRNA.	CP35; PCN3; P450PCN3	NM_000777.2
ILMN_1719883	CYP4F11	113.104	2	14.2416	0.00150602	0	873.938	2	104.723	0	355.389	7.72683	ILMN_9376	CYP4F11	19	Homo sapiens cytochrome P450, family 4, subfamily F, polypeptide 11 (CYP4F11), mRNA.		NM_021187.2
ILMN_1781680	DAP3	2100.33	2	73.1586	0	0	3389.37	2	194.469	0	355.389	1.61373	ILMN_13395	DAP3	1	Homo sapiens death associated protein 3 (DAP3), nuclear gene encoding mitochondrial protein, transcript variant 1, mRNA.	MGC126059; MGC126058; bMRP-10; MRP-S29; DKFZp686G12159; DAP-3; MRPS29	NM_033657.1
ILMN_1676984	DDIT3	129.967	2	9.22734	0.00150602	0	826.885	2	64.9128	0	355.389	6.36225	ILMN_16748	DDIT3	12	Homo sapiens DNA-damage-inducible transcript 3 (DDIT3), mRNA.	MGC4154; CEBPZ; CHOP10; CHOP; GADD153	NM_004083.4
ILMN_1661599	DDIT4	895.014	2	13.2202	0	0	4394.71	2	240.09	0	355.389	4.91021	ILMN_13176	DDIT4	10	Homo sapiens DNA-damage-inducible transcript 4 (DDIT4), mRNA.	RTP801; Dig2; REDD1; FLJ20500; RP11-442H21.1; REDD-1	NM_019058.2
ILMN_1768031	DEDD2	1100.06	2	14.1792	0	0	1648.6	2	17.0566	0	355.389	1.49865	ILMN_12562	DEDD2	19	Homo sapiens death effector domain containing 2 (DEDD2), mRNA.	FLAME-3	NM_133328.2
ILMN_2165867	DHCR7	1211.54	2	24.7716	0	0	2771.45	2	21.6431	0	355.389	2.28754	ILMN_2138	DHCR7	11	Homo sapiens 7-dehydrocholesterol reductase (DHCR7), mRNA.	SLOS	NM_001360.2
ILMN_1752478	DHRS3	549.17	2	1.25763	0	0	936.772	2	11.8209	0	355.389	1.7058	ILMN_12432	DHRS3	1	Homo sapiens dehydrogenase/reductase (SDR family) member 3 (DHRS3), mRNA.	retSDR1; SDR1; Rsdr1; RDH17	NM_004753.4
ILMN_1713688	DHX32	1023.51	2	33.8833	0	0	1649.62	2	83.0153	0	355.389	1.61173	ILMN_2348	DHX32	10	Homo sapiens DEAH (Asp-Glu-Ala-His) box polypeptide 32 (DHX32), mRNA.	FLJ10694; DDX32; FLJ10889; DHLP1	NM_018180.2
ILMN_1669376	DRAM	282.983	2	9.66259	0	0	476.394	2	8.48883	0	355.389	1.68347	ILMN_20048	DRAM	12	Homo sapiens damage-regulated autophagy modulator (DRAM), mRNA.	FLJ11259	NM_018370.2
ILMN_1706498	DSE	418.654	2	28.2119	0	0	773.968	2	50.25	0	355.389	1.84871	ILMN_14589	DSE	6	Homo sapiens dermatan sulfate epimerase (DSE), transcript variant 1, mRNA.	DSEPI; SART2	NM_013352.2
ILMN_1797522	DUSP3	1293.2	2	1.00789	0	0	2204.21	2	89.7763	0	355.389	1.70445	ILMN_14523	DUSP3	17	Homo sapiens dual specificity phosphatase 3 (vaccinia virus phosphatase VH1-related) (DUSP3), mRNA.	VHR	NM_004090.2
ILMN_1656501	DUSP5	1716.66	2	116.691	0	0	3577.67	2	39.5659	0	355.389	2.08408	ILMN_12928	DUSP5	10	Homo sapiens dual specificity phosphatase 5 (DUSP5), mRNA.	HVH3; DUSP	NM_004419.3
ILMN_1780302	DYNC1H1	1037.86	2	65.2087	0	0	1929.26	2	17.6418	0	355.389	1.85888	ILMN_7786	DYNC1H1	14	Homo sapiens dynein, cytoplasmic 1, heavy chain 1 (DYNC1H1), mRNA.	HL-3; DYHC; Dnchc1; DNCL; p22; DHC1a; DNECL; DNCH1; KIAA0325; DHC1	NM_001376.2
ILMN_2225144	EIF4E3	265.285	2	0.943457	0	0	517.829	2	0.54286	0	355.389	1.95197	ILMN_21239	EIF4E3	3	Homo sapiens eukaryotic translation initiation factor 4E family member 3 (EIF4E3), mRNA.	MGC86971; MGC39820	NM_173359.3
ILMN_1769201	ELF3	514.733	2	17.353	0	0	1014.66	2	31.2229	0	355.389	1.97123	ILMN_13615	ELF3	1	Homo sapiens E74-like factor 3 (ets domain transcription factor, epithelial-specific ) (ELF3), mRNA.	ESX; ESE-1; EPR-1; ERT	NM_004433.3
ILMN_1675797	EPDR1	488.428	2	2.32521	0	0	763.118	2	2.86736	0	355.389	1.56239	ILMN_25170	EPDR1	7	Homo sapiens ependymin related protein 1 (zebrafish) (EPDR1), mRNA.	EPDR; MERP-1; MERP1; UCC1	NM_017549.3
ILMN_1747281	EVI5L	354.893	2	32.4733	0	0	673.259	2	2.41436	0	355.389	1.89708	ILMN_18815	EVI5L	19	Homo sapiens ecotropic viral integration site 5-like (EVI5L), mRNA.		NM_145245.2
ILMN_1810725	FAM129A	35.3633	2	0.501047	0.0165663	0	210.436	2	9.1233	0	355.389	5.95069	ILMN_6530	FAM129A	1	Homo sapiens family with sequence similarity 129, member A (FAM129A), transcript variant 2, mRNA.	NIBAN; FLJ38228; C1orf24	NM_052966.2
ILMN_2387952	FAM134B	127.228	2	11.1208	0.00150602	0	437.441	2	4.20174	0	355.389	3.43825	ILMN_176004	FAM134B	5	Homo sapiens family with sequence similarity 134, member B (FAM134B), transcript variant 1, mRNA.	FLJ22155; FLJ20152; FLJ22179	NM_001034850.1
ILMN_1740319	FAM14A	500.336	2	17.5562	0	0	979.029	2	23.1163	0	355.389	1.95674	ILMN_19102	FAM14A	14	Homo sapiens family with sequence similarity 14, member A (FAM14A), mRNA.	TLH29; MGC44913	NM_032036.2
ILMN_2057573	FAM62B	1533.81	2	28.9071	0	0	2312.9	2	78.0893	0	355.389	1.50795	ILMN_19173	FAM62B	7	Homo sapiens family with sequence similarity 62 (C2 domain containing) member B (FAM62B), mRNA.	CHR2SYT; KIAA1228; ESYT2	NM_020728.1
ILMN_2378100	FBXL5	239.327	2	13.0024	0	0	466.545	2	10.9908	0	355.389	1.9494	ILMN_5227	FBXL5	4	Homo sapiens F-box and leucine-rich repeat protein 5 (FBXL5), transcript variant 1, mRNA.	FBL4; FLR1; FBL5	NM_012161.2
ILMN_1803211	FBXO2	175.976	2	22.4197	0	0	483.393	2	8.20321	0	355.389	2.74692	ILMN_18425	FBXO2	1	Homo sapiens F-box protein 2 (FBXO2), mRNA.	Fbs1; FBG1; FBX2; NFB42	NM_012168.4
ILMN_1703955	FBXO32	190.978	2	0.902067	0	0	460.434	2	25.5958	0	355.389	2.41093	ILMN_3809	FBXO32	8	Homo sapiens F-box protein 32 (FBXO32), transcript variant 2, mRNA.	ATROGIN1; MAFbx; Fbx32; MGC33610; FLJ32424	NM_148177.1
ILMN_2144088	FDFT1	5623.88	2	50.418	0	0	12338.1	2	678.6	0	355.389	2.19389	ILMN_173499	FDFT1	8	Homo sapiens farnesyl-diphosphate farnesyltransferase 1 (FDFT1), mRNA.	SS; DGPT; SQS; ERG9	NM_004462.3
ILMN_1760909	FGF19	209.963	2	0.182499	0	0	468.278	2	12.6438	0	355.389	2.23029	ILMN_18897	FGF19	11	Homo sapiens fibroblast growth factor 19 (FGF19), mRNA.		NM_005117.2
ILMN_1785404	FGFBP1	140.767	2	9.46955	0	0	824.74	2	23.1297	0	355.389	5.85889	ILMN_9313	FGFBP1	4	Homo sapiens fibroblast growth factor binding protein 1 (FGFBP1), mRNA.	FGFBP; HBP17	NM_005130.3
ILMN_2355831	FHL2	3211.4	2	89.9499	0	0	5533.53	2	202.654	0	355.389	1.72309	ILMN_21541	FHL2	2	Homo sapiens four and a half LIM domains 2 (FHL2), transcript variant 2, mRNA.	SLIM3; AAG11; DRAL	NM_201555.1
ILMN_1668411	FHL2	1850.89	2	12.2228	0	0	3254.81	2	192.24	0	355.389	1.75851	ILMN_20831	FHL2	2	Homo sapiens four and a half LIM domains 2 (FHL2), transcript variant 4, mRNA.	SLIM3; AAG11; DRAL	NM_201557.2
ILMN_2289593	FXYD2	3.70032	2	1.69355	0.164157	0	140.912	2	13.0625	0	355.389	38.0809	ILMN_2478	FXYD2	11	Homo sapiens FXYD domain containing ion transport regulator 2 (FXYD2), transcript variant a, mRNA.	MGC12372; HOMG2; ATP1G1	NM_001680.3
ILMN_1697559	G6PD	718.489	2	15.1151	0	0	1101.37	2	42.6154	0	355.389	1.53289	ILMN_1761	G6PD	X	Homo sapiens glucose-6-phosphate dehydrogenase (G6PD), transcript variant 1, mRNA.	G6PD1	NM_000402.3
ILMN_2151281	GABARAPL1	320.049	2	8.57584	0	0	1512.89	2	17.6054	0	355.389	4.72707	ILMN_5224	GABARAPL1	12	Homo sapiens GABA(A) receptor-associated protein like 1 (GABARAPL1), mRNA.	ATG8L; APG8L; GEC1; ATG8	NM_031412.2
ILMN_1792168	GALE	764.604	2	40.3833	0	0	1221.4	2	58.9497	0	355.389	1.59743	ILMN_24324	GALE	1	Homo sapiens UDP-galactose-4-epimerase (GALE), transcript variant 1, mRNA.		NM_000403.3
ILMN_1699631	GATS	117.279	2	1.69913	0.00150602	0	312.095	2	17.2564	0	355.389	2.66113	ILMN_18755	GATS	7	Homo sapiens opposite strand transcription unit to STAG3 (GATS), mRNA.	DKFZp686B07267	NM_178831.4
ILMN_1774077	GBP2	184.109	2	2.09877	0	0	345.038	2	1.30269	0	355.389	1.8741	ILMN_13936	GBP2	1	Homo sapiens guanylate binding protein 2, interferon-inducible (GBP2), mRNA.		NM_004120.3
ILMN_1680390	GCNT2	120.544	2	5.89733	0.00150602	0	267.565	2	10.5053	0	355.389	2.21964	ILMN_30356	GCNT2	6	Homo sapiens glucosaminyl (N-acetyl) transferase 2, I-branching enzyme (I blood group) (GCNT2), transcript variant 2, mRNA.	MGC163396; CCAT; GCNT5; bA421M1.1; IGNT; bA360O19.2; NAGCT1; ULG3; GCNT2C; NACGT1; II	NM_001491.2
ILMN_1712082	GCNT3	6154.42	2	136.326	0	0	9942.66	2	582.604	0	355.389	1.61553	ILMN_11495	GCNT3	15	Homo sapiens glucosaminyl (N-acetyl) transferase 3, mucin type (GCNT3), mRNA.	C2/4GnT; GnT-M; C2GnT-M; C2GnT2	NM_004751.1
ILMN_2188862	GDF15	2024.44	2	54.1585	0	0	13385	2	377.118	0	355.389	6.61169	ILMN_2688	GDF15	19	Homo sapiens growth differentiation factor 15 (GDF15), mRNA.	GDF-15; NAG-1; PTGFB; PDF; MIC1; PLAB; MIC-1	NM_004864.1
ILMN_1766637	GLA	1766.9	2	90.2013	0	0	2976.87	2	40.916	0	355.389	1.68479	ILMN_22410	GLA	X	Homo sapiens galactosidase, alpha (GLA), mRNA.	GALA	NM_000169.2
ILMN_1784709	GNPDA1	3218.34	2	23.7771	0	0	4684.01	2	167.918	0	355.389	1.45541	ILMN_29056	GNPDA1	5	Homo sapiens glucosamine-6-phosphate deaminase 1 (GNPDA1), mRNA.	KIAA0060; HLN; GPI; GNPI; GNPDA	NM_005471.3
ILMN_1726666	GPX3	320.414	2	7.40811	0	0	1297.62	2	138.294	0	355.389	4.04982	ILMN_137905	GPX3	5	Homo sapiens glutathione peroxidase 3 (plasma) (GPX3), mRNA.	GSHPx-P; GSHPx-3; GPx-P	NM_002084.3
ILMN_1724250	GRN	949.248	2	38.4967	0	0	1532.08	2	36.0159	0	355.389	1.61399	ILMN_18655	GRN	17	Homo sapiens granulin (GRN), mRNA.	PEPI; PGRN; PCDGF; GEP; GP88	NM_002087.2
ILMN_1725241	GSTK1	2143.24	2	4.91621	0	0	3222.92	2	67.2084	0	355.389	1.50376	ILMN_18745	GSTK1	7	Homo sapiens glutathione S-transferase kappa 1 (GSTK1), mRNA.	GST13	NM_015917.1
ILMN_1802690	GULP1	99.6038	2	2.07127	0.00301205	0	309.442	2	3.87821	0	355.389	3.10673	ILMN_11724	GULP1	2	Homo sapiens GULP, engulfment adaptor PTB domain containing 1 (GULP1), mRNA.	CED-6; FLJ31156; GULP; CED6	NM_016315.2
ILMN_2160764	HBP1	232.589	2	15.1884	0	0	557.849	2	2.9124	0	355.389	2.39843	ILMN_167468	HBP1	7	Homo sapiens HMG-box transcription factor 1 (HBP1), mRNA.	FLJ16340	NM_012257.3
ILMN_2374159	HERPUD1	607.531	2	0.829107	0	0	1251.13	2	32.6859	0	355.389	2.05938	ILMN_19884	HERPUD1	16	Homo sapiens homocysteine-inducible, endoplasmic reticulum stress-inducible, ubiquitin-like domain member 1 (HERPUD1), transcript variant 3, mRNA.	Mif1; SUP; HERP; KIAA0025	NM_001010990.1
ILMN_1657395	HMGCR	1952.02	2	116.71	0	0	3674.01	2	0.1455	0	355.389	1.88215	ILMN_20713	HMGCR	5	Homo sapiens 3-hydroxy-3-methylglutaryl-Coenzyme A reductase (HMGCR), mRNA.		NM_000859.1
ILMN_1797728	HMGCS1	2053.57	2	103.424	0	0	7704.84	2	341.032	0	355.389	3.75192	ILMN_18980	HMGCS1	5	Homo sapiens 3-hydroxy-3-methylglutaryl-Coenzyme A synthase 1 (soluble) (HMGCS1), transcript variant 2, mRNA.	MGC90332; HMGCS	NM_002130.6
ILMN_1800512	HMOX1	133.192	2	7.73261	0	0	305.647	2	19.4391	0	355.389	2.29478	ILMN_25059	HMOX1	22	Homo sapiens heme oxygenase (decycling) 1 (HMOX1), mRNA.	HO-1; bK286B10	NM_002133.1
ILMN_2094106	HSD17B12	4033.18	2	1.4966	0	0	6412.78	2	396.483	0	355.389	1.59001	ILMN_19305	HSD17B12	11	Homo sapiens hydroxysteroid (17-beta) dehydrogenase 12 (HSD17B12), mRNA.	KAR	NM_016142.1
ILMN_1808713	HSD17B2	510.675	2	31.5911	0	0	1090.75	2	11.9215	0	355.389	2.1359	ILMN_19014	HSD17B2	16	Homo sapiens hydroxysteroid (17-beta) dehydrogenase 2 (HSD17B2), mRNA.	HSD17; EDH17B2	NM_002153.1
ILMN_1791280	HSPB8	43.1657	2	12.1724	0.0120482	0	280.706	2	12.0717	0	355.389	6.50299	ILMN_22076	HSPB8	12	Homo sapiens heat shock 22kDa protein 8 (HSPB8), mRNA.	HMN2; E2IG1; HMN2A; H11; DHMN2; HSP22; CMT2L	NM_014365.2
ILMN_1664303	HTATIP2	2167.25	2	26.4823	0	0	3703.19	2	256.391	0	355.389	1.7087	ILMN_16008	HTATIP2	11	Homo sapiens HIV-1 Tat interactive protein 2, 30kDa (HTATIP2), mRNA.	CC3; TIP30	NM_006410.3
ILMN_1739813	HYAL1	233.611	2	8.22633	0	0	1067.66	2	24.4242	0	355.389	4.57024	ILMN_1147	HYAL1	3	Homo sapiens hyaluronoglucosaminidase 1 (HYAL1), transcript variant 2, mRNA.	LUCA1; HYAL-1; MGC45987; NAT6	NM_153282.1
ILMN_2314417	HYAL1	40.1235	2	2.97522	0.0150602	0	219.408	2	3.41593	0	355.389	5.46831	ILMN_11539	HYAL1	3	Homo sapiens hyaluronoglucosaminidase 1 (HYAL1), transcript variant 3, mRNA.	LUCA1; HYAL-1; MGC45987; NAT6	NM_153283.1
ILMN_2091347	IDH1	2311.24	2	99.9995	0	0	4672.2	2	274.364	0	355.389	2.02151	ILMN_14217	IDH1	2	Homo sapiens isocitrate dehydrogenase 1 (NADP+), soluble (IDH1), mRNA.	PICD; IDH; IDP	NM_005896.2
ILMN_1758626	IDS	392.25	2	17.4056	0	0	845.38	2	15.8243	0	355.389	2.15521	ILMN_2023	IDS	X	Homo sapiens iduronate 2-sulfatase (Hunter syndrome) (IDS), transcript variant 1, mRNA.	MPS2; SIDS	NM_000202.3
ILMN_1669362	IGFBP6	1393.55	2	22.8816	0	0	2805.45	2	33.9955	0	355.389	2.01317	ILMN_5216	IGFBP6	12	Homo sapiens insulin-like growth factor binding protein 6 (IGFBP6), mRNA.	IBP6	NM_002178.2
ILMN_1774874	IL1RN	168.193	2	0.788969	0	0	341.581	2	10.3011	0	355.389	2.03088	ILMN_3867	IL1RN	2	Homo sapiens interleukin 1 receptor antagonist (IL1RN), transcript variant 4, mRNA.	ICIL-1RA; IRAP; IL-1ra3; MGC10430; IL1F3; IL1RA	NM_173843.1
ILMN_2184373	IL8	84.2887	2	5.30033	0.00451807	0	237.071	2	5.63696	0	355.389	2.81261	ILMN_179575	IL8	4	Homo sapiens interleukin 8 (IL8), mRNA.	GCP-1; MDNCF; NAP1; CXCL8; AMCF-I; TSG-1; NAP-1; LYNAP; MONAP; SCYB8; GCP1; LUCT; LECT; K60; 3-10C; b-ENAP; NAF	NM_000584.2
ILMN_1686989	INSIG1	102.581	2	5.46586	0.00301205	0	412.879	2	30.6405	0	355.389	4.02493	ILMN_12839	INSIG1	7	Homo sapiens insulin induced gene 1 (INSIG1), transcript variant 2, mRNA.	CL-6; MGC1405	NM_198336.1
ILMN_1745964	IRAK2	152.887	2	9.46092	0	0	371.332	2	19.1317	0	355.389	2.42881	ILMN_2486	IRAK2	3	Homo sapiens interleukin-1 receptor-associated kinase 2 (IRAK2), mRNA.	IRAK-2; MGC150550	NM_001570.3
ILMN_1659913	ISG20	228.974	2	14.5747	0	0	713.941	2	46.843	0	355.389	3.11799	ILMN_23731	ISG20	15	Homo sapiens interferon stimulated exonuclease gene 20kDa (ISG20), mRNA.	CD25; HEM45	NM_002201.4
ILMN_1764970	JMJD1C	563.512	2	17.4107	0	0	1053.6	2	40.7916	0	355.389	1.86971	ILMN_25215	JMJD1C	10	Homo sapiens jumonji domain containing 1C (JMJD1C), transcript variant 1, mRNA.	TRIP8; DKFZp761F0118; FLJ14374; RP11-10C13.2; KIAA1380	NM_032776.1
ILMN_1784333	KIAA0256	193.906	2	5.92131	0	0	409.673	2	10.5193	0	355.389	2.11274	ILMN_23132	KIAA0256	15	Homo sapiens KIAA0256 gene product (KIAA0256), mRNA.		NM_014701.2
ILMN_1797822	KIAA0746	1786.23	2	25.2979	0	0	2735.86	2	103.093	0	355.389	1.53163	ILMN_5957	KIAA0746	4	Homo sapiens KIAA0746 protein (KIAA0746), mRNA.	FLJ21629; FLJ41299; DKFZp781J1697	NM_015187.3
ILMN_2102960	KIAA1370	106.69	2	7.66861	0.00150602	0	440.626	2	43.3354	0	355.389	4.12997	ILMN_2444	KIAA1370	15	Homo sapiens KIAA1370 (KIAA1370), mRNA.	MGC126494; FLJ10980; MGC126495	NM_019600.1
ILMN_1732609	KIAA1539	96.4116	2	9.89452	0.00301205	0	336.806	2	29.0485	0	355.389	3.49342	ILMN_29031	KIAA1539	9	Homo sapiens KIAA1539 (KIAA1539), mRNA.	FLJ11560; RP11-182N22.6; bA182N22.6; P1.11659_5	NM_025182.2
ILMN_1778523	KLF9	412.566	2	23.993	0	0	806.581	2	36.3793	0	355.389	1.95504	ILMN_2670	KLF9	9	Homo sapiens Kruppel-like factor 9 (KLF9), mRNA.	BTEB; BTEB1	NM_001206.2
ILMN_1741204	KLHDC2	727.6	2	10.6754	0	0	1153.13	2	29.2814	0	355.389	1.58485	ILMN_25391	KLHDC2	14	Homo sapiens kelch domain containing 2 (KLHDC2), mRNA.	LCP; HCLP-1	NM_014315.2
ILMN_1745570	KLK7	510.887	2	21.2579	0	0	1019.41	2	14.8871	0	355.389	1.99538	ILMN_9653	KLK7	19	Homo sapiens kallikrein-related peptidase 7 (KLK7), transcript variant 1, mRNA.	SCCE; PRSS6	NM_005046.2
ILMN_1703335	LACTB	377.973	2	13.0465	0	0	656.861	2	18.8963	0	355.389	1.73785	ILMN_24565	LACTB	15	Homo sapiens lactamase, beta (LACTB), nuclear gene encoding mitochondrial protein, transcript variant 1, mRNA.	FLJ14902; G24; MRPL56	NM_032857.2
ILMN_2406035	LAMA3	108.1	2	10.1318	0.00150602	0	286.549	2	8.46724	0	355.389	2.65078	ILMN_182364	LAMA3	18	Homo sapiens laminin, alpha 3 (LAMA3), transcript variant 1, mRNA.	LOCS; E170; lama3a; LAMNA	NM_198129.1
ILMN_1715684	LAMB3	231.285	2	5.88883	0	0	612.517	2	18.8438	0	355.389	2.64832	ILMN_1092	LAMB3	1	Homo sapiens laminin, beta 3 (LAMB3), transcript variant 1, mRNA.	LAMNB1	NM_000228.2
ILMN_1752810	LARP6	213.499	2	11.621	0	0	428.317	2	0.553169	0	355.389	2.00618	ILMN_25584	LARP6	15	Homo sapiens La ribonucleoprotein domain family, member 6 (LARP6), transcript variant 1, mRNA.	FLJ11196; ACHN	NM_018357.2
ILMN_1663401	LARP6	465.344	2	5.57058	0	0	748.536	2	44.1301	0	355.389	1.60856	ILMN_25698	LARP6	15	Homo sapiens La ribonucleoprotein domain family, member 6 (LARP6), transcript variant 2, mRNA.	FLJ11196; ACHN	NM_197958.1
ILMN_2356654	LGALS8	395.82	2	45.1958	0	0	973.977	2	54.1771	0	355.389	2.46066	ILMN_5560	LGALS8	1	Homo sapiens lectin, galactoside-binding, soluble, 8 (LGALS8), transcript variant 4, mRNA.	Gal-8; PCTA-1; Po66-CBP; PCTA1	NM_201545.1
ILMN_1728048	LOC158160	465.032	2	7.86027	0	0	1402.93	2	35.8805	0	355.389	3.01685	ILMN_21155	LOC158160	10	Homo sapiens hypothetical protein LOC158160 (LOC158160), transcript variant 1, mRNA.	Hsd17b_2; HSD17B7; MGC88684; FLJ40773	NM_001031744.1
ILMN_1674285	LOC401233	134.201	2	19.9862	0	0	501.329	2	18.1763	0	355.389	3.73565	ILMN_17894	LOC401233	6	Homo sapiens similar to HIV TAT specific factor 1; cofactor required for Tat activation of HIV-1 transcription (LOC401233), mRNA.		NM_001013680.1
ILMN_2044453	LPAR5	139.198	2	5.13216	0	0	348.601	2	4.00016	0	355.389	2.50435	ILMN_16181	LPAR5	12	Homo sapiens lysophosphatidic acid receptor 5 (LPAR5), mRNA.	GPR93; LPA5; KPG_010; LPAR5	NM_020400.4
ILMN_1671554	LPIN1	509.449	2	4.64354	0	0	2235.31	2	142.512	0	355.389	4.3877	ILMN_28744	LPIN1	2	Homo sapiens lipin 1 (LPIN1), mRNA.	DKFZp781P1796; KIAA0188	NM_145693.1
ILMN_1715024	LSS	518.906	2	9.3085	0	0	1626.77	2	66.5905	0	355.389	3.135	ILMN_30260	LSS	21	Homo sapiens lanosterol synthase (2,3-oxidosqualene-lanosterol cyclase) (LSS), transcript variant 1, mRNA.	OSC	NM_002340.3
ILMN_1701558	MAP1A	27.9232	2	3.79187	0.0195783	0	238.086	2	12.9104	0	355.389	8.52645	ILMN_13521	MAP1A	15	Homo sapiens microtubule-associated protein 1A (MAP1A), mRNA.	MTAP1A; MAP1L	NM_002373.4
ILMN_1703244	MAP1LC3B	675.397	2	9.71639	0	0	1577.2	2	4.36089	0	355.389	2.33523	ILMN_29693	MAP1LC3B	16	Homo sapiens microtubule-associated protein 1 light chain 3 beta (MAP1LC3B), mRNA.	MAP1A/1BLC3	NM_022818.3
ILMN_1734290	MAPRE3	99.1921	2	0.746867	0.00301205	0	270.871	2	3.76314	0	355.389	2.73077	ILMN_1035	MAPRE3	2	Homo sapiens microtubule-associated protein, RP/EB family, member 3 (MAPRE3), mRNA.	EBF3-S; RP3; EBF3; EB3	NM_012326.2
ILMN_1760174	MCCC1	733.073	2	38.9574	0	0	1194.36	2	56.6122	0	355.389	1.62925	ILMN_3571	MCCC1	3	Homo sapiens methylcrotonoyl-Coenzyme A carboxylase 1 (alpha) (MCCC1), nuclear gene encoding mitochondrial protein, mRNA.	DKFZp686B20267; FLJ25545; MCCA; MCC-B	NM_020166.3
ILMN_1736042	ME1	1041.36	2	39.818	0	0	2386.03	2	205.072	0	355.389	2.29127	ILMN_14746	ME1	6	Homo sapiens malic enzyme 1, NADP(+)-dependent, cytosolic (ME1), mRNA.	MES; HUMNDME	NM_002395.3
ILMN_1763228	MEF2D	358.938	2	20.3002	0	0	615.123	2	6.51703	0	355.389	1.71373	ILMN_3465	MEF2D	1	Homo sapiens myocyte enhancer factor 2D (MEF2D), mRNA.	DKFZp686I1536	NM_005920.2
ILMN_1789751	MFSD1	780.834	2	16.2907	0	0	1332.78	2	41.7088	0	355.389	1.70686	ILMN_29705	MFSD1	3	Homo sapiens major facilitator superfamily domain containing 1 (MFSD1), mRNA.	UG0581B09; FLJ14153	NM_022736.1
ILMN_1756152	MFSD11	274.734	2	15.7378	0	0	543.654	2	24.6342	0	355.389	1.97884	ILMN_7695	MFSD11	17	Homo sapiens major facilitator superfamily domain containing 11 (MFSD11), mRNA.	ET; FLJ22196; FLJ20226	NM_024311.2
ILMN_2165473	MID1IP1	528.522	2	0.97813	0	0	1000.55	2	10.3791	0	355.389	1.8931	ILMN_161908	MID1IP1	X	Homo sapiens MID1 interacting protein 1 (gastrulation specific G12 homolog (zebrafish)) (MID1IP1), mRNA.	THRSPL; MIG12; STRAIT11499; FLJ10386; G12-like	NM_021242.3
ILMN_1759097	MLLT11	155.433	2	12.6556	0	0	433.854	2	37.8068	0	355.389	2.79126	ILMN_21397	MLLT11	1	Homo sapiens myeloid/lymphoid or mixed-lineage leukemia (trithorax homolog, Drosophila); translocated to, 11 (MLLT11), mRNA.	AF1Q; RP11-316M1.10	NM_006818.3
ILMN_1673522	MOCOS	572.502	2	9.69702	0	0	879.884	2	11.3023	0	355.389	1.53691	ILMN_29346	MOCOS	18	Homo sapiens molybdenum cofactor sulfurase (MOCOS), mRNA.	FLJ20733; HMCS; MOS	NM_017947.1
ILMN_1752932	MPZL2	1135.95	2	42.8586	0	0	1912.89	2	18.6399	0	355.389	1.68395	ILMN_23335	MPZL2	11	Homo sapiens myelin protein zero-like 2 (MPZL2), transcript variant 1, mRNA.	MPZL2; EVA	NM_005797.2
ILMN_1659895	MSN	2588.2	2	5.90799	0	0	4091.92	2	1.89637	0	355.389	1.58099	ILMN_10863	MSN	X	Homo sapiens moesin (MSN), mRNA.		NM_002444.2
ILMN_1691156	MT1A	5106.67	2	105.654	0	0	8937.22	2	84.4523	0	355.389	1.75011	ILMN_1797	MT1A	16	Homo sapiens metallothionein 1A (MT1A), mRNA.	MTC; MT1; MGC32848; MT1S	NM_005946.2
ILMN_2173611	MT1E	5860.32	2	23.7746	0	0	10824.2	2	607.936	0	355.389	1.84703	ILMN_2129	MT1E	16	Homo sapiens metallothionein 1E (MT1E), mRNA.	MT1; MTD	NM_175617.3
ILMN_1775170	MT1X	676.765	2	22.2732	0	0	1441.42	2	25.2103	0	355.389	2.12987	ILMN_16629	MT1X	16	Homo sapiens metallothionein 1X (MT1X), mRNA.	MT1; MT-1l	NM_005952.2
ILMN_1686664	MT2A	4231.94	2	87.158	0	0	8253.75	2	233.316	0	355.389	1.95035	ILMN_11198	MT2A	16	Homo sapiens metallothionein 2A (MT2A), mRNA.	MT2	NM_005953.2
ILMN_2136089	MTE	752.055	2	28.2253	0	0	1603.53	2	74.5061	0	355.389	2.13219	ILMN_172876	MTE		Homo sapiens metallothionein E (MTE), mRNA.	MT1I	NM_175621.2
ILMN_1786310	MVK	87.6392	2	7.58731	0.00301205	0	229.005	2	8.76294	0	355.389	2.61305	ILMN_13751	MVK	12	Homo sapiens mevalonate kinase (mevalonic aciduria) (MVK), mRNA.	LRBP; MVLK	NM_000431.1
ILMN_1803277	MVP	641.769	2	21.1362	0	0	1276.95	2	11.9945	0	355.389	1.98974	ILMN_3769	MVP	16	Homo sapiens major vault protein (MVP), transcript variant 2, mRNA.	LRP; VAULT1	NM_005115.3
ILMN_2214678	MXD1	144.081	2	15.4908	0	0	422.525	2	15.0934	0	355.389	2.93255	ILMN_8851	MXD1	2	Homo sapiens MAX dimerization protein 1 (MXD1), mRNA.	MGC104659; MAD; MAD1	NM_002357.2
ILMN_1756541	MXD4	1258.65	2	48.7792	0	0	2576.79	2	147.777	0	355.389	2.04726	ILMN_26701	MXD4	4	Homo sapiens MAX dimerization protein 4 (MXD4), mRNA.	MSTP149; MAD4; MST149	NM_006454.2
ILMN_1809931	NDRG1	274.268	2	26.6855	0	0	1067.95	2	25.7086	0	355.389	3.89383	ILMN_24220	NDRG1	8	Homo sapiens N-myc downstream regulated gene 1 (NDRG1), mRNA.	CMT4D; GC4; RTP; RIT42; PROXY1; NMSL; NDR1; TDD5; TARG1; CAP43; HMSNL; DRG1	NM_006096.2
ILMN_2305225	NDRG4	208.641	2	3.0564	0	0	943.773	2	37.1783	0	355.389	4.52343	ILMN_8824	NDRG4	16	Homo sapiens NDRG family member 4 (NDRG4), mRNA.	KIAA1180; FLJ42011; MGC19632; SMAP-8; FLJ30586; DKFZp686I1615	NM_022910.1
ILMN_1763144	NEU1	386.161	2	4.13046	0	0	1266.51	2	86.1464	0	355.389	3.27974	ILMN_23298	NEU1	6	Homo sapiens sialidase 1 (lysosomal sialidase) (NEU1), mRNA.	NEU; SIAL1	NM_000434.2
ILMN_1739450	NFE2L1	715.677	2	8.26034	0	0	1100.58	2	50.783	0	355.389	1.53781	ILMN_13955	NFE2L1	17	Homo sapiens nuclear factor (erythroid-derived 2)-like 1 (NFE2L1), mRNA.	FLJ00380; TCF11; NRF1; LCR-F1	NM_003204.1
ILMN_1719695	NFKBIZ	439.477	2	13.3539	0	0	743.035	2	39.1799	0	355.389	1.69072	ILMN_16362	NFKBIZ	3	Homo sapiens nuclear factor of kappa light polypeptide gene enhancer in B-cells inhibitor, zeta (NFKBIZ), transcript variant 2, mRNA.	MAIL; INAP; FLJ34463; IKBZ; FLJ30225	NM_001005474.1
ILMN_1815086	NINJ1	749.98	2	13.1784	0	0	1247.34	2	25.4608	0	355.389	1.66316	ILMN_21540	NINJ1	9	Homo sapiens ninjurin 1 (NINJ1), mRNA.	NIN1; NINJURIN	NM_004148.3
ILMN_2200503	NIT2	779.558	2	24.7698	0	0	1254.88	2	13.0971	0	355.389	1.60973	ILMN_11023	NIT2	3	Homo sapiens nitrilase family, member 2 (NIT2), mRNA.	MGC111199	NM_020202.2
ILMN_1807600	NPLOC4	459.192	2	32.6081	0	0	856.629	2	47.3245	0	355.389	1.86551	ILMN_12904	NPLOC4	17	Homo sapiens nuclear protein localization 4 homolog (S. cerevisiae) (NPLOC4), mRNA.	FLJ20657; FLJ23742; NPL4; KIAA1499	NM_017921.1
ILMN_1804662	NRG4	155.732	2	6.07449	0	0	385.911	2	16.9991	0	355.389	2.47805	ILMN_26699	NRG4	15	Homo sapiens neuregulin 4 (NRG4), mRNA.	DKFZp779N1944; HRG4; DKFZp779N0541	NM_138573.2
ILMN_1657624	NSFL1C	488.667	2	10.6026	0	0	895.422	2	46.8287	0	355.389	1.83237	ILMN_20493	NSFL1C	20	Homo sapiens NSFL1 (p97) cofactor (p47) (NSFL1C), transcript variant 1, mRNA.	dJ776F14.1; UBX1; UBXD10; p47; MGC3347	NM_016143.3
ILMN_2366719	NSFL1C	540.59	2	18.7643	0	0	1026.82	2	43.5452	0	355.389	1.89944	ILMN_25808	NSFL1C	20	Homo sapiens NSFL1 (p97) cofactor (p47) (NSFL1C), transcript variant 3, mRNA.	dJ776F14.1; UBX1; UBXD10; p47; MGC3347	NM_182483.1
ILMN_1779758	OR51B4	397.364	2	21.0814	0	0	773.358	2	43.8165	0	355.389	1.94622	ILMN_20729	OR51B4	11	Homo sapiens olfactory receptor, family 51, subfamily B, member 4 (OR51B4), mRNA.	HOR5'Beta1	NM_033179.1
ILMN_2319588	OSGIN1	78.6333	2	12.9221	0.00451807	0	278.944	2	8.3365	0	355.389	3.54741	ILMN_16773	OSGIN1	16	Homo sapiens oxidative stress induced growth inhibitor 1 (OSGIN1), transcript variant 2, mRNA.	OKL38; BDGI	NM_182980.2
ILMN_1694810	PANX2	161.233	2	8.90191	0	0	407.43	2	2.75659	0	355.389	2.52696	ILMN_4796	PANX2	22	Homo sapiens pannexin 2 (PANX2), mRNA.	hPANX2; MGC119432	NM_052839.2
ILMN_2397954	PARP3	465.835	2	36.55	0	0	846.776	2	45.1024	0	355.389	1.81776	ILMN_25936	PARP3	3	Homo sapiens poly (ADP-ribose) polymerase family, member 3 (PARP3), transcript variant 2, mRNA.	ADPRTL3; ADPRTL2; ADPRT3; pADPRT-3; IRT1; hPARP-3	NM_005485.3
ILMN_1671791	PCK2	387.525	2	22.6584	0	0	1129.61	2	37.5294	0	355.389	2.91493	ILMN_2603	PCK2	14	Homo sapiens phosphoenolpyruvate carboxykinase 2 (mitochondrial) (PCK2), nuclear gene encoding mitochondrial protein, transcript variant 1, mRNA.	PEPCK; PEPCK2; PEPCK-M	NM_004563.2
ILMN_1737426	PCMTD1	245.778	2	5.14889	0	0	472.661	2	23.626	0	355.389	1.92312	ILMN_7707	PCMTD1	8	Homo sapiens protein-L-isoaspartate (D-aspartate) O-methyltransferase domain containing 1 (PCMTD1), mRNA.	FLJ10883	NM_052937.1
ILMN_1678546	PEX11B	649.541	2	14.1307	0	0	1008	2	15.9825	0	355.389	1.55186	ILMN_20603	PEX11B	1	Homo sapiens peroxisomal biogenesis factor 11 beta (PEX11B), mRNA.	PEX11-BETA	NM_003846.1
ILMN_1781388	PGM5	34.0193	2	3.36994	0.0180723	0	157.22	2	10.3439	0	355.389	4.6215	ILMN_10700	PGM5	9	Homo sapiens phosphoglucomutase 5 (PGM5), mRNA.	PGMRP	NM_021965.3
ILMN_1803464	PHTF1	153.758	2	8.95316	0	0	406.448	2	4.37167	0	355.389	2.64342	ILMN_25225	PHTF1	1	Homo sapiens putative homeodomain transcription factor 1 (PHTF1), mRNA.	PHTF	NM_006608.1
ILMN_2383383	PIR	515.313	2	44.382	0	0	942.279	2	8.96728	0	355.389	1.82856	ILMN_13999	PIR	X	Homo sapiens pirin (iron-binding nuclear protein) (PIR), transcript variant 2, mRNA.		NM_001018109.1
ILMN_1662587	PNPLA7	39.4907	2	3.83666	0.0150602	0	192.079	2	15.3373	0	355.389	4.86392	ILMN_22221	PNPLA7	9	Homo sapiens patatin-like phospholipase domain containing 7 (PNPLA7), mRNA.	FLJ44279; NTE-R1; FLJ43070; C9orf111; NTEL1; FLJ31318; RP11-48C7.2	NM_152286.2
ILMN_1806030	PPL	176.998	2	24.5255	0	0	442.695	2	13.6667	0	355.389	2.50113	ILMN_6504	PPL	16	Homo sapiens periplakin (PPL), mRNA.	MGC134872; KIAA0568	NM_002705.4
ILMN_1670875	PPM1D	523.448	2	35.6595	0	0	955.336	2	16.1628	0	355.389	1.82508	ILMN_7760	PPM1D	17	Homo sapiens protein phosphatase 1D magnesium-dependent, delta isoform (PPM1D), mRNA.	PP2C-DELTA; WIP1	NM_003620.2
ILMN_1659936	PPP1R15A	736.452	2	0.0177084	0	0	1665.77	2	78.0414	0	355.389	2.26188	ILMN_1024	PPP1R15A	19	Homo sapiens protein phosphatase 1, regulatory (inhibitor) subunit 15A (PPP1R15A), mRNA.	GADD34	NM_014330.2
ILMN_1734773	PRSS1	37.0934	2	0.822884	0.0150602	0	336.112	2	21.0955	0	355.389	9.06123	ILMN_26924	PRSS1	7	Homo sapiens protease, serine, 1 (trypsin 1) (PRSS1), mRNA.	MGC120175; TRY4; TRYP1; MGC149362; TRY1; TRP1	NM_002769.2
ILMN_2355559	PSAP	7141.68	2	598.279	0	0	13122.9	2	258.571	0	355.389	1.83751	ILMN_3081	PSAP	10	Homo sapiens prosaposin (PSAP), transcript variant 1, mRNA.	GLBA; SAP1; MGC110993; FLJ00245	NM_002778.2
ILMN_1749109	PSAP	7182.83	2	344.136	0	0	12693.7	2	475.003	0	355.389	1.76723	ILMN_3081	PSAP	10	Homo sapiens prosaposin (PSAP), transcript variant 2, mRNA.	GLBA; SAP1; MGC110993; FLJ00245	NM_001042465.1
ILMN_1692938	PSAT1	1873.55	2	25.5102	0	0	4041.19	2	241.193	0	355.389	2.15697	ILMN_17460	PSAT1	9	Homo sapiens phosphoserine aminotransferase 1 (PSAT1), transcript variant 2, mRNA.	MGC1460; PSA; EPIP; PSAT	NM_021154.3
ILMN_1691809	PSMA1	1059.38	2	45.3588	0	0	1891.69	2	33.99	0	355.389	1.78565	ILMN_2036	PSMA1	11	Homo sapiens proteasome (prosome, macropain) subunit, alpha type, 1 (PSMA1), transcript variant 2, mRNA.	MGC22853; MGC14751; PROS30; MGC1667; HC2; MGC21459; MGC14542; MGC23915; NU; MGC14575	NM_002786.2
ILMN_1709611	PSMA1	7227.37	2	12.5494	0	0	11120.9	2	373.756	0	355.389	1.53872	ILMN_1700	PSMA1	11	Homo sapiens proteasome (prosome, macropain) subunit, alpha type, 1 (PSMA1), transcript variant 1, mRNA.	MGC22853; MGC14751; PROS30; HC2; MGC1667; MGC21459; MGC14542; MGC23915; NU; MGC14575	NM_148976.1
ILMN_1748651	PSMB3	11673.6	2	264.335	0	0	16943.1	2	611.08	0	355.389	1.4514	ILMN_20961	PSMB3	17	Homo sapiens proteasome (prosome, macropain) subunit, beta type, 3 (PSMB3), mRNA.	HC10-II; MGC4147	NM_002795.2
ILMN_1737862	PSMB4	3159.59	2	139.188	0	0	5633.7	2	206.912	0	355.389	1.78305	ILMN_17711	PSMB4	1	Homo sapiens proteasome (prosome, macropain) subunit, beta type, 4 (PSMB4), mRNA.	HsN3; PROS26; HN3	NM_002796.2
ILMN_1666409	PSMB6	9262.05	2	8.56753	0	0	14507.4	2	201.856	0	355.389	1.56632	ILMN_3083	PSMB6	17	Homo sapiens proteasome (prosome, macropain) subunit, beta type, 6 (PSMB6), mRNA.	Y; MGC5169; LMPY; DELTA	NM_002798.1
ILMN_1814156	PSMB7	7538.07	2	96.5189	0	0	11595.6	2	337.271	0	355.389	1.53827	ILMN_3213	PSMB7	9	Homo sapiens proteasome (prosome, macropain) subunit, beta type, 7 (PSMB7), mRNA.	Z	NM_002799.2
ILMN_1712432	PSMD2	2535.49	2	31.8061	0	0	3988.11	2	183.176	0	355.389	1.57292	ILMN_13906	PSMD2	3	Homo sapiens proteasome (prosome, macropain) 26S subunit, non-ATPase, 2 (PSMD2), mRNA.	MGC14274; S2; TRAP2; P97	NM_002808.3
ILMN_2383611	PTPRE	134.957	2	2.63636	0	0	285.25	2	18.5536	0	355.389	2.11363	ILMN_23422	PTPRE	10	Homo sapiens protein tyrosine phosphatase, receptor type, E (PTPRE), transcript variant 2, mRNA.	DKFZp313F1310; PTPE; HPTPE; R-PTP-EPSILON	NM_130435.2
ILMN_1700268	QPRT	318.735	2	23.0122	0	0	863.232	2	83.2118	0	355.389	2.70831	ILMN_21680	QPRT	16	Homo sapiens quinolinate phosphoribosyltransferase (QPRT), mRNA.	QPRTase	NM_014298.3
ILMN_2052373	RAB17	1473.99	2	40.5251	0	0	2657.99	2	9.01907	0	355.389	1.80327	ILMN_9806	RAB17	2	Homo sapiens RAB17, member RAS oncogene family (RAB17), mRNA.	FLJ12538	NM_022449.1
ILMN_1786976	RAB22A	724.541	2	20.6797	0	0	1116.01	2	25.8085	0	355.389	1.5403	ILMN_27304	RAB22A	20	Homo sapiens RAB22A, member RAS oncogene family (RAB22A), mRNA.	MGC16770	NM_020673.2
ILMN_1753002	RAB2B	872.697	2	11.6557	0	0	1320.29	2	47.6921	0	355.389	1.51288	ILMN_20609	RAB2B	14	Homo sapiens RAB2B, member RAS oncogene family (RAB2B), mRNA.	FLJ14824	NM_032846.2
ILMN_1739876	RAB3GAP1	1155.32	2	50.3865	0	0	1818.89	2	94.9132	0	355.389	1.57437	ILMN_30338	RAB3GAP1	2	Homo sapiens RAB3 GTPase activating protein subunit 1 (catalytic) (RAB3GAP1), mRNA.	RAB3GAP; P130; DKFZp434A012; RAB3GAP130; KIAA0066; WARBM1	NM_012233.1
ILMN_2230566	RAB40B	997.258	2	82.2808	0	0	1718.14	2	88.325	0	355.389	1.72286	ILMN_4889	RAB40B	17	Homo sapiens RAB40B, member RAS oncogene family (RAB40B), mRNA.	SEC4L; FLJ42385; RAR	NM_006822.1
ILMN_1736796	RB1CC1	544.684	2	13.9926	0	0	1300.62	2	6.7021	0	355.389	2.38784	ILMN_15534	RB1CC1	8	Homo sapiens RB1-inducible coiled-coil 1 (RB1CC1), transcript variant 2, mRNA.	FIP200; CC1; DRAGOU14	NM_001083617.1
ILMN_1751330	RBCK1	500.297	2	49.3334	0	0	985.446	2	12.9528	0	355.389	1.96972	ILMN_19452	RBCK1	20	Homo sapiens RanBP-type and C3HC4-type zinc finger containing 1 (RBCK1), transcript variant 2, mRNA.	XAP4; RNF54; ZRANB4; RBCK2; UBCE7IP3; C20orf18; HOIL1	NM_031229.2
ILMN_2406313	RBCK1	230.992	2	0.367938	0	0	518.531	2	28.0124	0	355.389	2.24481	ILMN_19452	RBCK1		Homo sapiens RanBP-type and C3HC4-type zinc finger containing 1 (RBCK1), transcript variant 1, mRNA.	XAP4; RNF54; ZRANB4; RBCK2; UBCE7IP3; C20orf18	NM_006462.3
ILMN_2128741	RDH11	634.038	2	12.8503	0	0	1093.43	2	21.5679	0	355.389	1.72455	ILMN_26810	RDH11	14	Homo sapiens retinol dehydrogenase 11 (all-trans/9-cis/11-cis) (RDH11), mRNA.	MDT1; RALR1; HCBP12; SCALD; ARSDR1; CGI-82; FLJ32633; PSDR1	NM_016026.2
ILMN_1741200	RFX5	1119.67	2	45.4693	0	0	1813.62	2	22.0185	0	355.389	1.61979	ILMN_22971	RFX5	1	Homo sapiens regulatory factor X, 5 (influences HLA class II expression) (RFX5), transcript variant 2, mRNA.		NM_001025603.1
ILMN_1810559	RHOQ	1366.62	2	2.81593	0	0	2966.19	2	193.291	0	355.389	2.17046	ILMN_2265	RHOQ	2	Homo sapiens ras homolog gene family, member Q (RHOQ), mRNA.	ARHQ; RASL7A; TC10; TC10A	NM_012249.3
ILMN_2404135	RIOK3	381.351	2	14.108	0	0	620.07	2	27.651	0	355.389	1.62598	ILMN_19558	RIOK3	18	Homo sapiens RIO kinase 3 (yeast) (RIOK3), transcript variant 1, mRNA.	DKFZp779L1370; SUDD	NM_003831.2
ILMN_1655340	RNF181	2417.37	2	9.3891	0	0	4202.15	2	0.376773	0	355.389	1.73831	ILMN_14220	RNF181	2	Homo sapiens ring finger protein 181 (RNF181), mRNA.	HSPC238	NM_016494.3
ILMN_1682081	RNF19B	110.299	2	5.15239	0.00150602	0	262.988	2	0.573445	0	355.389	2.38432	ILMN_1442	RNF19B	1	Homo sapiens ring finger protein 19B (RNF19B), mRNA.	NKLAM; IBRDC3; FLJ90005	NM_153341.1
ILMN_2298818	RPS29	1295.48	2	21.871	0	0	2037.36	2	104.863	0	355.389	1.57266	ILMN_15031	RPS29	14	Homo sapiens ribosomal protein S29 (RPS29), transcript variant 2, mRNA.		NM_001030001.1
ILMN_1760121	RRAGC	162.52	2	3.81504	0	0	403.329	2	28.7437	0	355.389	2.48172	ILMN_20301	RRAGC	1	Homo sapiens Ras-related GTP binding C (RRAGC), mRNA.	FLJ13311; GTR2; RAGC	NM_022157.2
ILMN_1801216	S100P	6947.99	2	108.948	0	0	13371.5	2	1024.26	0	355.389	1.92452	ILMN_23476	S100P	4	Homo sapiens S100 calcium binding protein P (S100P), mRNA.	MIG9	NM_005980.2
ILMN_1689842	SC4MOL	299.644	2	20.9641	0	0	907.692	2	28.0516	0	355.389	3.02924	ILMN_2770	SC4MOL	4	Homo sapiens sterol-C4-methyl oxidase-like (SC4MOL), transcript variant 1, mRNA.	MGC104344; ERG25; DESP4	NM_006745.3
ILMN_1720889	SC4MOL	1635.86	2	27.2181	0	0	4953.57	2	435.456	0	355.389	3.02812	ILMN_2770	SC4MOL	4	Homo sapiens sterol-C4-methyl oxidase-like (SC4MOL), transcript variant 2, mRNA.	MGC104344; ERG25; DESP4	NM_001017369.1
ILMN_1677607	SC5DL	524.643	2	4.98148	0	0	1929.43	2	177.214	0	355.389	3.67761	ILMN_24287	SC5DL	11	Homo sapiens sterol-C5-desaturase (ERG3 delta-5-desaturase homolog, S. cerevisiae)-like (SC5DL), transcript variant 1, mRNA.	ERG3; SC5D; S5DES	NM_006918.4
ILMN_1689329	SCD	11424.6	2	337.524	0	0	21996.8	2	484.894	0	355.389	1.92539	ILMN_25431	SCD	10	Homo sapiens stearoyl-CoA desaturase (delta-9-desaturase) (SCD), mRNA.	SCD1; PRO0998; MSTP008; FADS5	NM_005063.4
ILMN_1767470	SCPEP1	683.113	2	26.5885	0	0	1742.53	2	121.202	0	355.389	2.55087	ILMN_22216	SCPEP1	17	Homo sapiens serine carboxypeptidase 1 (SCPEP1), mRNA.	RISC; HSCP1	NM_021626.1
ILMN_1705107	SDCBP2	57.7226	2	7.4052	0.00753012	0	799.037	2	70.4249	0	355.389	13.8427	ILMN_26643	SDCBP2	20	Homo sapiens syndecan binding protein (syntenin) 2 (SDCBP2), transcript variant 2, mRNA.	SITAC18; FLJ12256; ST-2	NM_015685.4
ILMN_2376822	SDCBP2	13.849	2	7.55007	0.0496988	0	228.267	2	22.1093	0	355.389	16.4825	ILMN_26754	SDCBP2	20	Homo sapiens syndecan binding protein (syntenin) 2 (SDCBP2), transcript variant 2, mRNA.	SITAC18; ST-2	NM_015685.3
ILMN_1700310	SDCBP2	21.457	2	3.36297	0.0240964	0	266.516	2	14.7382	0	355.389	12.4209	ILMN_26643	SDCBP2	20	Homo sapiens syndecan binding protein (syntenin) 2 (SDCBP2), transcript variant 1, mRNA.	SITAC18; FLJ12256; ST-2	NM_080489.3
ILMN_1719661	SEPX1	1810.64	2	9.74908	0	0	3702.78	2	215.76	0	355.389	2.04502	ILMN_7309	SEPX1	16	Homo sapiens selenoprotein X, 1 (SEPX1), mRNA.	MSRB1; SELR; MGC3344; HSPC270; SELX	NM_016332.2
ILMN_2338452	SERPINA1	3500	2	58.0531	0	0	5298.48	2	182.114	0	355.389	1.51385	ILMN_30268	SERPINA1	14	Homo sapiens serpin peptidase inhibitor, clade A (alpha-1 antiproteinase, antitrypsin), member 1 (SERPINA1), transcript variant 2, mRNA.	PI1; MGC23330; PRO2275; A1AT; AAT; MGC9222; PI; A1A	NM_001002236.1
ILMN_2404154	SERPINA1	2060.83	2	33.547	0	0	3064.97	2	28.3602	0	355.389	1.48725	ILMN_913	SERPINA1	14	Homo sapiens serpin peptidase inhibitor, clade A (alpha-1 antiproteinase, antitrypsin), member 1 (SERPINA1), transcript variant 3, mRNA.	PI1; MGC23330; PRO2275; A1AT; AAT; MGC9222; PI; A1A	NM_001002235.1
ILMN_1793888	SERPINB5	845.591	2	5.34311	0	0	1910.59	2	51.4768	0	355.389	2.25948	ILMN_13160	SERPINB5	18	Homo sapiens serpin peptidase inhibitor, clade B (ovalbumin), member 5 (SERPINB5), mRNA.	PI5; maspin	NM_002639.3
ILMN_2382505	SLC22A18	666.996	2	36.9492	0	0	1375.48	2	98.4609	0	355.389	2.06221	ILMN_20563	SLC22A18	11	Homo sapiens solute carrier family 22 (organic cation transporter), member 18 (SLC22A18), transcript variant 1, mRNA.	IMPT1; ORCTL2; BWSCR1A; BWR1A; ITM; TSSC5; SLC22A1L; HET; p45-BWR1A; DKFZp667A184	NM_002555.3
ILMN_1691048	SLC22A18AS	327.821	2	5.8074	0	0	715.28	2	7.46182	0	355.389	2.18192	ILMN_652	SLC22A18AS	11	Homo sapiens solute carrier family 22 (organic cation transporter), member 18 antisense (SLC22A18AS), mRNA.	p27-BWR1B; BWR1B; ORCTL2S; SLC22A1LS; BWSCR1B	NM_007105.1
ILMN_1791728	SLC25A25	537.286	2	11.9674	0	0	829.261	2	37.1782	0	355.389	1.54343	ILMN_15060	SLC25A25	9	Homo sapiens solute carrier family 25 (mitochondrial carrier; phosphate carrier), member 25 (SLC25A25), nuclear gene encoding mitochondrial protein, transcript variant 1, mRNA.	MGC105138; KIAA1896; SCAMC-2; RP11-395P17.4; MCSC; MGC119515; PCSCL; MGC119517; MGC119514; MGC119516	NM_052901.2
ILMN_1778321	SLC2A6	242.22	2	7.67192	0	0	548.646	2	44.8702	0	355.389	2.26508	ILMN_17136	SLC2A6	9	Homo sapiens solute carrier family 2 (facilitated glucose transporter), member 6 (SLC2A6), mRNA.	GLUT6; HSA011372; GLUT9	NM_017585.2
ILMN_1651799	SLC38A2	2358.8	2	37.4591	0	0	3765.46	2	162.025	0	355.389	1.59635	ILMN_10001	SLC38A2	12	Homo sapiens solute carrier family 38, member 2 (SLC38A2), mRNA.	PRO1068; SAT2; SNAT2; KIAA1382; ATA2	NM_018976.3
ILMN_1730977	SLC44A4	343.746	2	4.43684	0	0	561.821	2	18.2081	0	355.389	1.63441	ILMN_8031	SLC44A4	6	Homo sapiens solute carrier family 44, member 4 (SLC44A4), mRNA.	FLJ14491; NG22; CTL4; C6orf29	NM_025257.2
ILMN_1655229	SLC7A11	97.8211	2	10.9473	0.00301205	0	309.095	2	11.623	0	355.389	3.1598	ILMN_138832	SLC7A11	4	Homo sapiens solute carrier family 7, (cationic amino acid transporter, y+ system) member 11 (SLC7A11), mRNA.	CCBR1; xCT	NM_014331.3
ILMN_1653161	SNCG	54.9755	2	3.0884	0.00753012	0	179.262	2	4.78035	0	355.389	3.26076	ILMN_3755	SNCG	10	Homo sapiens synuclein, gamma (breast cancer-specific protein 1) (SNCG), mRNA.	BCSG1; SR	NM_003087.1
ILMN_1793410	SNTB1	420.596	2	7.58578	0	0	790.413	2	8.0191	0	355.389	1.87927	ILMN_23979	SNTB1	8	Homo sapiens syntrophin, beta 1 (dystrophin-associated protein A1, 59kDa, basic component 1) (SNTB1), mRNA.	A1B; DAPA1B; BSYN2; MGC111389; SNT2B1; SNT2; FLJ22442; 59-DAP; TIP-43	NM_021021.2
ILMN_1757845	SPIRE1	816.1	2	30.717	0	0	1289.99	2	27.2122	0	355.389	1.58068	ILMN_2975	SPIRE1	18	Homo sapiens spire homolog 1 (Drosophila) (SPIRE1), transcript variant 2, mRNA.	Spir-1; MGC150622; MGC150621	NM_020148.2
ILMN_1651354	SPP1	474.805	2	26.6737	0	0	899.867	2	7.71502	0	355.389	1.89523	ILMN_9394	SPP1	4	Homo sapiens secreted phosphoprotein 1 (SPP1), transcript variant 2, mRNA.	BNSP; MGC110940; BSPI; OPN; ETA-1	NM_000582.2
ILMN_2041293	SQLE	2562.14	2	61.1104	0	0	6104.69	2	201.591	0	355.389	2.38265	ILMN_183123	SQLE	8	Homo sapiens squalene epoxidase (SQLE), mRNA.	FLJ30795	NM_003129.3
ILMN_1662618	SQSTM1	4214.94	2	406.904	0	0	11866.7	2	977.706	0	355.389	2.81539	ILMN_22135	SQSTM1	5	Homo sapiens sequestosome 1 (SQSTM1), mRNA.	OSIL; p62B; p60; ZIP3; PDB3; p62; A170	NM_003900.3
ILMN_1690921	STAT2	712.529	2	3.3354	0	0	1286.37	2	30.955	0	355.389	1.80536	ILMN_19030	STAT2	12	Homo sapiens signal transducer and activator of transcription 2, 113kDa (STAT2), mRNA.	ISGF-3; STAT113; MGC59816; P113	NM_005419.2
ILMN_1691884	STC2	300.738	2	7.34612	0	0	826.817	2	82.0777	0	355.389	2.74929	ILMN_28725	STC2	5	Homo sapiens stanniocalcin 2 (STC2), mRNA.	STC-2; STCRP	NM_003714.2
ILMN_2400372	SULT1A2	158.941	2	12.8047	0	0	334.947	2	11.2939	0	355.389	2.10737	ILMN_1381	SULT1A2	16	Homo sapiens sulfotransferase family, cytosolic, 1A, phenol-preferring, member 2 (SULT1A2), transcript variant 1, mRNA.	MGC142287; MGC142289; ST1A2; TSPST2; P-PST; STP2; HAST4	NM_001054.2
ILMN_2336130	SULT1A4	244.519	2	4.21086	0	0	453.607	2	2.01576	0	355.389	1.8551	ILMN_20533	SULT1A4	16	Homo sapiens sulfotransferase family, cytosolic, 1A, phenol-preferring, member 4 (SULT1A4), transcript variant 3, mRNA.		NM_001017391.1
ILMN_1660186	SYF2	806.36	2	5.07805	0	0	1267.8	2	17.2322	0	355.389	1.57225	ILMN_137521	SYF2	1	Homo sapiens SYF2 homolog, RNA splicing factor (S. cerevisiae) (SYF2), transcript variant 1, mRNA.	P29; CBPIN; DKFZp564O2082; NTC31	NM_015484.4
ILMN_1739001	TACSTD2	280.019	2	26.402	0	0	638.65	2	44.7058	0	355.389	2.28074	ILMN_4004	TACSTD2	1	Homo sapiens tumor-associated calcium signal transducer 2 (TACSTD2), mRNA.	GA733; EGP-1; TROP2; GA733-1; M1S1	NM_002353.1
ILMN_1751079	TAP1	741.544	2	4.39569	0	0	1300.21	2	48.1789	0	355.389	1.75338	ILMN_17479	TAP1	6	Homo sapiens transporter 1, ATP-binding cassette, sub-family B (MDR/TAP) (TAP1), mRNA.	ABC17; PSF1; FLJ26666; ABCB2; TAP1N; APT1; D6S114E; RING4; FLJ41500; TAP1*0102N	NM_000593.5
ILMN_2374770	TAX1BP1	1405.36	2	85.5457	0	0	2567.98	2	136.881	0	355.389	1.82728	ILMN_183383	TAX1BP1	7	Homo sapiens Tax1 (human T-cell leukemia virus type I) binding protein 1 (TAX1BP1), transcript variant 2, mRNA.	TXBP151; T6BP; CALCOCO3	NM_001079864.1
ILMN_1793118	TAX1BP1	2611.36	2	73.3812	0	0	5036.36	2	244.661	0	355.389	1.92863	ILMN_25063	TAX1BP1	7	Homo sapiens Tax1 (human T-cell leukemia virus type I) binding protein 1 (TAX1BP1), transcript variant 2, mRNA.	TXBP151; T6BP; CALCOCO3	NM_001079864.1
ILMN_2098743	THEM2	1134.69	2	5.92642	0	0	2114.75	2	51.3366	0	355.389	1.86372	ILMN_27212	THEM2	6	Homo sapiens thioesterase superfamily member 2 (THEM2), mRNA.	HT012; PNAS-27; MGC4961	NM_018473.2
ILMN_1765578	TIPARP	1350.94	2	91.4787	0	0	2516.19	2	87.4141	0	355.389	1.86254	ILMN_4419	TIPARP	3	Homo sapiens TCDD-inducible poly(ADP-ribose) polymerase (TIPARP), mRNA.	PARP-7; PARP-1; PARP7; DKFZP434J214; FLJ40466; DDF1; DKFZp686P1838; DKFZp686N0351	NM_015508.3
ILMN_1659610	TJP3	546.467	2	13.0713	0	0	944.567	2	23.2382	0	355.389	1.7285	ILMN_12372	TJP3	19	Homo sapiens tight junction protein 3 (zona occludens 3) (TJP3), mRNA.	ZO-3; MGC119546	NM_014428.1
ILMN_1770338	TM4SF1	4530.99	2	117.378	0	0	6723.93	2	70.2102	0	355.389	1.48399	ILMN_6834	TM4SF1	3	Homo sapiens transmembrane 4 L six family member 1 (TM4SF1), mRNA.	M3S1; L6; H-L6; TAAL6	NM_014220.2
ILMN_1690040	TM7SF2	571.705	2	5.33243	0	0	1194.86	2	20.2691	0	355.389	2.08999	ILMN_28596	TM7SF2	11	Homo sapiens transmembrane 7 superfamily member 2 (TM7SF2), mRNA.	ANG1; DHCR14A	NM_003273.2
ILMN_1678004	TMEM41B	1377.06	2	38.4909	0	0	2227.53	2	120.729	0	355.389	1.6176	ILMN_8205	TMEM41B	11	Homo sapiens transmembrane protein 41B (TMEM41B), mRNA.	MGC33897; KIAA0033; MGC57262	NM_015012.1
ILMN_1792508	TMEM59	4332.6	2	124.085	0	0	6913.3	2	95.0003	0	355.389	1.59565	ILMN_8219	TMEM59	1	Homo sapiens transmembrane protein 59 (TMEM59), mRNA.	HSPC001; FLJ42977; C1orf8	NM_004872.3
ILMN_1697409	TNFRSF14	219.212	2	12.628	0	0	438.553	2	10.6148	0	355.389	2.00059	ILMN_3329	TNFRSF14	1	Homo sapiens tumor necrosis factor receptor superfamily, member 14 (herpesvirus entry mediator) (TNFRSF14), mRNA.	HVEM; HVEA; ATAR; LIGHTR; TR2	NM_003820.2
ILMN_1751464	TNFSF9	128.157	2	1.68191	0.00150602	0	381.616	2	13.9495	0	355.389	2.97772	ILMN_18030	TNFSF9	19	Homo sapiens tumor necrosis factor (ligand) superfamily, member 9 (TNFSF9), mRNA.	4-1BB-L	NM_003811.2
ILMN_1672004	TOB1	1258.39	2	9.37605	0	0	2632.67	2	129.734	0	355.389	2.09209	ILMN_13735	TOB1	17	Homo sapiens transducer of ERBB2, 1 (TOB1), mRNA.	MGC104792; TROB; APRO6; TROB1; PIG49; TOB; MGC34446	NM_005749.2
ILMN_2082314	TOM1	362.242	2	8.6039	0	0	798.658	2	7.31474	0	355.389	2.20476	ILMN_27313	TOM1	22	Homo sapiens target of myb1 (chicken) (TOM1), mRNA.	FLJ33404	NM_005488.1
ILMN_2358919	TP53I3	229.245	2	9.42007	0	0	687.357	2	24.0993	0	355.389	2.99834	ILMN_2007	TP53I3	2	Homo sapiens tumor protein p53 inducible protein 3 (TP53I3), transcript variant 2, mRNA.	PIG3	NM_147184.1
ILMN_1782069	TRAK1	372.107	2	0.239071	0	0	687.189	2	25.5556	0	355.389	1.84675	ILMN_1086	TRAK1	3	Homo sapiens trafficking protein, kinesin binding 1 (TRAK1), mRNA.	OIP106	NM_014965.2
ILMN_1745079	TRIM2	827.955	2	43.7854	0	0	1746.55	2	138.887	0	355.389	2.10947	ILMN_24873	TRIM2	4	Homo sapiens tripartite motif-containing 2 (TRIM2), mRNA.	KIAA0517; RNF86	NM_015271.2
ILMN_1748685	TRIM31	348.021	2	0.0287115	0	0	823.343	2	59.5833	0	355.389	2.36579	ILMN_22919	TRIM31	6	Homo sapiens tripartite motif-containing 31 (TRIM31), mRNA.	HCG1; HCGI; RNF; C6orf13	NM_007028.3
ILMN_1746704	TRIM8	985.906	2	21.6959	0	0	1645.98	2	75.8644	0	355.389	1.66951	ILMN_22610	TRIM8	10	Homo sapiens tripartite motif-containing 8 (TRIM8), mRNA.	RNF27; GERP	NM_030912.2
ILMN_2376403	TSC22D3	103.866	2	8.13697	0.00150602	0	429.32	2	18.868	0	355.389	4.1334	ILMN_9893	TSC22D3	X	Homo sapiens TSC22 domain family, member 3 (TSC22D3), transcript variant 2, mRNA.	hDIP; DIP; DKFZp313A1123; DSIPI; TSC-22R; GILZ	NM_004089.3
ILMN_1748124	TSC22D3	115.775	2	7.00116	0.00150602	0	392.533	2	40.9977	0	355.389	3.39049	ILMN_9893	TSC22D3	X	Homo sapiens TSC22 domain family, member 3 (TSC22D3), transcript variant 1, mRNA.	hDIP; DIP; DKFZp313A1123; DSIPI; TSC-22R; GILZ	NM_198057.2
ILMN_1779014	TSPYL1	1172.67	2	21.0283	0	0	1786.76	2	3.44521	0	355.389	1.52367	ILMN_29963	TSPYL1	6	Homo sapiens TSPY-like 1 (TSPYL1), mRNA.	TSPYL	NM_003309.2
ILMN_1743303	TTC1	698.072	2	17.1951	0	0	1197.5	2	0.798606	0	355.389	1.71543	ILMN_11292	TTC1	5	Homo sapiens tetratricopeptide repeat domain 1 (TTC1), mRNA.	TPR1	NM_003314.1
ILMN_1703305	TWF2	826.155	2	33.0062	0	0	1305.93	2	53.4079	0	355.389	1.58073	ILMN_717	TWF2	3	Homo sapiens twinfilin, actin-binding protein, homolog 2 (Drosophila) (TWF2), mRNA.	MSTP011; A6RP; PTK9L; A6r	NM_007284.3
ILMN_1717056	TXNRD1	3003.7	2	30.7247	0	0	4716.83	2	265.399	0	355.389	1.57034	ILMN_9643	TXNRD1	12	Homo sapiens thioredoxin reductase 1 (TXNRD1), transcript variant 5, mRNA.	MGC9145; TR; TXNR; GRIM-12; TRXR1; TR1	NM_001093771.1
ILMN_1700811	UBFD1	205.299	2	16.9004	0	0	450.121	2	1.19061	0	355.389	2.19251	ILMN_137072	UBFD1	16	Homo sapiens ubiquitin family domain containing 1 (UBFD1), mRNA.	UBPH; FLJ42145; FLJ38870	NM_019116.2
ILMN_2351611	UBQLN1	803.124	2	32.9971	0	0	1308.34	2	17.134	0	355.389	1.62906	ILMN_9768	UBQLN1	9	Homo sapiens ubiquilin 1 (UBQLN1), transcript variant 2, mRNA.	DA41; XDRP1; DSK2; FLJ90054; PLIC-1	NM_053067.1
ILMN_1781097	UBXN4	1995.42	2	60.2606	0	0	3218.26	2	50.3336	0	355.389	1.61282	ILMN_26387	UBXN4	2	Homo sapiens UBX domain protein 4 (UBXN4), mRNA.	erasin; UBXDC1; FLJ23318; KIAA0242	NM_014607.3
ILMN_1705144	ULK1	839.463	2	71.8965	0	0	1534.79	2	74.0928	0	355.389	1.8283	ILMN_137345	ULK1	12	Homo sapiens unc-51-like kinase 1 (C. elegans) (ULK1), mRNA.	FLJ38455; UNC51; Unc51.1; ATG1	NM_003565.1
ILMN_1735052	ULK1	807.534	2	69.3455	0	0	1574.88	2	78.6047	0	355.389	1.95023	ILMN_2158	ULK1	12	Homo sapiens unc-51-like kinase 1 (C. elegans) (ULK1), mRNA.	FLJ38455; UNC51; Unc51.1; ATG1	NM_003565.1
ILMN_1798256	UPP1	621.56	2	14.1846	0	0	1020.61	2	4.70897	0	355.389	1.64201	ILMN_1606	UPP1	7	Homo sapiens uridine phosphorylase 1 (UPP1), transcript variant 1, mRNA.	UP; UPASE; UDRPASE; UPP	NM_003364.2
ILMN_2375879	VEGFA	112.123	2	6.71662	0.00150602	0	265.377	2	9.86357	0	355.389	2.36683	ILMN_5540	VEGFA	6	Homo sapiens vascular endothelial growth factor A (VEGFA), transcript variant 2, mRNA.	VPF; VEGF-A; MGC70609; VEGF	NM_003376.4
ILMN_1727271	WARS	671.244	2	15.8745	0	0	1065.56	2	32.7832	0	355.389	1.58744	ILMN_25430	WARS	14	Homo sapiens tryptophanyl-tRNA synthetase (WARS), transcript variant 2, mRNA.	IFI53; IFP53; GAMMA-2	NM_173701.1
ILMN_2337655	WARS	1106.86	2	16.0728	0	0	1669.14	2	2.20164	0	355.389	1.508	ILMN_181619	WARS	14	Homo sapiens tryptophanyl-tRNA synthetase (WARS), transcript variant 1, mRNA.	IFI53; IFP53; GAMMA-2	NM_004184.3
ILMN_1788604	WBP2	4608.93	2	187.748	0	0	8614.72	2	143.877	0	355.389	1.86914	ILMN_12963	WBP2	17	Homo sapiens WW domain binding protein 2 (WBP2), mRNA.	MGC18269; WBP-2	NM_012478.3
ILMN_1756146	WDR45	179.335	2	22.17	0	0	448.914	2	34.5454	0	355.389	2.50322	ILMN_25420	WDR45	X	Homo sapiens WD repeat domain 45 (WDR45), transcript variant 1, mRNA.	JM5; WIPI4; WDRX1; WIPI-4	NM_007075.3
ILMN_1735275	WDSUB1	359.95	2	20.0431	0	0	667.04	2	8.34891	0	355.389	1.85315	ILMN_9810	WDSUB1	2	Homo sapiens WD repeat, sterile alpha motif and U-box domain containing 1 (WDSUB1), mRNA.	FLJ36175; UBOX6; WDSAM1	NM_152528.1
ILMN_1759023	WFS1	838.111	2	3.6079	0	0	1441.15	2	48.2709	0	355.389	1.71953	ILMN_18545	WFS1	4	Homo sapiens Wolfram syndrome 1 (wolframin) (WFS1), mRNA.	DFNA14; DIDMOAD; WFRS; WOLFRAMIN; DFNA6; WFS; DFNA38	NM_006005.2
ILMN_1781386	WIPI1	185.269	2	30.0846	0	0	571.571	2	26.8101	0	355.389	3.08508	ILMN_19646	WIPI1		Homo sapiens WD repeat domain, phosphoinositide interacting 1 (WIPI1), mRNA.	WIPI49; Atg18; FLJ10055	NM_017983.4
ILMN_1790807	XPC	582.796	2	4.00428	0	0	946.07	2	22.2036	0	355.389	1.62333	ILMN_4555	XPC	3	Homo sapiens xeroderma pigmentosum, complementation group C (XPC), mRNA.	XP3; XPCC	NM_004628.3
ILMN_2052163	YIPF1	524.636	2	20.1059	0	0	862.037	2	29.6551	0	355.389	1.64311	ILMN_19321	YIPF1	1	Homo sapiens Yip1 domain family, member 1 (YIPF1), mRNA.	FinGER1; DJ167A19.1	NM_018982.3
ILMN_1677098	YPEL2	74.1569	2	0.539964	0.00451807	0	239.032	2	5.78415	0	355.389	3.22333	ILMN_19750	YPEL2	17	Homo sapiens yippee-like 2 (Drosophila) (YPEL2), mRNA.	DKFZp761C2021; FKSG4	NM_001005404.3
ILMN_1711069	YPEL5	260.201	2	8.27343	0	0	1142.45	2	20.0486	0	355.389	4.39064	ILMN_8828	YPEL5	2	Homo sapiens yippee-like 5 (Drosophila) (YPEL5), mRNA.	CGI-127	NM_016061.1
ILMN_1694671	ZFAND2A	534.753	2	24.8545	0	0	1158.02	2	18.9516	0	355.389	2.16553	ILMN_21900	ZFAND2A	7	Homo sapiens zinc finger, AN1-type domain 2A (ZFAND2A), mRNA.	AIRAP	NM_182491.1
ILMN_1795228	ZFAND5	4677.13	2	53.6146	0	0	7247.92	2	75.1188	0	355.389	1.54965	ILMN_22528	ZFAND5	9	Homo sapiens zinc finger, AN1-type domain 5 (ZFAND5), mRNA.	ZFAND5A; ZA20D2; ZNF216	NM_006007.1
ILMN_1681628	ZNF277	644.288	2	17.8567	0	0	1240.35	2	34.7243	0	355.389	1.92515	ILMN_2173	ZNF277	7	Homo sapiens zinc finger protein 277 (ZNF277), mRNA.	ZNF277P; ZNF277; NRIF4	NM_021994.2
ILMN_1655748	ZNF323	162.903	2	8.61178	0	0	323.803	2	13.0432	0	355.389	1.9877	ILMN_15250	ZNF323	6	Homo sapiens zinc finger protein 323 (ZNF323), transcript variant 2, mRNA.	ZNF20-Lp; dJ874C20.2; ZNF310P; FLJ23407	NM_145909.2
ILMN_1689059	ZNF329	137.316	2	2.51344	0	0	286.472	2	18.2697	0	355.389	2.08623	ILMN_15728	ZNF329	19	Homo sapiens zinc finger protein 329 (ZNF329), mRNA.	FLJ12586	NM_024620.3
ILMN_2171640	ZNF650	342.855	2	16.5774	0	0	709.274	2	27.2332	0	355.389	2.06873	ILMN_16633	ZNF650	2	Homo sapiens zinc finger protein 650 (ZNF650), mRNA.	MGC126489; FLJ37422; DKFZp434P117; DKFZp686N10185; KIAA2024	NM_172070.2
ILMN_1661833	ANKRD12	256.542	2	0.510058	0	0	431.986	2	21.5628	0	141.571	1.68388	ILMN_26751	ANKRD12	18	Homo sapiens ankyrin repeat domain 12 (ANKRD12), transcript variant 1, mRNA.	ANCO1; FLJ20053; ANCO-2; KIAA0874; Nbla00144; GAC-1	NM_015208.3
ILMN_1756877	C14orf179	489.209	2	34.1847	0	0	828.238	2	28.6014	0	141.571	1.69301	ILMN_22122	C14ORF179	14	Homo sapiens chromosome 14 open reading frame 179 (C14orf179), mRNA.	FLJ32173; MGC16028	NM_052873.1
ILMN_2374036	CTSL1	982.31	2	44.6638	0	0	1525.61	2	2.51488	0	141.571	1.55308	ILMN_8814	CTSL1	9	Homo sapiens cathepsin L1 (CTSL1), transcript variant 2, mRNA.	MEP; CATL; FLJ31037; CTSL	NM_145918.2
ILMN_1815012	EXOC7	1202.9	2	33.741	0	0	1827.23	2	100.619	0	141.571	1.51902	ILMN_17042	EXOC7	17	Homo sapiens exocyst complex component 7 (EXOC7), transcript variant 1, mRNA.	Exo70p; 2-5-3p; DKFZp686J04253; EXO70; YJL085W; EX070; FLJ40965; FLJ46415; EXOC1	NM_001013839.1
ILMN_1664826	FBXO33	599.954	2	7.66692	0	0	902.685	2	6.08013	0	141.571	1.50459	ILMN_3703	FBXO33	14	Homo sapiens F-box protein 33 (FBXO33), mRNA.	c14_5247; Fbx33	NM_203301.1
ILMN_1706764	GOLPH3L	291.857	2	4.06268	0	0	480.967	2	25.2168	0	141.571	1.64795	ILMN_29707	GOLPH3L	1	Homo sapiens golgi phosphoprotein 3-like (GOLPH3L), mRNA.	GPP34R; FLJ10687	NM_018178.3
ILMN_2352090	GPRC5C	806.786	2	75.7856	0	0	1676.48	2	128.746	0	141.571	2.07797	ILMN_2909	GPRC5C	17	Homo sapiens G protein-coupled receptor, family C, group 5, member C (GPRC5C), transcript variant 2, mRNA.	MGC131820; RAIG3; RAIG-3	NM_018653.3
ILMN_1668345	OAF	757.326	2	28.6812	0	0	1161.15	2	6.09997	0	141.571	1.53323	ILMN_12751	OAF	11	Homo sapiens OAF homolog (Drosophila) (OAF), mRNA.	NS5ATP13TP2; MGC52117	NM_178507.2
ILMN_1785852	OBFC2A	499.616	2	6.78848	0	0	766.39	2	3.32892	0	141.571	1.53396	ILMN_20212	OBFC2A	2	Homo sapiens oligonucleotide/oligosaccharide-binding fold containing 2A (OBFC2A), mRNA.	MGC111163; FLJ22833; DKFZp667M1322; FLJ13624	NM_001031716.1
ILMN_1770811	PELO	2030.72	2	193.97	0	0	3604.27	2	76.077	0	141.571	1.77487	ILMN_19741	PELO	5	Homo sapiens pelota homolog (Drosophila) (PELO), mRNA.	PRO1770; CGI-17	NM_015946.4
ILMN_1666924	PINK1	95.6234	2	13.0961	0.00301205	0	285.188	2	24.8706	0	141.571	2.98241	ILMN_27027	PINK1	1	Homo sapiens PTEN induced putative kinase 1 (PINK1), nuclear gene encoding mitochondrial protein, mRNA.	FLJ27236; PARK6; BRPK	NM_032409.2
ILMN_2344130	PSMD4	2148.28	2	28.3076	0	0	3092.33	2	24.8406	0	141.571	1.43944	ILMN_13974	PSMD4	1	Homo sapiens proteasome (prosome, macropain) 26S subunit, non-ATPase, 4 (PSMD4), mRNA.	pUB-R5; Rpn10; AF-1; AF; ASF; MCB1; S5A	NM_002810.2
ILMN_2252160	UBC	63.3363	2	15.754	0.0060241	0	258.243	2	24.1923	0	141.571	4.07732	ILMN_8850	UBC	12	Homo sapiens ubiquitin C (UBC), mRNA.	HMG20	NM_021009.3
ILMN_1810729	UBL3	615.471	2	46.2888	0	0	1045.74	2	52.4866	0	141.571	1.6991	ILMN_25010	UBL3	13	Homo sapiens ubiquitin-like 3 (UBL3), mRNA.	DKFZP434K151; PNSC1; HCG-1; FLJ32018	NM_007106.2
ILMN_1691418	CDRT4	150.923	2	0.183016	0	0	292.289	2	2.07262	0	138.671	1.93667	ILMN_139033	CDRT4	17	Homo sapiens CMT1A duplicated region transcript 4 (CDRT4), mRNA.	NBLA10383; FLJ36674; MGC33988	NM_173622.3
ILMN_1752728	FUCA1	751.772	2	41.7571	0	0	1196.66	2	53.2418	0	138.671	1.59179	ILMN_14069	FUCA1	1	Homo sapiens fucosidase, alpha-L- 1, tissue (FUCA1), mRNA.		NM_000147.3
ILMN_2192072	MMP7	2006.11	2	38.9124	0	0	2896.77	2	140.892	0	138.671	1.44397	ILMN_9188	MMP7	11	Homo sapiens matrix metallopeptidase 7 (matrilysin, uterine) (MMP7), mRNA.	MPSL1; MMP-7; PUMP-1	NM_002423.3
ILMN_2366654	NR5A2	102.188	2	2.02087	0.00301205	0	231.435	2	8.77186	0	138.671	2.2648	ILMN_8599	NR5A2	1	Homo sapiens nuclear receptor subfamily 5, group A, member 2 (NR5A2), transcript variant 2, mRNA.	FTF; B1F2; FTZ-F1beta; hB1F; hB1F-2; LRH-1; B1F; FTZ-F1; CPF	NM_003822.3
ILMN_1687824	SEPHS2	478.87	2	2.13064	0	0	745.395	2	42.2953	0	138.671	1.55657	ILMN_2244	SEPHS2	16	Homo sapiens selenophosphate synthetase 2 (SEPHS2), mRNA.	SPS2	NM_012248.2
ILMN_1785202	STAT4	56.8549	2	3.52193	0.00753012	0	180.874	2	13.4056	0	138.671	3.18133	ILMN_8937	STAT4	2	Homo sapiens signal transducer and activator of transcription 4 (STAT4), mRNA.		NM_003151.2
ILMN_2345142	SULF2	379.57	2	9.45841	0	0	606.884	2	34.5357	0	138.671	1.59887	ILMN_18271	SULF2	20	Homo sapiens sulfatase 2 (SULF2), transcript variant 1, mRNA.	MGC126411; FLJ90554; KIAA1247; HSULF-2; DKFZp313E091	NM_018837.2
ILMN_1720623	SYTL3	450.735	2	7.89117	0	0	694.735	2	6.63608	0	138.671	1.54134	ILMN_2919	SYTL3	6	Homo sapiens synaptotagmin-like 3 (SYTL3), mRNA.	MGC118885; MGC105130; MGC118884; SLP3; MGC118883	NM_001009991.2
ILMN_1666893	TRIML2	81.236	2	8.04239	0.00451807	0	239.256	2	20.4063	0	138.671	2.9452	ILMN_24301	TRIML2	4	Homo sapiens tripartite motif family-like 2 (TRIML2), mRNA.	MGC138164; MGC138166	NM_173553.1
ILMN_2081087	HSPA12A	460.525	2	12.3289	0	0	709.746	2	26.8244	0	136.948	1.54117	ILMN_173169	HSPA12A	10	Homo sapiens heat shock 70kDa protein 12A (HSPA12A), mRNA.	KIAA0417; FLJ13874	NM_025015.2
ILMN_1665792	ITGA2	340.307	2	0.435932	0	0	541.911	2	6.70553	0	136.948	1.59242	ILMN_12662	ITGA2	5	Homo sapiens integrin, alpha 2 (CD49B, alpha 2 subunit of VLA-2 receptor) (ITGA2), mRNA.	CD49B; VLAA2; VLA-2; BR; GPIa	NM_002203.3
ILMN_1692163	NSDHL	1042.4	2	94.4726	0	0	1809.14	2	80.9015	0	136.948	1.73555	ILMN_13529	NSDHL	X	Homo sapiens NAD(P) dependent steroid dehydrogenase-like (NSDHL), mRNA.	H105E3; XAP104	NM_015922.1
ILMN_2091792	ENTPD6	878.302	2	13.0114	0	0	1283.03	2	39.8367	0	135.72	1.4608	ILMN_17684	ENTPD6	20	Homo sapiens ectonucleoside triphosphate diphosphohydrolase 6 (putative function) (ENTPD6), mRNA.	DKFZp781K21102; dJ738P15.3; NTPDase-6; IL6ST2; DKFZp781G2277; IL-6SAG; FLJ36711; CD39L2	NM_001247.1
ILMN_2413779	SEZ6L2	735.383	2	37.7374	0	0	1154.94	2	39.748	0	135.72	1.57053	ILMN_1006	SEZ6L2		Homo sapiens seizure related 6 homolog (mouse)-like 2 (SEZ6L2), transcript variant 2, mRNA.	FLJ90517; PSK-1	NM_201575.1
ILMN_1737308	GLRX	566.581	2	39.6614	0	0	1147.52	2	93.7686	0	133.337	2.02534	ILMN_22606	GLRX	5	Homo sapiens glutaredoxin (thioltransferase) (GLRX), mRNA.	GRX; GRX1; MGC117407	NM_002064.1
ILMN_1764794	PSMB2	4691.04	2	0.93552	0	0	6634.09	2	72.5743	0	133.337	1.41421	ILMN_4753	PSMB2	1	Homo sapiens proteasome (prosome, macropain) subunit, beta type, 2 (PSMB2), mRNA.	MGC126885; HC7-I; MGC104215	NM_002794.3
ILMN_2246661	FAHD1	1010.57	2	22.0602	0	0	1470.76	2	7.37582	0	132.773	1.45538	ILMN_24688	FAHD1	16	Homo sapiens fumarylacetoacetate hydrolase domain containing 1 (FAHD1), transcript variant 2, mRNA.	YISKL; C16orf36; DKFZp566J2046; MGC74876	NM_031208.1
ILMN_1693014	CEBPB	3665.93	2	103.862	0	0	5292.16	2	13.5908	0	132.272	1.44361	ILMN_4674	CEBPB	20	Homo sapiens CCAAT/enhancer binding protein (C/EBP), beta (CEBPB), mRNA.	CRP2; LAP; IL6DBP; C/EBP-beta; TCF5; NF-IL6; MGC32080	NM_005194.2
ILMN_1666546	DUSP14	907.666	2	42.4879	0	0	1389.43	2	37.4965	0	131.83	1.53077	ILMN_9561	DUSP14	17	Homo sapiens dual specificity phosphatase 14 (DUSP14), mRNA.	MKP6; MKP-L	NM_007026.2
ILMN_1653278	MUC20	172.656	2	17.333	0	0	463.212	2	45.9467	0	131.83	2.68286	ILMN_18898	MUC20	3	Homo sapiens mucin 20, cell surface associated (MUC20), transcript variant S, mRNA.	FLJ14408; KIAA1359	NM_001098516.1
ILMN_1674038	CTSD	489.061	2	69.4744	0	0	1223.08	2	109.851	0	131.442	2.50088	ILMN_15639	CTSD	11	Homo sapiens cathepsin D (CTSD), mRNA.	CLN10; MGC2311; CPSD	NM_001909.3
ILMN_2142117	LYPLAL1	1608.03	2	9.45598	0	0	2292.82	2	77.6841	0	131.442	1.42586	ILMN_25005	LYPLAL1	1	Homo sapiens lysophospholipase-like 1 (LYPLAL1), mRNA.	KIAA1238	NM_138794.1
ILMN_1667239	INPP1	1626.65	2	22.1084	0	0	2317.45	2	36.9311	0	131.085	1.42468	ILMN_15372	INPP1	2	Homo sapiens inositol polyphosphate-1-phosphatase (INPP1), mRNA.	MGC110984	NM_002194.2
ILMN_2246510	TSC1	448.625	2	7.47457	0	0	733.359	2	47.2579	0	131.085	1.63468	ILMN_182048	TSC1	9	Homo sapiens tuberous sclerosis 1 (TSC1), transcript variant 1, mRNA.	TSC; LAM; KIAA0243; MGC86987	NM_000368.3
ILMN_1785444	LEMD1	78.3671	2	2.28831	0.00451807	0	196.856	2	5.53177	0	130.436	2.51198	ILMN_28526	LEMD1	1	Homo sapiens LEM domain containing 1 (LEMD1), mRNA.	LEMP-1	NM_001001552.3
ILMN_1667295	VASN	166.667	2	7.96068	0	0	311.634	2	16.1665	0	130.436	1.8698	ILMN_138591	VASN	16	Homo sapiens vasorin (VASN), mRNA.	SLITL2	NM_138440.2
ILMN_2075800	PTK6	155.3	2	4.01531	0	0	292.646	2	6.66546	0	130.147	1.88439	ILMN_183737	PTK6	20	Homo sapiens PTK6 protein tyrosine kinase 6 (PTK6), mRNA.	FLJ42088; BRK	NM_005975.2
ILMN_1714335	RDH10	525.541	2	37.376	0	0	871.111	2	30.3977	0	130.147	1.65755	ILMN_15956	RDH10	8	Homo sapiens retinol dehydrogenase 10 (all-trans) (RDH10), mRNA.		NM_172037.2
ILMN_1682738	SMAD3	785.014	2	56.9769	0	0	1384.57	2	89.9682	0	129.872	1.76375	ILMN_16351	SMAD3	15	Homo sapiens SMAD family member 3 (SMAD3), mRNA.	MADH3; JV15-2; HSPC193; MGC60396; Smad 3; HsT17436; DKFZp686J10186; DKFZP586N0721	NM_005902.3
ILMN_1657550	MVD	236.382	2	8.86883	0	0	607.237	2	64.1094	0	129.386	2.56888	ILMN_2771	MVD	16	Homo sapiens mevalonate (diphospho) decarboxylase (MVD), mRNA.	FP17780; MPD	NM_002461.1
ILMN_2088825	CENTB2	254.718	2	0.905864	0	0	420.3	2	11.7337	0	128.939	1.65006	ILMN_8806	CENTB2	3	Homo sapiens centaurin, beta 2 (CENTB2), mRNA.	CNT-B2; ACAP2; KIAA0041	NM_012287.3
ILMN_1722726	RICS	780.243	2	20.2051	0	0	1145.76	2	28.9897	0	128.737	1.46847	ILMN_1030	RICS	11	Homo sapiens Rho GTPase-activating protein (RICS), mRNA.	KIAA0712; MGC1892; p250GAP; GRIT; p200RhoGAP; GC-GAP	NM_014715.2
ILMN_1746883	SAT2	352.701	2	28.7093	0	0	677.814	2	48.504	0	128.55	1.92178	ILMN_17629	SAT2	17	Homo sapiens spermidine/spermine N1-acetyltransferase family member 2 (SAT2), mRNA.	SSAT2	NM_133491.2
ILMN_2374449	SPP1	338.754	2	32.0262	0	0	611.609	2	25.5051	0	128.55	1.80547	ILMN_162506	SPP1	4	Homo sapiens secreted phosphoprotein 1 (SPP1), transcript variant 1, mRNA.	BNSP; MGC110940; BSPI; OPN; ETA-1	NM_001040058.1
ILMN_1698072	PITRM1	633.606	2	24.7699	0	0	961.728	2	24.653	0	128.362	1.51787	ILMN_22239	PITRM1	10	Homo sapiens pitrilysin metallopeptidase 1 (PITRM1), mRNA.	MGC141929; KIAA1104; MP1; MGC138192; hMP1	NM_014889.2
ILMN_1745282	RAGE	218.537	2	2.59639	0	0	372.407	2	15.8874	0	128.01	1.70409	ILMN_5109	RAGE	14	Homo sapiens renal tumor antigen (RAGE), mRNA.	MOK; RAGE1	NM_014226.1
ILMN_1700202	TMEM135	323.991	2	6.59116	0	0	511.034	2	0.595125	0	128.01	1.57731	ILMN_7155	TMEM135	11	Homo sapiens transmembrane protein 135 (TMEM135), mRNA.	FLJ22104; DKFZp686I1974	NM_022918.2
ILMN_2225537	PTGR1	1244.02	2	5.20976	0	0	1773.59	2	15.4126	0	127.845	1.42569	ILMN_8394	PTGR1	9	Homo sapiens prostaglandin reductase 1 (PTGR1), mRNA.	MGC34943	NM_012212.2
ILMN_1795342	MLPH	1279.29	2	43.0933	0	0	1873.56	2	57.0384	0	127.548	1.46453	ILMN_29422	MLPH	2	Homo sapiens melanophilin (MLPH), transcript variant 2, mRNA.	SLAC2-A; MGC59733; MGC2771	NM_001042467.1
ILMN_2337263	PKIB	219.82	2	15.5263	0	0	396.879	2	3.9727	0	127.548	1.80547	ILMN_27917	PKIB	6	Homo sapiens protein kinase (cAMP-dependent, catalytic) inhibitor beta (PKIB), transcript variant 3, mRNA.	FLJ23817; PRKACN2	NM_032471.4
ILMN_2343048	ABCB9	409.11	2	41.2419	0	0	738.688	2	2.36588	0	127.415	1.8056	ILMN_10252	ABCB9	12	Homo sapiens ATP-binding cassette, sub-family B (MDR/TAP), member 9 (ABCB9), transcript variant 2, mRNA.	TAPL; KIAA1520; EST122234	NM_019624.2
ILMN_1806937	C19orf62	1209.73	2	17.8061	0	0	1724.7	2	39.9875	0	127.415	1.42569	ILMN_11916	C19ORF62	19	Homo sapiens chromosome 19 open reading frame 62 (C19orf62), transcript variant 2, mRNA.	HSPC142; FLJ20571	NM_014173.2
ILMN_2158705	ACYP2	233.965	2	7.47998	0	0	393.471	2	11.5209	0	127.273	1.68175	ILMN_14312	ACYP2	2	Homo sapiens acylphosphatase 2, muscle type (ACYP2), mRNA.	ACYP; ACYM	NM_138448.2
ILMN_2183728	INTU	153.592	2	2.52876	0	0	288.45	2	1.04468	0	127.008	1.87803	ILMN_13017	INTU	4	Homo sapiens inturned planar cell polarity effector homolog (Drosophila) (INTU), mRNA.	PDZD6; KIAA1284; FLJ41326; INT; PDZK6	NM_015693.2
ILMN_1746968	PHF1	85.1858	2	0.775922	0.00301205	0	261.218	2	27.0372	0	127.008	3.06645	ILMN_27453	PHF1	6	Homo sapiens PHD finger protein 1 (PHF1), transcript variant 2, mRNA.	PHF2	NM_024165.1
ILMN_2362581	FNDC3A	363.043	2	4.29681	0	0	561.961	2	22.1226	0	126.879	1.54792	ILMN_167386	FNDC3A	13	Homo sapiens fibronectin type III domain containing 3A (FNDC3A), transcript variant 1, mRNA.	KIAA0970; bA203I16.5; FLJ31509; FNDC3; RP11-203I16.5; bA203I16.1	NM_001079673.1
ILMN_1675674	UBE4B	592.647	2	8.80819	0	0	912.439	2	54.6528	0	126.506	1.5396	ILMN_28085	UBE4B	1	Homo sapiens ubiquitination factor E4B (UFD2 homolog, yeast) (UBE4B), mRNA.	HDNB1; UFD2; UBOX3; E4; KIAA0684; 686	NM_006048.2
ILMN_1656482	OSBPL2	277.348	2	23.7606	0	0	556.105	2	41.9349	0	125.452	2.00508	ILMN_11635	OSBPL2	20	Homo sapiens oxysterol binding protein-like 2 (OSBPL2), transcript variant 2, mRNA.	MGC8342; MGC4307; KIAA0772; ORP2; FLJ20223; ORP-2	NM_144498.1
ILMN_1774596	BSCL2	1324.82	2	21.6529	0	0	2482.81	2	210.038	0	125.277	1.87407	ILMN_20426	BSCL2	11	Homo sapiens Bernardinelli-Seip congenital lipodystrophy 2 (seipin) (BSCL2), mRNA.	SPG17; MGC4694; HMN5; GNG3LG	NM_032667.4
ILMN_2269256	DNAJC12	287.636	2	16.3477	0	0	502.826	2	31.7826	0	125.277	1.74813	ILMN_177844	DNAJC12	10	Homo sapiens DnaJ (Hsp40) homolog, subfamily C, member 12 (DNAJC12), transcript variant 1, mRNA.	RP11-57G10.2; JDP1	NM_021800.2
ILMN_1672843	FBXO8	269.499	2	0.147017	0	0	436.547	2	4.61564	0	125.109	1.61984	ILMN_9620	FBXO8	4	Homo sapiens F-box protein 8 (FBXO8), mRNA.	DC10; FBS; FBX8	NM_012180.2
ILMN_2278335	LOC441282	1553.2	2	21.2957	0	0	2743.05	2	215.762	0	125.109	1.76606	ILMN_163029	LOC441282	7	Homo sapiens similar to aldo-keto reductase family 1, member B10 (LOC441282), mRNA.		NM_001080538.1
ILMN_2363273	ZNF226	76.4248	2	4.82839	0.00451807	0	195.363	2	13.4029	0	124.866	2.55627	ILMN_18252	ZNF226	19	Homo sapiens zinc finger protein 226 (ZNF226), transcript variant 4, mRNA.		NM_015919.3
ILMN_1685709	TMEM125	621.338	2	4.62316	0	0	908.41	2	18.7843	0	124.642	1.46202	ILMN_23474	TMEM125	1	Homo sapiens transmembrane protein 125 (TMEM125), mRNA.	MGC17299	NM_144626.1
ILMN_2390974	DNAJB2	608.028	2	13.1359	0	0	1157.46	2	98.541	0	124.57	1.90363	ILMN_34421	DNAJB2	2	Homo sapiens DnaJ (Hsp40) homolog, subfamily B, member 2 (DNAJB2), transcript variant 2, mRNA.	HSPF3; HSJ1	NM_006736.5
ILMN_1791912	SIDT2	639.451	2	5.26026	0	0	932.656	2	4.51499	0	124.285	1.45853	ILMN_17616	SIDT2	11	Homo sapiens SID1 transmembrane family, member 2 (SIDT2), mRNA.	DKFZp686L17253; CGI-40; FLJ90656	NM_001040455.1
ILMN_2309245	BIN1	733.051	2	43.5213	0	0	1149.86	2	51.3073	0	124.219	1.5686	ILMN_22961	BIN1	2	Homo sapiens bridging integrator 1 (BIN1), transcript variant 1, mRNA.	SH3P9; AMPHL; MGC10367; DKFZp547F068; AMPH2	NM_139343.1
ILMN_2128128	SHFM1	8107.63	2	57.5546	0	0	11284.5	2	82.4455	0	124.086	1.39184	ILMN_26583	SHFM1	7	Homo sapiens split hand/foot malformation (ectrodactyly) type 1 (SHFM1), mRNA.	SHSF1; DSS1; SHFD1; Shfdg1; ECD; SEM1	NM_006304.1
ILMN_1750409	RAB9A	800.394	2	22.6596	0	0	1169.08	2	47.2445	0	123.832	1.46063	ILMN_17284	RAB9A	X	Homo sapiens RAB9A, member RAS oncogene family (RAB9A), mRNA.	RAB9	NM_004251.3
ILMN_1753342	SAT1	4751.61	2	206.143	0	0	6985.31	2	329.959	0	123.655	1.47009	ILMN_12497	SAT1	X	Homo sapiens spermidine/spermine N1-acetyltransferase 1 (SAT1), mRNA.	KFSD; SSAT-1; DC21; SSAT; SAT	NM_002970.1
ILMN_2413318	C15orf57	193.87	2	0.789971	0	0	337.351	2	13.9863	0	123.599	1.74009	ILMN_175651	C15ORF57	15	Homo sapiens chromosome 15 open reading frame 57 (C15orf57), transcript variant 3, mRNA.	FLJ25915; MGC20481	NM_001080791.1
ILMN_1751956	MGST3	2894.64	2	185.754	0	0	4502.89	2	15.7482	0	123.544	1.5556	ILMN_8534	MGST3	1	Homo sapiens microsomal glutathione S-transferase 3 (MGST3), mRNA.	GST-III	NM_004528.2
ILMN_2347068	MKNK2	1360.64	2	8.64291	0	0	2222.91	2	156.865	0	122.892	1.63373	ILMN_22850	MKNK2	19	Homo sapiens MAP kinase interacting serine/threonine kinase 2 (MKNK2), transcript variant 1, mRNA.	GPRK7; MNK2	NM_017572.2
ILMN_1781580	BRI3	1868.42	2	82.1312	0	0	2761.96	2	135.887	0	122.846	1.47823	ILMN_27636	BRI3	7	Homo sapiens brain protein I3 (BRI3), mRNA.	I3	NM_015379.3
ILMN_1763265	CHMP1B	1259.31	2	65.0507	0	0	1968.73	2	112.559	0	122.806	1.56334	ILMN_27331	CHMP1B	18	Homo sapiens chromatin modifying protein 1B (CHMP1B), mRNA.	C10orf2; C18-ORF2; C18orf2; Vps46-2; CHMP1.5	NM_020412.3
ILMN_1715569	CCDC53	491.233	2	8.25988	0	0	728.944	2	12.992	0	122.343	1.48391	ILMN_25394	CCDC53	12	Homo sapiens coiled-coil domain containing 53 (CCDC53), mRNA.	CGI-116	NM_016053.2
ILMN_1709590	PGM5	43.7575	2	2.1751	0.0120482	0	152.26	2	10.7749	0	122.22	3.47963	ILMN_138502	PGM5	9	Homo sapiens phosphoglucomutase 5 (PGM5), mRNA.	PGMRP	NM_021965.3
ILMN_2089167	RHOD	559.979	2	8.01832	0	0	934.497	2	66.5054	0	122.059	1.66881	ILMN_177002	RHOD	11	Homo sapiens ras homolog gene family, member D (RHOD), mRNA.	ARHD; Rho; RHOHP1; RHOM	NM_014578.2
ILMN_1662038	LARGE	188.497	2	0.139176	0	0	329.387	2	5.24045	0	122.023	1.74744	ILMN_5209	LARGE	22	Homo sapiens like-glycosyltransferase (LARGE), transcript variant 1, mRNA.	MDC1D; KIAA0609	NM_004737.3
ILMN_1692276	GGPS1	827.087	2	14.6202	0	0	1231.27	2	71.6998	0	121.637	1.48868	ILMN_137664	GGPS1	1	Homo sapiens geranylgeranyl diphosphate synthase 1 (GGPS1), transcript variant 2, mRNA.	GGPPS1; GGPPS	NM_001037277.1
ILMN_2083946	TGFA	693.817	2	18.7956	0	0	1268.63	2	103.846	0	121.317	1.82848	ILMN_173924	TGFA	2	Homo sapiens transforming growth factor, alpha (TGFA), mRNA.	TFGA	NM_003236.1
ILMN_1752502	HKDC1	346.384	2	3.61918	0	0	894.496	2	100.343	0	120.923	2.58238	ILMN_4255	HKDC1	10	Homo sapiens hexokinase domain containing 1 (HKDC1), mRNA.	MGC125688; FLJ37767; FLJ22761	NM_025130.2
ILMN_2332964	LGMN	383.753	2	10.1294	0	0	585.713	2	3.3046	0	120.512	1.52628	ILMN_183373	LGMN	14	Homo sapiens legumain (LGMN), transcript variant 2, mRNA.	AEP; LGMN1; PRSC1	NM_001008530.1
ILMN_1800897	NRD1	2418.26	2	44.2031	0	0	3381.45	2	37.0035	0	120.245	1.3983	ILMN_1863	NRD1	1	Homo sapiens nardilysin (N-arginine dibasic convertase) (NRD1), mRNA.	hNRD2; hNRD1	NM_002525.1
ILMN_2064725	METTL7B	462.251	2	22.8964	0	0	720.623	2	36.1421	0	120.223	1.55894	ILMN_7370	METTL7B	12	Homo sapiens methyltransferase like 7B (METTL7B), mRNA.	MGC17301	NM_152637.1
ILMN_1800447	PHKB	916.657	2	59.9995	0	0	1596.72	2	110.931	0	119.733	1.7419	ILMN_18544	PHKB	16	Homo sapiens phosphorylase kinase, beta (PHKB), transcript variant 2, mRNA.	FLJ41698; DKFZp781E15103	NM_001031835.1
ILMN_2369104	TRAPPC6B	257.785	2	18.2009	0	0	446.103	2	12.1693	0	119.733	1.73052	ILMN_164643	TRAPPC6B	14	Homo sapiens trafficking protein particle complex 6B (TRAPPC6B), transcript variant 1, mRNA.		NM_001079537.1
ILMN_1735432	ISCU	400.221	2	17.3726	0	0	623.273	2	19.0325	0	119.555	1.55732	ILMN_1909	ISCU	12	Homo sapiens iron-sulfur cluster scaffold homolog (E. coli) (ISCU), nuclear gene encoding mitochondrial protein, transcript variant 1, mRNA.	hnifU; 2310020H20Rik; NIFUN; MGC74517; NIFU; ISU2	NM_014301.2
ILMN_1747546	TSPAN1	474.498	2	5.01565	0	0	702.446	2	27.5365	0	119.153	1.4804	ILMN_7052	TSPAN1	1	Homo sapiens tetraspanin 1 (TSPAN1), mRNA.	NET-1; 9030418M05Rik; TSPAN-1; RP11-322N21.1	NM_005727.2
ILMN_1755075	IDI1	485.932	2	19.6666	0	0	1557.82	2	199.47	0	118.954	3.20584	ILMN_20349	IDI1	10	Homo sapiens isopentenyl-diphosphate delta isomerase 1 (IDI1), mRNA.	IPP1; IPPI1	NM_004508.2
ILMN_1713995	SCNN1A	2773.63	2	89.389	0	0	3955.07	2	2.52271	0	118.716	1.42595	ILMN_5697	SCNN1A	12	Homo sapiens sodium channel, nonvoltage-gated 1 alpha (SCNN1A), mRNA.	SCNEA; FLJ21883; ENaCa; SCNN1; ENaCalpha	NM_001038.4
ILMN_1658917	SLC1A1	91.771	2	6.50672	0.00301205	0	209.424	2	9.35741	0	118.073	2.28203	ILMN_14815	SLC1A1	9	Homo sapiens solute carrier family 1 (neuronal/epithelial high affinity glutamate transporter, system Xag), member 1 (SLC1A1), mRNA.	EAAC1; EAAT3	NM_004170.4
ILMN_1776519	RAP1GAP	2194.66	2	19.5761	0	0	4184.95	2	372.999	0	118.062	1.90688	ILMN_13405	RAP1GAP	1	Homo sapiens RAP1 GTPase activating protein (RAP1GAP), mRNA.	KIAA0474; Rap1GAP1; RAP1GA1; rap1GAPII	NM_002885.1
ILMN_1704619	VPS29	4168.8	2	125.689	0	0	5900.97	2	32.0775	0	117.987	1.41551	ILMN_14188	VPS29	12	Homo sapiens vacuolar protein sorting 29 homolog (S. cerevisiae) (VPS29), transcript variant 1, mRNA.	FLJ20492; PEP11; DC7; DC15; DKFZp564F0223	NM_016226.3
ILMN_1764850	HPCAL1	4338.85	2	59.5519	0	0	5994.6	2	291.133	0	117.887	1.38161	ILMN_11657	HPCAL1	2	Homo sapiens hippocalcin-like 1 (HPCAL1), transcript variant 2, mRNA.	HLP2; VILIP-3; BDR1	NM_134421.1
ILMN_1674160	BIN1	1090.61	2	32.1662	0	0	1564.64	2	65.5137	0	117.83	1.43464	ILMN_547	BIN1	2	Homo sapiens bridging integrator 1 (BIN1), transcript variant 4, mRNA.	MGC10367; AMPH2; DKFZp547F068; SH3P9; AMPHL	NM_139346.1
ILMN_1752582	RAB5B	1426.59	2	35.2376	0	0	2048.12	2	110.734	0	117.443	1.43568	ILMN_3818	RAB5B	12	Homo sapiens RAB5B, member RAS oncogene family (RAB5B), mRNA.		NM_002868.2
ILMN_2113490	NTN4	145.217	2	14.7297	0	0	294.654	2	10.3645	0	117.12	2.02906	ILMN_29679	NTN4	12	Homo sapiens netrin 4 (NTN4), mRNA.	PRO3091; FLJ23180	NM_021229.3
ILMN_1709795	RAC2	1186.25	2	2.90713	0	0	1663.65	2	31.5493	0	116.816	1.40244	ILMN_26813	RAC2	22	Homo sapiens ras-related C3 botulinum toxin substrate 2 (rho family, small GTP binding protein Rac2) (RAC2), mRNA.	Gx; EN-7; HSPC022	NM_002872.3
ILMN_1651568	MUC13	624.705	2	3.89684	0	0	900.996	2	33.9572	0	116.809	1.44227	ILMN_26607	MUC13	3	Homo sapiens mucin 13, cell surface associated (MUC13), mRNA.	DRCC1; FLJ20063	NM_033049.2
ILMN_1762561	PLA2G10	228.136	2	9.62354	0	0	447.045	2	36.798	0	116.778	1.95955	ILMN_11528	PLA2G10	16	Homo sapiens phospholipase A2, group X (PLA2G10), mRNA.	GXPLA2; SPLA2; MGC119919; GXSPLA2; MGC119918; MGC133367	NM_003561.1
ILMN_2189027	LIPG	270.431	2	0.941458	0	0	576.604	2	55.1403	0	116.771	2.13217	ILMN_13411	LIPG	18	Homo sapiens lipase, endothelial (LIPG), mRNA.	EL; PRO719; EDL	NM_006033.2
ILMN_1774604	PNKD	323.695	2	5.83698	0	0	509.813	2	30.2001	0	116.623	1.57498	ILMN_23079	PNKD	2	Homo sapiens paroxysmal nonkinesiogenic dyskinesia (PNKD), transcript variant 2, mRNA.	FKSG19; KIPP1184; DKFZp564N1362; MR1; FPD1; TAHCCP2; MGC31943; DYT8; KIAA1184; BRP17; MR-1; PDC	NM_022572.2
ILMN_2169761	CPNE8	333.209	2	28.944	0	0	649.814	2	50.0561	0	116.114	1.95017	ILMN_20089	CPNE8	12	Homo sapiens copine VIII (CPNE8), mRNA.	MGC129646; MGC129645	NM_153634.2
ILMN_2075643	ANKRD29	62.2246	2	6.44754	0.0060241	0	173.263	2	2.43751	0	116.059	2.78448	ILMN_177949	ANKRD29	18	Homo sapiens ankyrin repeat domain 29 (ANKRD29), mRNA.	FLJ25053	NM_173505.2
ILMN_1749009	REXO2	3966.79	2	188.107	0	0	5813.98	2	171.361	0	115.745	1.46566	ILMN_15016	REXO2	11	Homo sapiens REX2, RNA exonuclease 2 homolog (S. cerevisiae) (REXO2), mRNA.	CGI-114; MGC111570; DKFZP566E144; RFN; SFN	NM_015523.2
ILMN_1706873	RPL34	796.852	2	1.64546	0	0	1131.56	2	44.3135	0	115.695	1.42004	ILMN_137864	RPL34	4	Homo sapiens ribosomal protein L34 (RPL34), transcript variant 1, mRNA.		NM_000995.2
ILMN_1712608	BFSP1	82.2105	2	14.7019	0.00451807	0	219.048	2	9.52269	0	115.681	2.66447	ILMN_27828	BFSP1	20	Homo sapiens beaded filament structural protein 1, filensin (BFSP1), mRNA.	FILENSIN; CP94; CP115; LIFL-H	NM_001195.2
ILMN_1813256	CRIPT	893.271	2	22.7912	0	0	1275.23	2	39.8226	0	115.369	1.42759	ILMN_12903	CRIPT	2	Homo sapiens cysteine-rich PDZ-binding protein (CRIPT), mRNA.	HSPC139	NM_014171.3
ILMN_1809344	BTBD10	443.728	2	17.2224	0	0	673.528	2	1.1446	0	115.324	1.51789	ILMN_30066	BTBD10	11	Homo sapiens BTB (POZ) domain containing 10 (BTBD10), mRNA.	GMRP-1; GMRP1; MGC13007	NM_032320.5
ILMN_1764168	STXBP3	357.805	2	13.1792	0	0	569.638	2	34.4261	0	115.247	1.59203	ILMN_22284	STXBP3	1	Homo sapiens syntaxin binding protein 3 (STXBP3), mRNA.	UNC-18C; MUNC18C; MUNC18-3; PSP	NM_007269.2
ILMN_1669033	NCOA1	257.687	2	2.80078	0	0	412.37	2	22.3862	0	114.727	1.60027	ILMN_5698	NCOA1	2	Homo sapiens nuclear receptor coactivator 1 (NCOA1), transcript variant 2, mRNA.	RIP160; NCoA-1; SRC1; MGC129719; MGC129720; F-SRC-1	NM_147223.2
ILMN_1768784	PSMC2	3570.16	2	249.843	0	0	5545.31	2	116.53	0	114.526	1.55324	ILMN_5792	PSMC2	7	Homo sapiens proteasome (prosome, macropain) 26S subunit, ATPase, 2 (PSMC2), mRNA.	MGC3004; Nbla10058; MSS1; S7	NM_002803.2
ILMN_1740185	TPMT	583.143	2	18.0841	0	0	855.183	2	22.7239	0	114.51	1.4665	ILMN_24693	TPMT	6	Homo sapiens thiopurine S-methyltransferase (TPMT), mRNA.		NM_000367.2
ILMN_1728662	ALDH3B1	129.802	2	11.1379	0.00150602	0	263.275	2	3.67599	0	114.354	2.02828	ILMN_26797	ALDH3B1	11	Homo sapiens aldehyde dehydrogenase 3 family, member B1 (ALDH3B1), transcript variant 1, mRNA.	ALDH7; ALDH4; FLJ26433	NM_000694.2
ILMN_2170595	RRM2B	224.363	2	26.0616	0	0	472.279	2	36.0723	0	114.279	2.10498	ILMN_166784	RRM2B	8	Homo sapiens ribonucleotide reductase M2 B (TP53 inducible) (RRM2B), mRNA.	DKFZp686M05248; MGC102856; p53R2; MGC42116	NM_015713.3
ILMN_1704876	USP38	1059.35	2	44.3158	0	0	1548.72	2	73.5445	0	114.156	1.46196	ILMN_28204	USP38	4	Homo sapiens ubiquitin specific peptidase 38 (USP38), mRNA.	FLJ35970; HP43.8KD; KIAA1891	NM_032557.4
ILMN_2053103	SLC40A1	262.183	2	10.6187	0	0	582.243	2	58.2178	0	113.651	2.22075	ILMN_182851	SLC40A1	2	Homo sapiens solute carrier family 40 (iron-regulated transporter), member 1 (SLC40A1), mRNA.	IREG1; HFE4; MST079; FPN1; MTP1; MSTP079; SLC11A3	NM_014585.3
ILMN_2289924	TRAK1	262.699	2	11.7918	0	0	427.491	2	0.153756	0	113.508	1.6273	ILMN_173409	TRAK1	3	Homo sapiens trafficking protein, kinesin binding 1 (TRAK1), transcript variant 1, mRNA.	OIP106	NM_001042646.1
ILMN_1794190	CCPG1	85.5511	2	11.07	0.00301205	0	259.773	2	26.9785	0	113.262	3.03646	ILMN_6585	CCPG1	15	Homo sapiens cell cycle progression 1 (CCPG1), transcript variant 2, mRNA.	KIAA1254; CPR8	NM_020739.2
ILMN_1717674	PEPD	1312.93	2	43.4473	0	0	1873.44	2	31.2819	0	113.089	1.42691	ILMN_22829	PEPD	19	Homo sapiens peptidase D (PEPD), mRNA.	PROLIDASE; MGC10905	NM_000285.2
ILMN_1713124	AKR1C3	6012.3	2	214.478	0	0	8523.28	2	391.495	0	112.872	1.41764	ILMN_11871	AKR1C3	10	Homo sapiens aldo-keto reductase family 1, member C3 (3-alpha hydroxysteroid dehydrogenase, type II) (AKR1C3), mRNA.	HAKRB; hluPGFS; DD3; HSD17B5; HAKRe; KIAA0119; HA1753; DDX	NM_003739.4
ILMN_2119224	KIFAP3	212.197	2	5.0923	0	0	352.309	2	0.586236	0	112.33	1.66029	ILMN_13775	KIFAP3	1	Homo sapiens kinesin-associated protein 3 (KIFAP3), mRNA.	SMAP; Smg-GDS; KAP3; dJ190I16.1; FLJ22818	NM_014970.2
ILMN_1725312	RASA1	1000.41	2	6.85734	0	0	1399.48	2	61.8566	0	112.18	1.39891	ILMN_26241	RASA1	5	Homo sapiens RAS p21 protein activator (GTPase activating protein) 1 (RASA1), transcript variant 1, mRNA.	p120RASGAP; CMAVM; RASGAP; DKFZp434N071; CM-AVM; RASA; PKWS; GAP; p120GAP	NM_002890.1
ILMN_1787657	CLDN12	576.24	2	2.45317	0	0	828.46	2	23.9764	0	111.811	1.4377	ILMN_11012	CLDN12	7	Homo sapiens claudin 12 (CLDN12), mRNA.		NM_012129.2
ILMN_1666022	TNFRSF10D	56.9248	2	2.92895	0.00753012	0	160.837	2	7.76818	0	111.154	2.82542	ILMN_17600	TNFRSF10D	8	Homo sapiens tumor necrosis factor receptor superfamily, member 10d, decoy with truncated death domain (TNFRSF10D), mRNA.	CD264; DCR2; TRUNDD; TRAILR4	NM_003840.3
ILMN_1659106	PHLDA3	99.7578	2	8.43149	0.00301205	0	218.459	2	7.44978	0	110.841	2.18989	ILMN_24559	PHLDA3	1	Homo sapiens pleckstrin homology-like domain, family A, member 3 (PHLDA3), mRNA.	TIH1	NM_012396.3
ILMN_1676629	INSIG2	433.176	2	11.2209	0	0	640.733	2	26.0748	0	110.734	1.47915	ILMN_3152	INSIG2	2	Homo sapiens insulin induced gene 2 (INSIG2), mRNA.	MGC26273	NM_016133.2
ILMN_1806607	SFN	812.08	2	87.0346	0	0	1404.65	2	18.3419	0	110.727	1.7297	ILMN_12370	SFN	1	Homo sapiens stratifin (SFN), mRNA.	YWHAS	NM_006142.3
ILMN_1682717	IER3	3783.39	2	200.079	0	0	6024.39	2	386.731	0	110.696	1.59232	ILMN_14915	IER3	6	Homo sapiens immediate early response 3 (IER3), mRNA.	IEX-1L; PRG1; IEX1; GLY96; DIF-2; IEX-1; DIF2	NM_003897.3
ILMN_1796430	PSMD3	363.506	2	27.545	0	0	600.224	2	8.16007	0	110.543	1.65121	ILMN_4029	PSMD3	17	Homo sapiens proteasome (prosome, macropain) 26S subunit, non-ATPase, 3 (PSMD3), mRNA.	RPN3; P58; S3	NM_002809.2
ILMN_1723414	HACL1	927.112	2	2.18492	0	0	1295.84	2	66.9017	0	110.052	1.39772	ILMN_24469	HACL1	3	Homo sapiens 2-hydroxyacyl-CoA lyase 1 (HACL1), mRNA.	PHYH2; 2-HPCL; HPCL2; HPCL	NM_012260.2
ILMN_1694034	LGALS4	3668.9	2	288.875	0	0	5787.05	2	284.697	0	109.984	1.57733	ILMN_18408	LGALS4	19	Homo sapiens lectin, galactoside-binding, soluble, 4 (galectin 4) (LGALS4), mRNA.	GAL4	NM_006149.2
ILMN_1735155	GLB1	814.025	2	9.83075	0	0	1143.45	2	9.55501	0	109.857	1.40469	ILMN_23626	GLB1	3	Homo sapiens galactosidase, beta 1 (GLB1), transcript variant 179423, mRNA.		NM_000404.1
ILMN_1760649	PCK2	42.8515	2	4.84208	0.0120482	0	163.058	2	15.9913	0	109.773	3.80518	ILMN_18787	PCK2	14	Homo sapiens phosphoenolpyruvate carboxykinase 2 (mitochondrial) (PCK2), nuclear gene encoding mitochondrial protein, transcript variant 2, mRNA.	PEPCK; PEPCK2; PEPCK-M	NM_001018073.1
ILMN_2172755	DEPDC6	82.5886	2	3.2012	0.00451807	0	190.46	2	0.764111	0	109.604	2.30614	ILMN_24376	DEPDC6	8	Homo sapiens DEP domain containing 6 (DEPDC6), mRNA.	DKFZp564B1778; FLJ13854; FLJ12428; DEP.6	NM_022783.1
ILMN_2311020	DNAJC12	180.34	2	2.00171	0	0	310.135	2	5.05558	0	109.543	1.71973	ILMN_18576	DNAJC12	10	Homo sapiens DnaJ (Hsp40) homolog, subfamily C, member 12 (DNAJC12), transcript variant 2, mRNA.	RP11-57G10.2; JDP1	NM_201262.1
ILMN_1730054	GSTT1	501.91	2	44.8107	0	0	837.541	2	23.0522	0	109.472	1.66871	ILMN_22828	GSTT1	22	Homo sapiens glutathione S-transferase theta 1 (GSTT1), mRNA.		NM_000853.1
ILMN_1664922	FLNB	1205.39	2	41.7007	0	0	1717.01	2	43.4637	0	109.46	1.42444	ILMN_21371	FLNB	3	Homo sapiens filamin B, beta (actin binding protein 278) (FLNB), mRNA.	FLN1L; filamin B; FH1; DKFZp686A1668; AOI; ABP-278; SCT; TAP; TABP	NM_001457.1
ILMN_2377240	AKTIP	646.871	2	4.05437	0	0	918.802	2	7.74116	0	109.299	1.42038	ILMN_18535	AKTIP	16	Homo sapiens AKT interacting protein (AKTIP), transcript variant 1, mRNA.	FTS; FT1	NM_001012398.1
ILMN_1792910	MNT	289.104	2	22.7299	0	0	489.317	2	13.9856	0	108.858	1.69253	ILMN_21283	MNT	17	Homo sapiens MAX binding protein (MNT), mRNA.	MXD6; ROX; MAD6	NM_020310.2
ILMN_1801205	GPNMB	33.5292	2	1.31835	0.0180723	0	132.267	2	4.7421	0	108.841	3.94483	ILMN_20483	GPNMB	7	Homo sapiens glycoprotein (transmembrane) nmb (GPNMB), transcript variant 1, mRNA.	NMB; HGFIN	NM_001005340.1
ILMN_1698019	LGMN	863.455	2	8.78299	0	0	1353.95	2	93.5533	0	108.841	1.56806	ILMN_20242	LGMN	14	Homo sapiens legumain (LGMN), transcript variant 2, mRNA.	AEP; LGMN1; PRSC1	NM_001008530.1
ILMN_1769299	MTMR11	326.279	2	3.60601	0	0	495.483	2	16.0237	0	108.711	1.51859	ILMN_137079	MTMR11	1	Homo sapiens myotubularin related protein 11 (MTMR11), mRNA.	CRA; RP11-212K13.1	NM_181873.2
ILMN_1664802	WSB1	487.07	2	16.8881	0	0	719.67	2	1.19994	0	108.7	1.47755	ILMN_674	WSB1	17	Homo sapiens WD repeat and SOCS box-containing 1 (WSB1), transcript variant 2, mRNA.	SWIP1; WSB-1	NM_134265.2
ILMN_1777220	VCP	1911.9	2	117.89	0	0	2880.39	2	74.7854	0	108.661	1.50655	ILMN_25548	VCP	9	Homo sapiens valosin-containing protein (VCP), mRNA.	IBMPFD; MGC8560; p97; MGC131997; TERA	NM_007126.2
ILMN_1771026	GARS	4022.25	2	94.2187	0	0	5541.92	2	180.093	0	108.604	1.37781	ILMN_16659	GARS	7	Homo sapiens glycyl-tRNA synthetase (GARS), mRNA.	SMAD1; DSMAV; GlyRS; CMT2D; HMN5	NM_002047.2
ILMN_2401344	PPP2R2C	407.835	2	7.5922	0	0	641.039	2	41.9214	0	107.929	1.57181	ILMN_15268	PPP2R2C	4	Homo sapiens protein phosphatase 2 (formerly 2A), regulatory subunit B, gamma isoform (PPP2R2C), transcript variant 2, mRNA.	PR55G; MGC33570; IMYPNO; IMYPNO1; PR52	NM_181876.2
ILMN_2098446	PMAIP1	569.079	2	32.0018	0	0	867.934	2	27.0949	0	107.917	1.52516	ILMN_25637	PMAIP1	18	Homo sapiens phorbol-12-myristate-13-acetate-induced protein 1 (PMAIP1), mRNA.	NOXA; APR	NM_021127.1
ILMN_1772702	SFRS2B	1236.22	2	2.00209	0	0	1706.09	2	29.7722	0	107.751	1.38009	ILMN_13790	SFRS2B	11	Homo sapiens splicing factor, arginine/serine-rich 2B (SFRS2B), mRNA.	SRP46	NM_032102.2
ILMN_1709747	ENDOGL1	290.404	2	36.2021	0	0	543.717	2	3.09232	0	107.691	1.87228	ILMN_22280	ENDOGL1	3	Homo sapiens endonuclease G-like 1 (ENDOGL1), mRNA.	ENGL; MGC125945; ENGL-B; ENGL-a; ENDOGL2; MGC125944	NM_005107.2
ILMN_1810560	P8	27.2796	2	4.13384	0.0210843	0	124.662	2	5.07159	0.00150602	107.198	4.5698	ILMN_26003	P8	16	Homo sapiens p8 protein (candidate of metastasis 1) (P8), mRNA.	COM1	NM_012385.1
ILMN_2395389	PSMC4	900.619	2	38.8592	0	0	1698.9	2	152.147	0	106.928	1.88637	ILMN_4085	PSMC4	19	Homo sapiens proteasome (prosome, macropain) 26S subunit, ATPase, 4 (PSMC4), transcript variant 1, mRNA.	MIP224; MGC23214; TBP7; MGC13687; S6; MGC8570	NM_006503.2
ILMN_2345319	PREPL	358.319	2	9.27786	0	0	536.812	2	29.6935	0	106.824	1.49814	ILMN_177009	PREPL	2	Homo sapiens prolyl endopeptidase-like (PREPL), transcript variant C, mRNA.	FLJ16627; KIAA0436	NM_006036.3
ILMN_1716973	POLM	145.045	2	8.51698	0	0	269.782	2	15.3783	0	106.436	1.85998	ILMN_5705	POLM	7	Homo sapiens polymerase (DNA directed), mu (POLM), mRNA.	Tdt-N	NM_013284.1
ILMN_1651719	MBTPS1	1456.13	2	55.1273	0	0	2070	2	1.75877	0	106.409	1.42158	ILMN_5443	MBTPS1	16	Homo sapiens membrane-bound transcription factor peptidase, site 1 (MBTPS1), mRNA.	MGC138712; KIAA0091; SKI-1; S1P; MGC138711; PCSK8	NM_003791.2
ILMN_2115434	RAB32	110.824	2	11.7136	0.00150602	0	236.783	2	6.37462	0	106.281	2.13656	ILMN_784	RAB32	6	Homo sapiens RAB32, member RAS oncogene family (RAB32), mRNA.		NM_006834.2
ILMN_1704404	PSMD13	271.13	2	5.67188	0	0	517.021	2	45.3756	0	106.249	1.90691	ILMN_5111	PSMD13	11	Homo sapiens proteasome (prosome, macropain) 26S subunit, non-ATPase, 13 (PSMD13), transcript variant 2, mRNA.	HSPC027; p40.5	NM_175932.1
ILMN_1665737	UFD1L	180.561	2	11.7538	0	0	320.071	2	11.9683	0	106.211	1.77265	ILMN_138971	UFD1L	22	Homo sapiens ubiquitin fusion degradation 1 like (yeast) (UFD1L), transcript variant 2, mRNA.	UFD1	NM_001035247.1
ILMN_1696066	CARS	180.72	2	8.18747	0	0	312.15	2	2.21371	0	106.191	1.72726	ILMN_27312	CARS	11	Homo sapiens cysteinyl-tRNA synthetase (CARS), transcript variant 4, mRNA.	CARS1; CYSRS; MGC:11246	NM_001014438.1
ILMN_1807201	FAM104A	1599.8	2	44.2197	0	0	2223.76	2	72.5946	0	105.345	1.39002	ILMN_23890	FAM104A	17	Homo sapiens family with sequence similarity 104, member A (FAM104A), mRNA.	FLJ14775	NM_032837.1
ILMN_1665455	DCUN1D3	339.847	2	6.52758	0	0	509.592	2	1.4365	0	105.231	1.49948	ILMN_6604	DCUN1D3	16	Homo sapiens DCN1, defective in cullin neddylation 1, domain containing 3 (S. cerevisiae) (DCUN1D3), mRNA.	MGC48972; FLJ41725; DKFZp686O0290; 44M2.4	NM_173475.1
ILMN_1787378	ADD3	561.317	2	16.5386	0	0	809.249	2	9.65074	0	105.13	1.4417	ILMN_3908	ADD3	10	Homo sapiens adducin 3 (gamma) (ADD3), transcript variant 1, mRNA.	ADDL	NM_016824.3
ILMN_1755926	DBI	1799.57	2	16.7857	0	0	2454.61	2	91.1876	0	105.036	1.364	ILMN_30320	DBI	2	Homo sapiens diazepam binding inhibitor (GABA receptor modulator, acyl-Coenzyme A binding protein) (DBI), mRNA.	MGC70414; ACBD1; ACBP	NM_020548.4
ILMN_1679093	ZNF581	845.853	2	15.6791	0	0	1177.61	2	28.279	0	104.962	1.39221	ILMN_13004	ZNF581	19	Homo sapiens zinc finger protein 581 (ZNF581), mRNA.	FLJ22550; HSPC189	NM_016535.3
ILMN_2409062	ISCU	2111.16	2	82.8825	0	0	3159.24	2	191.489	0	104.847	1.49645	ILMN_2025	ISCU	12	Homo sapiens iron-sulfur cluster scaffold homolog (E. coli) (ISCU), nuclear gene encoding mitochondrial protein, transcript variant 2, mRNA.	hnifU; 2310020H20Rik; MGC74517; NIFU; NIFUN; ISU2	NM_213595.1
ILMN_1803143	SYVN1	832.679	2	14.686	0	0	1158.58	2	12.3024	0	104.847	1.39139	ILMN_10424	SYVN1	11	Homo sapiens synovial apoptosis inhibitor 1, synoviolin (SYVN1), transcript variant 1, mRNA.	KIAA1810; MGC40372; HRD1	NM_032431.2
ILMN_1738229	NDRG3	941.945	2	7.39879	0	0	1304.09	2	56.7135	0	104.798	1.38447	ILMN_8447	NDRG3	20	Homo sapiens NDRG family member 3 (NDRG3), transcript variant 2, mRNA.	FLJ13556	NM_022477.2
ILMN_2211122	SEDLP	293.154	2	20.7708	0	0	530.521	2	39.3982	0	104.455	1.8097	ILMN_1258	SEDLP		Homo sapiens spondyloepiphyseal dysplasia, late, pseudogene (SEDLP), non-coding RNA.	SEDLP1; MIP-2A	NR_002166.1
ILMN_1783120	SLMAP	1176.65	2	66.19	0	0	1913.96	2	131.542	0	103.493	1.62662	ILMN_23946	SLMAP	3	Homo sapiens sarcolemma associated protein (SLMAP), mRNA.	FLJ42206; SLAP; KIAA1601; MGC138761; MGC138760	NM_007159.2
ILMN_1745374	IFI35	351.733	2	9.20101	0	0	524.824	2	22.6581	0	103.465	1.49211	ILMN_4643	IFI35	17	Homo sapiens interferon-induced protein 35 (IFI35), mRNA.	FLJ21753; IFP35	NM_005533.2
ILMN_1699265	TNFRSF10B	1527.1	2	30.8867	0	0	2762.21	2	245.858	0	103.395	1.80879	ILMN_5337	TNFRSF10B	8	Homo sapiens tumor necrosis factor receptor superfamily, member 10b (TNFRSF10B), transcript variant 1, mRNA.	KILLER/DR5; TRICK2; TRAILR2; TRICK2A; KILLER; TRICKB; ZTNFR9; TRAIL-R2; DR5; TRICK2B; CD262	NM_003842.3
ILMN_2220518	HBXIP	4710.83	2	61.9884	0	0	6356.69	2	304.589	0	103.376	1.34938	ILMN_14557	HBXIP	1	Homo sapiens hepatitis B virus x interacting protein (HBXIP), mRNA.	MGC71071; XIP	NM_006402.2
ILMN_1723846	FAM119B	418.182	2	6.15944	0	0	608.977	2	15.7948	0	103.25	1.45625	ILMN_12426	FAM119B	12	Homo sapiens family with sequence similarity 119, member B (FAM119B), transcript variant 1, mRNA.	DKFZP586D0919	NM_015433.2
ILMN_1659544	STX3	1396.2	2	83.9784	0	0	2079.69	2	80.3546	0	103.145	1.48953	ILMN_18859	STX3	11	Homo sapiens syntaxin 3 (STX3), mRNA.	STX3A	NM_004177.3
ILMN_1802615	CDK6	1019.26	2	28.9768	0	0	1425.11	2	12.5394	0	102.924	1.39818	ILMN_3062	CDK6	7	Homo sapiens cyclin-dependent kinase 6 (CDK6), mRNA.	PLSTIRE; MGC59692	NM_001259.5
ILMN_1692133	ZNF226	67.0492	2	0.254936	0.00451807	0	184.994	2	16.6009	0	102.782	2.75909	ILMN_17237	ZNF226	19	Homo sapiens zinc finger protein 226 (ZNF226), transcript variant 1, mRNA.		NM_001032372.1
ILMN_1708016	C20orf108	170.519	2	16.705	0	0	319.651	2	18.9031	0	102.352	1.87457	ILMN_25852	C20ORF108	20	Homo sapiens chromosome 20 open reading frame 108 (C20orf108), mRNA.	DKFZP434A1114; dJ1167H4.1; 5A3	NM_080821.2
ILMN_2067852	SLC30A1	153.044	2	10.232	0	0	310.97	2	25.458	0	101.707	2.0319	ILMN_5933	SLC30A1	1	Homo sapiens solute carrier family 30 (zinc transporter), member 1 (SLC30A1), mRNA.	ZNT1; ZRC1	NM_021194.2
ILMN_1814526	ADD3	1091.98	2	13.0821	0	0	1688.79	2	118.46	0	101.692	1.54654	ILMN_3908	ADD3	10	Homo sapiens adducin 3 (gamma) (ADD3), transcript variant 3, mRNA.	ADDL	NM_001121.2
ILMN_1695311	HLA-DMA	341.716	2	5.0927	0	0	508.373	2	20.2365	0	101.624	1.48771	ILMN_14424	HLA-DMA	6	Homo sapiens major histocompatibility complex, class II, DM alpha (HLA-DMA), mRNA.	HLADM; RING6; DMA; D6S222E	NM_006120.2
ILMN_1811972	MYCBP2	462.377	2	7.21267	0	0	663.972	2	11.8446	0	101.144	1.436	ILMN_7642	MYCBP2	13	Homo sapiens MYC binding protein 2 (MYCBP2), mRNA.	FLJ21597; PAM; FLJ13826; FLJ10106; FLJ21646; DKFZp686M08244; KIAA0916	NM_015057.3
ILMN_1779530	COG6	297.25	2	32.1168	0	0	525.531	2	1.21671	0	100.797	1.76798	ILMN_20269	COG6	13	Homo sapiens component of oligomeric golgi complex 6 (COG6), mRNA.	COD2; KIAA1134; DKFZp313D191	NM_020751.1
ILMN_1755741	DACH1	38.9197	2	7.45315	0.0150602	0	164.903	2	18.2104	0	100.616	4.23699	ILMN_19600	DACH1	13	Homo sapiens dachshund homolog 1 (Drosophila) (DACH1), transcript variant 2, mRNA.	DACH; FLJ10138	NM_080760.3
ILMN_2277676	ERCC1	698.578	2	18.8149	0	0	983.175	2	13.2056	0	100.432	1.4074	ILMN_9100	ERCC1	19	Homo sapiens excision repair cross-complementing rodent repair deficiency, complementation group 1 (includes overlapping antisense sequence) (ERCC1), transcript variant 2, mRNA.	UV20; COFS4	NM_001983.2
ILMN_2049727	C20orf111	1114.68	2	58.0321	0	0	1939.88	2	157.341	0	100.146	1.74031	ILMN_18574	C20ORF111	20	Homo sapiens chromosome 20 open reading frame 111 (C20orf111), mRNA.	dJ1183I21.1; HSPC207; Perit1	NM_016470.6
ILMN_1744649	PSMB5	3545.67	2	200.493	0	0	5167.21	2	174.594	0	99.8442	1.45733	ILMN_29312	PSMB5	14	Homo sapiens proteasome (prosome, macropain) subunit, beta type, 5 (PSMB5), mRNA.	LMPX; MGC104214; MB1; X	NM_002797.2
ILMN_1691117	DNTTIP1	901.144	2	23.6811	0	0	1253.2	2	52.5076	0	99.747	1.39068	ILMN_17783	DNTTIP1	20	Homo sapiens deoxynucleotidyltransferase, terminal, interacting protein 1 (DNTTIP1), mRNA.	C20orf167; Tdif1; dJ447F3.4	NM_052951.2
ILMN_1744534	LYRM5	313.859	2	18.7892	0	0	526.732	2	35.7428	0	99.4723	1.67824	ILMN_21147	LYRM5	12	Homo sapiens LYR motif containing 5 (LYRM5), mRNA.		NM_001001660.2
ILMN_1784749	GAS6	623.119	2	10.3218	0	0	871.773	2	12.5285	0	99.4633	1.39905	ILMN_138259	GAS6	13	Homo sapiens growth arrest-specific 6 (GAS6), mRNA.	FLJ34709; AXLLG; AXSF; DKFZp666G247	NM_000820.1
ILMN_2173740	ASB8	216.273	2	15.1194	0	0	366.827	2	17.4301	0	99.4587	1.69613	ILMN_165486	ASB8	12	Homo sapiens ankyrin repeat and SOCS box-containing 8 (ASB8), mRNA.	FLJ21255; MGC5540; PP14212	NM_024095.3
ILMN_1686906	TP53INP2	177.583	2	5.89576	0	0	299.525	2	9.62923	0	99.3515	1.68668	ILMN_28839	TP53INP2	20	Homo sapiens tumor protein p53 inducible nuclear protein 2 (TP53INP2), mRNA.	FLJ21759; C20orf110; DKFZp434O0827; FLJ23500; dJ1181N3.1; DKFZp434B2411; PINH	NM_021202.1
ILMN_1720829	ZFP36	1162.05	2	87.9123	0	0	1790.69	2	25.1641	0	98.9492	1.54098	ILMN_1557	ZFP36	19	Homo sapiens zinc finger protein 36, C3H type, homolog (mouse) (ZFP36), mRNA.	NUP475; GOS24; TIS11; TTP; G0S24; RNF162A	NM_003407.2
ILMN_1679949	SLC25A23	2110.27	2	30.4811	0	0	2843.25	2	4.34845	0	98.8725	1.34734	ILMN_5925	SLC25A23	19	Homo sapiens solute carrier family 25 (mitochondrial carrier; phosphate carrier), member 23 (SLC25A23), nuclear gene encoding mitochondrial protein, mRNA.	MGC2615; MCSC2; SCaMC-3; APC2	NM_024103.2
ILMN_2184789	HSCB	628.607	2	26.661	0	0	910.323	2	41.9867	0	98.8243	1.44816	ILMN_29188	HSCB	22	Homo sapiens HscB iron-sulfur cluster co-chaperone homolog (E. coli) (HSCB), mRNA.	JAC1; MGC74462; dJ366L4.2; MGC2637; HSC20; DNAJC20	NM_172002.3
ILMN_2385866	PHF1	43.7687	2	0.901126	0.0120482	0	138.871	2	0.669095	0	98.7866	3.17284	ILMN_27453	PHF1	6	Homo sapiens PHD finger protein 1 (PHF1), transcript variant 1, mRNA.	PHF2	NM_002636.3
ILMN_1803745	SUOX	807.177	2	48.7707	0	0	1204.42	2	3.16444	0	98.5129	1.49213	ILMN_25326	SUOX	12	Homo sapiens sulfite oxidase (SUOX), nuclear gene encoding mitochondrial protein, transcript variant 1, mRNA.		NM_000456.2
ILMN_1671482	GALM	372.045	2	3.57819	0	0	543.996	2	16.5072	0	98.4496	1.46218	ILMN_10698	GALM	2	Homo sapiens galactose mutarotase (aldose 1-epimerase) (GALM), mRNA.	BLOCK 25	NM_138801.1
ILMN_1671703	ACTA2	245.829	2	8.71149	0	0	603.401	2	71.2908	0	98.3117	2.45455	ILMN_6588	ACTA2	10	Homo sapiens actin, alpha 2, smooth muscle, aorta (ACTA2), mRNA.	ACTSA	NM_001613.1
ILMN_1684210	NPAL3	194.133	2	21.8725	0	0	361.429	2	7.02407	0	98.1974	1.86176	ILMN_13794	NPAL3	1	Homo sapiens NIPA-like domain containing 3 (NPAL3), mRNA.	RP3-462O23.3; DKFZp686E22155; DJ462O23.2	NM_020448.3
ILMN_1770339	RPAIN	1667.53	2	24.8517	0	0	2250.74	2	96.8112	0	98.0467	1.34975	ILMN_14005	RPAIN	17	Homo sapiens RPA interacting protein (RPAIN), mRNA.	MGC4189; RIP; HRIP	NM_001033002.2
ILMN_1777449	IFT74	399.379	2	8.87402	0	0	618.102	2	41.1488	0	97.7256	1.54766	ILMN_20468	IFT74	9	Homo sapiens intraflagellar transport 74 homolog (Chlamydomonas) (IFT74), transcript variant 2, mRNA.	CMG-1; FLJ22621; CCDC2; CMG1; MGC111562	NM_001099222.1
ILMN_2364272	MBNL2	1229.89	2	10.2485	0	0	2314.93	2	222.799	0	97.6973	1.88223	ILMN_15554	MBNL2	13	Homo sapiens muscleblind-like 2 (Drosophila) (MBNL2), transcript variant 3, mRNA.	MGC120628; MBLL39; MGC120626; MBLL; RP11-128N14.1; DKFZp781H1296; PRO2032; MGC120625	NM_207304.1
ILMN_1798177	CHURC1	667.831	2	7.10814	0	0	927.122	2	46.6988	0	97.4766	1.38826	ILMN_27265	CHURC1	14	Homo sapiens churchill domain containing 1 (CHURC1), mRNA.	chch; My015; FLJ33064; C14orf52	NM_145165.2
ILMN_1697420	TINF2	245.84	2	3.71238	0	0	382.669	2	5.12599	0	97.3717	1.55658	ILMN_4517	TINF2	14	Homo sapiens TERF1 (TRF1)-interacting nuclear factor 2 (TINF2), mRNA.	TIN2	NM_012461.1
ILMN_1784294	CPA4	48.3211	2	2.65643	0.0120482	0	151.477	2	12.9884	0	97.2769	3.13481	ILMN_21403	CPA4	7	Homo sapiens carboxypeptidase A4 (CPA4), mRNA.	CPA3	NM_016352.2
ILMN_1669377	AP4B1	395.608	2	5.08827	0	0	595.747	2	37.0538	0	97.1787	1.5059	ILMN_20264	AP4B1	1	Homo sapiens adaptor-related protein complex 4, beta 1 subunit (AP4B1), mRNA.	BETA-4	NM_006594.1
ILMN_1814022	NR1H3	754.058	2	9.3493	0	0	1039.65	2	47.2591	0	97.1573	1.37875	ILMN_1807	NR1H3	11	Homo sapiens nuclear receptor subfamily 1, group H, member 3 (NR1H3), mRNA.	LXR-a; LXRA; RLD-1	NM_005693.1
ILMN_1804822	SRXN1	1488.09	2	29.6428	0	0	2644.9	2	237.494	0	97.0707	1.77737	ILMN_23153	SRXN1	20	Homo sapiens sulfiredoxin 1 homolog (S. cerevisiae) (SRXN1), mRNA.	Npn3; SRX1; C20orf139; YKL086W; dJ850E9.2	NM_080725.1
ILMN_1777060	CTH	35.9426	2	0.531944	0.0165663	0	131.847	2	10.474	0	96.874	3.66828	ILMN_25752	CTH	1	Homo sapiens cystathionase (cystathionine gamma-lyase) (CTH), transcript variant 1, mRNA.	MGC9471	NM_001902.4
ILMN_2173835	FTHL3P	1757.96	2	77.2037	0	0	3131.45	2	274.343	0	96.6362	1.7813	ILMN_27691	FTHL3P	2	Homo sapiens ferritin, heavy polypeptide-like 3 pseudogene (FTHL3P), non-coding RNA.		NR_002201.1
ILMN_2334760	ARMCX3	203.883	2	13.9177	0	0	345.993	2	4.53157	0	96.5511	1.69702	ILMN_15168	ARMCX3	X	Homo sapiens armadillo repeat containing, X-linked 3 (ARMCX3), transcript variant 2, mRNA.	ALEX3; KIAA0443; dJ545K15.2; DKFZp781N1954; MGC12199	NM_177947.2
ILMN_1691760	FAM45A	663.966	2	34.6465	0	0	974.274	2	4.23509	0	96.4502	1.46736	ILMN_28113	FAM45A	10	Homo sapiens family with sequence similarity 45, member A (FAM45A), mRNA.		NM_207009.2
ILMN_1670000	IQWD1	1588.94	2	26.4235	0	0	2142.48	2	56.6017	0	96.3958	1.34837	ILMN_16460	IQWD1	1	Homo sapiens IQ motif and WD repeats 1 (IQWD1), transcript variant 2, mRNA.	RP4-745I14.1; ARCAP; PC326; MSTP055; 1200006M05Rik; NRIP	NM_001017977.1
ILMN_1707088	DENND2D	521.662	2	19.915	0	0	752.741	2	5.86528	0	95.751	1.44297	ILMN_26277	DENND2D	1	Homo sapiens DENN/MADD domain containing 2D (DENND2D), mRNA.	FLJ22457; RP5-1180E21.2	NM_024901.3
ILMN_1728779	NGLY1	400.401	2	28.6186	0	0	665.721	2	44.4721	0	95.7507	1.66264	ILMN_15318	NGLY1	3	Homo sapiens N-glycanase 1 (NGLY1), mRNA.	FLJ11005; FLJ12409; PNG1	NM_018297.2
ILMN_1685699	PRSS3	929.941	2	0.603747	0	0	1267.95	2	46.1794	0	95.7377	1.36348	ILMN_19426	PRSS3	9	Homo sapiens protease, serine, 3 (mesotrypsin) (PRSS3), mRNA.	TRY3; MTG; TRY4; PRSS4	NM_002771.2
ILMN_2128428	DAB2	246.887	2	12.4079	0	0	393.235	2	9.13919	0	95.5569	1.59277	ILMN_162394	DAB2	5	Homo sapiens disabled homolog 2, mitogen-responsive phosphoprotein (Drosophila) (DAB2), mRNA.	FLJ26626; DOC2; DOC-2	NM_001343.1
ILMN_1691237	CAP2	449.079	2	4.92108	0	0	639.7	2	21.2766	0	95.5241	1.42447	ILMN_27367	CAP2	6	Homo sapiens CAP, adenylate cyclase-associated protein, 2 (yeast) (CAP2), mRNA.		NM_006366.2
ILMN_1724700	RIOK3	742.549	2	27.2461	0	0	1671.82	2	191.834	0	95.311	2.25146	ILMN_19558	RIOK3	18	Homo sapiens RIO kinase 3 (yeast) (RIOK3), mRNA.	DKFZp779L1370; SUDD	NM_003831.3
ILMN_1675406	PPAPDC1B	186.216	2	7.32756	0	0	309.113	2	4.1387	0	95.3065	1.65997	ILMN_1833	PPAPDC1B	8	Homo sapiens phosphatidic acid phosphatase type 2 domain containing 1B (PPAPDC1B), mRNA.	HTPAP	NM_032483.2
ILMN_1728355	PSMD4	2930.33	2	108.456	0	0	4048.53	2	110.231	0	94.9642	1.3816	ILMN_137384	PSMD4	1	Homo sapiens proteasome (prosome, macropain) 26S subunit, non-ATPase, 4 (PSMD4), mRNA.	pUB-R5; Rpn10; AF-1; AF; ASF; MCB1; S5A	NM_002810.2
ILMN_1805800	RAB5A	449.328	2	7.53723	0	0	638.52	2	4.23741	0	94.297	1.42105	ILMN_27332	RAB5A	3	Homo sapiens RAB5A, member RAS oncogene family (RAB5A), mRNA.	RAB5	NM_004162.3
ILMN_1805512	WDR13	440.867	2	18.8147	0	0	646.808	2	31.3324	0	94.2321	1.46713	ILMN_18458	WDR13	X	Homo sapiens WD repeat domain 13 (WDR13), mRNA.	DKFZp779C2057; FLJ20563; MG21	NM_017883.3
ILMN_1755727	JARID1B	794.434	2	51.6352	0	0	1378.46	2	110.309	0	94.2024	1.73515	ILMN_14812	JARID1B	1	Homo sapiens jumonji, AT rich interactive domain 1B (JARID1B), mRNA.	FLJ23670; FLJ12491; RBBP2H1A; KDM5B; PLU-1; FLJ12459; FLJ10538; FLJ16281; PUT1	NM_006618.3
ILMN_1667561	IFRD1	271.92	2	16.1978	0	0	706.836	2	88.5684	0	94.1906	2.59942	ILMN_23042	IFRD1	7	Homo sapiens interferon-related developmental regulator 1 (IFRD1), transcript variant 1, mRNA.	PC4; TIS7	NM_001550.2
ILMN_1796762	CCDC102A	250.727	2	4.99587	0	0	386.034	2	3.65334	0	94.1751	1.53966	ILMN_12942	CCDC102A	16	Homo sapiens coiled-coil domain containing 102A (CCDC102A), mRNA.	MGC13119; MGC10992	NM_033212.2
ILMN_1669497	OSBPL10	867.554	2	0.506778	0	0	1181.27	2	17.0222	0	93.5152	1.3616	ILMN_11112	OSBPL10	3	Homo sapiens oxysterol binding protein-like 10 (OSBPL10), mRNA.	ORP10; FLJ20363; OSBP9	NM_017784.3
ILMN_1793476	PRKCDBP	145.57	2	3.1398	0	0	256.07	2	15.2915	0	93.3818	1.75908	ILMN_26260	PRKCDBP	11	Homo sapiens protein kinase C, delta binding protein (PRKCDBP), mRNA.	HSRBC; MGC20400; SRBC	NM_145040.2
ILMN_1675612	BLCAP	405.56	2	1.30018	0	0	610.733	2	39.1212	0	93.367	1.5059	ILMN_16211	BLCAP	20	Homo sapiens bladder cancer associated protein (BLCAP), mRNA.	BC10	NM_006698.2
ILMN_1771964	GSTA4	256.332	2	8.41392	0	0	471.386	2	41.5184	0	93.367	1.83897	ILMN_18558	GSTA4	6	Homo sapiens glutathione S-transferase A4 (GSTA4), mRNA.	GTA4; GSTA4-4; DKFZp686D21185	NM_001512.2
ILMN_1798163	UPF3B	803.874	2	19.3822	0	0	1105.99	2	44.5167	0	93.367	1.37583	ILMN_6348	UPF3B	X	Homo sapiens UPF3 regulator of nonsense transcripts homolog B (yeast) (UPF3B), transcript variant 2, mRNA.	MRXS14; UPF3X; RENT3B; HUPF3B	NM_023010.2
ILMN_1735552	KIF1B	926.212	2	1.76688	0	0	1599.44	2	140.711	0	93.0187	1.72686	ILMN_7854	KIF1B	1	Homo sapiens kinesin family member 1B (KIF1B), transcript variant 1, mRNA.	KIAA0591; HMSNII; CMT2; KIAA1448; CMT2A; MGC134844; KLP; FLJ23699; CMT2A1	NM_015074.2
ILMN_2346727	MTUS1	403.703	2	40.5933	0	0	673.733	2	7.52176	0	93.0187	1.66888	ILMN_5924	MTUS1	8	Homo sapiens mitochondrial tumor suppressor 1 (MTUS1), nuclear gene encoding mitochondrial protein, transcript variant 1, mRNA.	MTSG1; MP44; DKFZp586D1519; ATIP; FLJ14295; KIAA1288; DKFZp686F20243	NM_001001924.1
ILMN_2180582	PNPLA8	59.1575	2	4.40501	0.0060241	0	158.37	2	12.2754	0	92.9423	2.67709	ILMN_22860	PNPLA8	7	Homo sapiens patatin-like phospholipase domain containing 8 (PNPLA8), mRNA.	IPLA2G; IPLA2(GAMMA); IPLA2-2	NM_015723.2
ILMN_2401779	FAM102A	286.124	2	3.86704	0	0	429.003	2	16.1586	0	92.6552	1.49936	ILMN_30005	FAM102A	9	Homo sapiens family with sequence similarity 102, member A (FAM102A), transcript variant 1, mRNA.	MGC50853; C9orf132; EEIG1; bA203J24.7	NM_001035254.1
ILMN_1663640	MAOA	788.884	2	6.18048	0	0	1076.65	2	57.0073	0	92.6516	1.36477	ILMN_11566	MAOA	X	Homo sapiens monoamine oxidase A (MAOA), nuclear gene encoding mitochondrial protein, mRNA.		NM_000240.2
ILMN_2158242	SHOC2	296.159	2	2.18752	0	0	441.271	2	11.1724	0	92.2936	1.48998	ILMN_12623	SHOC2	10	Homo sapiens soc-2 suppressor of clear homolog (C. elegans) (SHOC2), mRNA.	SOC-2; KIAA0862; SUR8; SIAA0862; SOC2; SUR-8	NM_007373.2
ILMN_1730777	KRT19	9209.71	2	141.701	0	0	12184.8	2	188.5	0	91.7352	1.32304	ILMN_6529	KRT19	17	Homo sapiens keratin 19 (KRT19), mRNA.	CK19; MGC15366; K1CS; K19	NM_002276.3
ILMN_1750549	PI4K2A	82.8564	2	2.25452	0.00451807	0	180.325	2	0.36549	0	91.6993	2.17635	ILMN_27571	PI4K2A	10	Homo sapiens phosphatidylinositol 4-kinase type 2 alpha (PI4K2A), mRNA.	PIK42A; PI4KII; RP11-548K23.6; DKFZP761G1923	NM_018425.2
ILMN_1771264	ELL3	429.974	2	9.82147	0	0	611.089	2	7.98908	0	91.4309	1.42122	ILMN_26458	ELL3	15	Homo sapiens elongation factor RNA polymerase II-like 3 (ELL3), mRNA.	FLJ22637	NM_025165.2
ILMN_1744937	PTPRM	52.1527	2	1.83162	0.00903614	0	144.483	2	5.98717	0	91.4154	2.77038	ILMN_19957	PTPRM	18	Homo sapiens protein tyrosine phosphatase, receptor type, M (PTPRM), mRNA.	R-PTP-MU; RPTPU; RPTPM; PTPRL1; hR-PTPu	NM_002845.2
ILMN_1807540	CBARA1	275.059	2	4.95699	0	0	413.898	2	19.6181	0	91.3169	1.50476	ILMN_18933	CBARA1	10	Homo sapiens calcium binding atopy-related autoantigen 1 (CBARA1), mRNA.	CALC; EFHA3; DKFZp564C246; FLJ12684	NM_006077.2
ILMN_1682147	HOOK2	303.724	2	10.5999	0	0	454.692	2	23.6251	0	91.0431	1.49706	ILMN_3780	HOOK2	19	Homo sapiens hook homolog 2 (Drosophila) (HOOK2), transcript variant 1, mRNA.	HK2	NM_013312.2
ILMN_1672728	KCTD5	2288.49	2	42.8523	0	0	3051.53	2	83.5849	0	90.9185	1.33342	ILMN_17737	KCTD5	16	Homo sapiens potassium channel tetramerisation domain containing 5 (KCTD5), mRNA.	FLJ20040	NM_018992.2
ILMN_1653712	UAP1L1	103.736	2	7.64614	0.00150602	0	208.746	2	6.38307	0	90.8347	2.01228	ILMN_20654	UAP1L1	9	Homo sapiens UDP-N-acteylglucosamine pyrophosphorylase 1-like 1 (UAP1L1), mRNA.	RP11-229P13.18	NM_207309.1
ILMN_2230902	CTNNA1	3848.03	2	188.016	0	0	5405.56	2	46.927	0	90.5967	1.40476	ILMN_173914	CTNNA1	5	Homo sapiens catenin (cadherin-associated protein), alpha 1, 102kDa (CTNNA1), mRNA.	FLJ36832; CAP102	NM_001903.2
ILMN_1667199	SQRDL	332.168	2	14.4657	0	0	497.104	2	11.7238	0	90.3438	1.49655	ILMN_4694	SQRDL	15	Homo sapiens sulfide quinone reductase-like (yeast) (SQRDL), mRNA.	CGI-44	NM_021199.2
ILMN_1661142	TMF1	175.163	2	0.0552663	0	0	289.715	2	0.018339	0	90.2779	1.65398	ILMN_20266	TMF1	3	Homo sapiens TATA element modulatory factor 1 (TMF1), mRNA.	ARA160	NM_007114.2
ILMN_1801697	C19orf46	333.274	2	6.3495	0	0	485.902	2	2.2616	0	90.1643	1.45797	ILMN_29854	C19ORF46	19	Homo sapiens chromosome 19 open reading frame 46 (C19orf46), mRNA.	FLJ36445	NM_001039876.1
ILMN_2344373	MVP	222.492	2	6.92053	0	0	409.516	2	36.0841	0	89.8971	1.84059	ILMN_165401	MVP	16	Homo sapiens major vault protein (MVP), transcript variant 1, mRNA.	LRP; VAULT1	NM_017458.2
ILMN_1658624	UBXN6	400.23	2	2.70816	0	0	570.015	2	13.6639	0	89.5382	1.42422	ILMN_10771	UBXN6	19	Homo sapiens UBX domain protein 6 (UBXN6), mRNA.	DKFZp667D109; UBXDC2	NM_025241.1
ILMN_2115218	ANKRD10	976.727	2	44.4863	0	0	1377.03	2	59.114	0	89.3665	1.40984	ILMN_17120	ANKRD10	13	Homo sapiens ankyrin repeat domain 10 (ANKRD10), mRNA.	DKFZp686B07190; FLJ20093	NM_017664.2
ILMN_1657087	ZNF533	146.041	2	6.46534	0	0	331.987	2	36.0454	0	89.3355	2.27324	ILMN_16766	ZNF533	2	Homo sapiens zinc finger protein 533 (ZNF533), mRNA.	FLJ25270	NM_152520.3
ILMN_1734486	C1orf19	1037.42	2	18.8513	0	0	1395.42	2	46.4947	0	89.2575	1.34508	ILMN_16022	C1ORF19	1	Homo sapiens chromosome 1 open reading frame 19 (C1orf19), mRNA.	sen15	NM_052965.1
ILMN_1810176	MAP3K7	978.49	2	31.771	0	0	1344.79	2	15.655	0	89.1758	1.37435	ILMN_4415	MAP3K7	6	Homo sapiens mitogen-activated protein kinase kinase kinase 7 (MAP3K7), transcript variant B, mRNA.	TAK1; TGF1a	NM_145331.1
ILMN_2158003	KIAA1683	28.1088	2	8.86142	0.0195783	0	124.143	2	0.3913	0.00150602	89.1503	4.41652	ILMN_11229	KIAA1683	19	Homo sapiens KIAA1683 (KIAA1683), mRNA.	MGC131731	NM_025249.1
ILMN_1798288	MOBKL2C	308.42	2	13.0489	0	0	591.766	2	57.648	0	88.8371	1.91871	ILMN_7594	MOBKL2C	1	Homo sapiens MOB1, Mps One Binder kinase activator-like 2C (yeast) (MOBKL2C), transcript variant 1, mRNA.	MOB3C; MGC26743	NM_145279.4
ILMN_2383975	PRDX5	9049.1	2	24.4232	0	0	11894.1	2	296.978	0	88.7437	1.3144	ILMN_17596	PRDX5	11	Homo sapiens peroxiredoxin 5 (PRDX5), nuclear gene encoding mitochondrial protein, transcript variant 3, mRNA.	PRDX6; AOEB166; MGC142285; SBBI10; ACR1; MGC142283; B166; PRXV; PLP; MGC117264; PMP20	NM_181652.1
ILMN_2116661	PRPSAP2	1111.39	2	51.0666	0	0	1561.38	2	58.19	0	88.4999	1.40488	ILMN_175219	PRPSAP2	17	Homo sapiens phosphoribosyl pyrophosphate synthetase-associated protein 2 (PRPSAP2), mRNA.	MGC126719; MGC117304; MGC126721; PAP41	NM_002767.2
ILMN_1654685	MCTP1	82.9998	2	2.01506	0.00451807	0	193.493	2	16.8189	0	88.4869	2.33125	ILMN_2499	MCTP1	5	Homo sapiens multiple C2 domains, transmembrane 1 (MCTP1), transcript variant L, mRNA.	FLJ22344	NM_024717.3
ILMN_2334210	ITGB4	490.101	2	20.3685	0	0	703.71	2	14.9953	0	88.4156	1.43585	ILMN_25923	ITGB4	17	Homo sapiens integrin, beta 4 (ITGB4), transcript variant 2, mRNA.	CD104	NM_001005619.1
ILMN_1701455	FBXO6	364.207	2	17.1842	0	0	540.688	2	4.05731	0	88.3717	1.48456	ILMN_3776	FBXO6	1	Homo sapiens F-box protein 6 (FBXO6), mRNA.	Fbx6b; FBG2; FBX6; FBS2	NM_018438.4
ILMN_2179083	LOXL4	78.0632	2	7.00135	0.00451807	0	176.162	2	1.77425	0	87.9792	2.25665	ILMN_9214	LOXL4	10	Homo sapiens lysyl oxidase-like 4 (LOXL4), mRNA.	FLJ21889; LOXC	NM_032211.6
ILMN_1741176	CHMP2B	537.474	2	5.40884	0	0	743.125	2	33.4973	0	87.8879	1.38262	ILMN_23635	CHMP2B	3	Homo sapiens chromatin modifying protein 2B (CHMP2B), mRNA.	DKFZP564O123; DMT1; CHMP2.5; VPS2B; VPS2-2	NM_014043.2
ILMN_1793770	DNAJB6	802.942	2	29.5338	0	0	1320.79	2	107.608	0	87.8119	1.64494	ILMN_7651	DNAJB6	7	Homo sapiens DnaJ (Hsp40) homolog, subfamily B, member 6 (DNAJB6), transcript variant 1, mRNA.	DKFZp566D0824; HSJ-2; MGC117297; HSJ2; MRJ; HHDJ1; FLJ42837; MSJ-1; DnaJ; MGC1152	NM_058246.3
ILMN_1706687	KLHL5	779.481	2	33.9206	0	0	1096.82	2	13.5788	0	87.4159	1.40712	ILMN_414	KLHL5	4	Homo sapiens kelch-like 5 (Drosophila) (KLHL5), transcript variant 2, mRNA.		NM_001007075.1
ILMN_1812926	ANTXR2	135.776	2	9.21023	0	0	246.729	2	14.3003	0	87.3576	1.81718	ILMN_22521	ANTXR2	4	Homo sapiens anthrax toxin receptor 2 (ANTXR2), mRNA.	FLJ31074; MGC111533; CMG-2; JHF; ISH; MGC45856; CMG2	NM_058172.3
ILMN_1781285	DUSP1	273.573	2	16.513	0	0	474.186	2	37.0998	0	87.2789	1.73331	ILMN_20700	DUSP1	5	Homo sapiens dual specificity phosphatase 1 (DUSP1), mRNA.	HVH1; MKP1; MKP-1; PTPN10; CL100	NM_004417.2
ILMN_1669433	KIAA0913	339.419	2	42.1529	0	0	594.953	2	2.78024	0	87.1098	1.75286	ILMN_16257	KIAA0913	10	Homo sapiens KIAA0913 (KIAA0913), mRNA.	FLJ34302	NM_015037.2
ILMN_1775405	ARL4A	380.559	2	27.3735	0	0	588.735	2	9.56001	0	87.0251	1.54703	ILMN_137281	ARL4A	7	Homo sapiens ADP-ribosylation factor-like 4A (ARL4A), transcript variant 1, mRNA.	ARL4	NM_005738.3
ILMN_2352097	GPR56	2452.24	2	126.246	0	0	3526.1	2	197.689	0	86.8621	1.43791	ILMN_165137	GPR56	16	Homo sapiens G protein-coupled receptor 56 (GPR56), transcript variant 2, mRNA.	BFPP; DKFZp781L1398; TM7LN4; TM7XN1	NM_201524.1
ILMN_1746561	BCL2L2	392.755	2	20.1233	0	0	581.106	2	20.5267	0	86.6528	1.47956	ILMN_9171	BCL2L2	14	Homo sapiens BCL2-like 2 (BCL2L2), mRNA.	KIAA0271; BCLW; BCL-W	NM_004050.2
ILMN_2349610	DPH3	318.726	2	11.2785	0	0	477.151	2	28.4396	0	86.5438	1.49705	ILMN_168431	DPH3	3	Homo sapiens DPH3, KTI11 homolog (S. cerevisiae) (DPH3), transcript variant 2, mRNA.	MGC20197; DPH3A; DELGIP1; ZCSL2; DELGIP; KTI11; DESR1	NM_001047434.1
ILMN_1679428	CHIC2	541.908	2	12.1978	0	0	748.913	2	25.618	0	86.4564	1.38199	ILMN_24345	CHIC2	4	Homo sapiens cysteine-rich hydrophobic domain 2 (CHIC2), mRNA.	BTL; MGC21173	NM_012110.2
ILMN_1668850	PCSK9	112.014	2	15.8757	0.00150602	0	235.969	2	14.8442	0	85.9719	2.1066	ILMN_15492	PCSK9	1	Homo sapiens proprotein convertase subtilisin/kexin type 9 (PCSK9), mRNA.	NARC1; NARC-1; HCHOLA3; FH3	NM_174936.2
ILMN_1700690	VAT1	429.201	2	42.3713	0	0	698.27	2	6.34781	0	85.8791	1.62691	ILMN_26285	VAT1	17	Homo sapiens vesicle amine transport protein 1 homolog (T. californica) (VAT1), mRNA.	FLJ20230; VATI	NM_006373.3
ILMN_1692535	DPP4	227.833	2	1.04029	0	0	364.726	2	24.4744	0	85.4884	1.60085	ILMN_20248	DPP4	2	Homo sapiens dipeptidyl-peptidase 4 (CD26, adenosine deaminase complexing protein 2) (DPP4), mRNA.	CD26; DPPIV; ADABP; ADCP2; TP103	NM_001935.3
ILMN_1748291	C1orf55	690.293	2	3.08873	0	0	934.871	2	0.729601	0	85.0712	1.35431	ILMN_852	C1ORF55	1	Homo sapiens chromosome 1 open reading frame 55 (C1orf55), mRNA.	dJ671D7.1; FLJ35382; RP4-671D7.1	NM_152608.3
ILMN_2410742	JMJD1C	331.626	2	17.3792	0	0	497.575	2	4.31212	0	84.93	1.50041	ILMN_164120	JMJD1C	10	Homo sapiens jumonji domain containing 1C (JMJD1C), transcript variant 1, mRNA.	TRIP8; DKFZp761F0118; FLJ14374; RP11-10C13.2; KIAA1380	NM_032776.1
ILMN_2317730	ELMO2	460.963	2	19.3265	0	0	660.095	2	23.5045	0	84.8232	1.43199	ILMN_21031	ELMO2	20	Homo sapiens engulfment and cell motility 2 (ELMO2), transcript variant 1, mRNA.	FLJ11656; CED12; CED-12; KIAA1834; ELMO-2	NM_133171.2
ILMN_1683462	GSS	681.929	2	21.3576	0	0	954.176	2	53.9877	0	84.6642	1.39923	ILMN_23541	GSS	20	Homo sapiens glutathione synthetase (GSS), mRNA.	MGC14098; GSHS	NM_000178.2
ILMN_2283325	GPR177	1658.74	2	4.31769	0	0	2187.48	2	10.3008	0	84.6271	1.31876	ILMN_3521	GPR177	1	Homo sapiens G protein-coupled receptor 177 (GPR177), transcript variant 1, mRNA.	FLJ23091; C1orf139; WLS; EVI; MGC131760; MRP; MGC14878	NM_024911.4
ILMN_1767848	PCMTD2	510.396	2	2.59198	0	0	703.933	2	14.4134	0	84.6227	1.37919	ILMN_4945	PCMTD2	20	Homo sapiens protein-L-isoaspartate (D-aspartate) O-methyltransferase domain containing 2 (PCMTD2), mRNA.	C20orf36; FLJ10883	NM_018257.1
ILMN_1804988	MOAP1	263.363	2	15.7068	0	0	428.837	2	28.8244	0	84.4417	1.62831	ILMN_10935	MOAP1	14	Homo sapiens modulator of apoptosis 1 (MOAP1), mRNA.	MAP-1; PNMA4	NM_022151.4
ILMN_2074860	RN7SK	122.044	2	10.964	0.00150602	0	232.26	2	0.39535	0	84.132	1.90308	ILMN_14457	RN7SK	6	Homo sapiens RNA, 7SK small nuclear (RN7SK), non-coding RNA.	7SK	NR_001445.1
ILMN_1679041	SLC3A2	268.478	2	18.1876	0	0	730.026	2	99.7542	0	83.9782	2.71913	ILMN_12826	SLC3A2	11	Homo sapiens solute carrier family 3 (activators of dibasic and neutral amino acid transport), member 2 (SLC3A2), transcript variant 6, mRNA.	4F2HC; CD98; 4F2; CD98HC; 4T2HC; MDU1; NACAE	NM_001013251.1
ILMN_1651358	HBE1	1285.23	2	73.3602	0	0	1829.86	2	15.889	0	83.9404	1.42376	ILMN_27655	HBE1	11	Homo sapiens hemoglobin, epsilon 1 (HBE1), mRNA.	HBE	NM_005330.3
ILMN_1659753	LAMP2	305.528	2	7.56925	0	0	444.792	2	20.4692	0	83.7634	1.45581	ILMN_29225	LAMP2	X	Homo sapiens lysosomal-associated membrane protein 2 (LAMP2), transcript variant LAMP2B, mRNA.	CD107b; LAMP-2C; LAMPB	NM_013995.1
ILMN_2319077	FAS	57.4418	2	3.42072	0.00753012	0	146.02	2	6.67061	0	83.4728	2.54205	ILMN_19273	FAS	10	Homo sapiens Fas (TNF receptor superfamily, member 6) (FAS), transcript variant 7, mRNA.	CD95; APT1; FASTM; FAS1; APO-1; ALPS1A; TNFRSF6	NM_152877.1
ILMN_1711919	SCYL2	997.732	2	50.1349	0	0	1403.09	2	69.3907	0	83.3643	1.40628	ILMN_25841	SCYL2	12	Homo sapiens SCY1-like 2 (S. cerevisiae) (SCYL2), mRNA.	KIAA1360; CVAK104; FLJ10074	NM_017988.4
ILMN_1739967	TBK1	977.732	2	43.6097	0	0	1359.36	2	0.425934	0	83.3643	1.39032	ILMN_11417	TBK1	12	Homo sapiens TANK-binding kinase 1 (TBK1), mRNA.	T2K; NAK; FLJ11330	NM_013254.2
ILMN_2091846	FTHL2	159.135	2	16.963	0	0	290.567	2	1.38987	0	83.3498	1.82592	ILMN_15867	FTHL2	1	Homo sapiens ferritin, heavy polypeptide-like 2 (FTHL2) on chromosome 1.		NR_002200.1
ILMN_1723092	CRB3	758.347	2	24.4376	0	0	1037.79	2	10.7285	0	83.1061	1.36849	ILMN_137133	CRB3	19	Homo sapiens crumbs homolog 3 (Drosophila) (CRB3), transcript variant 2, mRNA.	MGC17303	NM_139161.2
ILMN_2121408	HBEGF	131.982	2	5.74405	0.00150602	0	242.369	2	17.4716	0	83.0935	1.83639	ILMN_13020	HBEGF	5	Homo sapiens heparin-binding EGF-like growth factor (HBEGF), mRNA.	HEGFL; DTR; DTS; DTSF	NM_001945.1
ILMN_1682449	ZNF518B	467.74	2	8.76129	0	0	683.243	2	44.2786	0	83.0271	1.46073	ILMN_3143	ZNF518B	4	Homo sapiens zinc finger protein 518B (ZNF518B), mRNA.		NM_053042.2
ILMN_1723843	CSNK2A2	719.168	2	29.8034	0	0	1001.35	2	27.388	0	82.7965	1.39237	ILMN_16798	CSNK2A2	16	Homo sapiens casein kinase 2, alpha prime polypeptide (CSNK2A2), mRNA.	CK2A2; CSNK2A1; FLJ43934	NM_001896.2
ILMN_1755215	SAMD5	112.87	2	14.1127	0.00150602	0	228.751	2	4.73288	0	82.7846	2.02669	ILMN_18130	SAMD5	6	Homo sapiens sterile alpha motif domain containing 5 (SAMD5), mRNA.	dJ875H10.1	NM_001030060.1
ILMN_1748625	TCEAL4	2109.4	2	45.1979	0	0	2783.61	2	78.8241	0	82.757	1.31962	ILMN_1896	TCEAL4	X	Homo sapiens transcription elongation factor A (SII)-like 4 (TCEAL4), transcript variant 4, mRNA.	FLJ21174; NPD017; DKFZp686M0279	NM_001006937.1
ILMN_2319913	DGKA	67.4735	2	5.32143	0.00451807	0	158.326	2	5.46622	0	82.7453	2.34649	ILMN_1914	DGKA	12	Homo sapiens diacylglycerol kinase, alpha 80kDa (DGKA), transcript variant 4, mRNA.	MGC42356; DGK-alpha; DAGK1; MGC12821; DAGK	NM_201554.1
ILMN_2382942	CA12	209.285	2	6.31433	0	0	325.454	2	11.7825	0	82.7161	1.55508	ILMN_162051	CA12	15	Homo sapiens carbonic anhydrase XII (CA12), transcript variant 1, mRNA.	CAXII; FLJ20151; HsT18816	NM_001218.3
ILMN_1683279	PEX6	176.821	2	7.94192	0	0	300.121	2	20.7347	0	82.6905	1.69731	ILMN_3043	PEX6	6	Homo sapiens peroxisomal biogenesis factor 6 (PEX6), mRNA.	PAF-2; PAF2; PXAAA1	NM_000287.2
ILMN_1746720	TTC39C	105.492	2	12.8367	0.00150602	0	216.711	2	5.98857	0	82.5417	2.05428	ILMN_23336	TTC39C	18	Homo sapiens tetratricopeptide repeat domain 39C (TTC39C), mRNA.	FLJ33761; HsT2697	NM_153211.2
ILMN_2053281	C14orf149	112.384	2	19.2677	0.00150602	0	243.686	2	6.86834	0	82.5306	2.16834	ILMN_27351	C14ORF149	14	Homo sapiens chromosome 14 open reading frame 149 (C14orf149), mRNA.	FLJ25436	NM_144581.1
ILMN_1773963	GNA15	187.253	2	5.21378	0	0	298.356	2	1.675	0	82.3868	1.59333	ILMN_15421	GNA15	19	Homo sapiens guanine nucleotide binding protein (G protein), alpha 15 (Gq class) (GNA15), mRNA.	GNA16	NM_002068.1
ILMN_1674706	MTHFD2	3294.53	2	164.326	0	0	4565.52	2	140.117	0	82.2491	1.38578	ILMN_23782	MTHFD2	2	Homo sapiens methylenetetrahydrofolate dehydrogenase (NADP+ dependent) 2, methenyltetrahydrofolate cyclohydrolase (MTHFD2), nuclear gene encoding mitochondrial protein, transcript variant 1, mRNA.	NMDMC	NM_006636.3
ILMN_1733511	GOLGA3	1151.89	2	42.5285	0	0	1873.23	2	155.731	0	82.1854	1.62622	ILMN_138315	GOLGA3	12	Homo sapiens golgi autoantigen, golgin subfamily a, 3 (GOLGA3), mRNA.	GCP170; MEA-2	NM_005895.3
ILMN_2390586	SP100	71.4205	2	0.931402	0.00451807	0	163.701	2	11.9111	0	81.8842	2.29208	ILMN_176690	SP100	2	Homo sapiens SP100 nuclear antigen (SP100), transcript variant 1, mRNA.	DKFZp686E07254; FLJ00340; FLJ34579	NM_001080391.1
ILMN_1659189	C9orf89	480.089	2	56.3714	0	0	803.842	2	0.943997	0	81.8526	1.67436	ILMN_17058	C9ORF89	9	Homo sapiens chromosome 9 open reading frame 89 (C9orf89), mRNA.	MGC11115; BinCARD; MGC110898; bA370F5.1	NM_032310.3
ILMN_1739283	UPF2	592.531	2	9.80884	0	0	837.386	2	51.44	0	81.8208	1.41323	ILMN_21163	UPF2	10	Homo sapiens UPF2 regulator of nonsense transcripts homolog (yeast) (UPF2), transcript variant 2, mRNA.	smg-3; KIAA1408; MGC138835; HUPF2; DKFZP434D222; RENT2; MGC138834	NM_015542.2
ILMN_1732985	PHF20L1	581.121	2	12.789	0	0	821.755	2	50.1146	0	81.7195	1.41409	ILMN_14864	PHF20L1	8	Homo sapiens PHD finger protein 20-like 1 (PHF20L1), transcript variant 1, mRNA.	CGI-72; MGC64923	NM_016018.4
ILMN_2339748	RNF13	427.783	2	2.79472	0	0	595.386	2	22.6995	0	81.6545	1.39179	ILMN_13348	RNF13	3	Homo sapiens ring finger protein 13 (RNF13), transcript variant 4, mRNA.	RZF; MGC13689	NM_183381.1
ILMN_2205963	C10orf54	28.7726	2	6.67073	0.0195783	0	116.214	2	0.0246476	0.00150602	81.5291	4.03906	ILMN_174163	C10ORF54	10	Homo sapiens chromosome 10 open reading frame 54 (C10orf54), mRNA.	PP2135; GI24; SISP1	NM_022153.1
ILMN_1765523	TOLLIP	177.111	2	14.477	0	0	302.777	2	5.73859	0	81.5099	1.70953	ILMN_22858	TOLLIP	11	Homo sapiens toll interacting protein (TOLLIP), mRNA.	IL-1RAcPIP; FLJ33531	NM_019009.2
ILMN_1801043	GSN	167.996	2	1.94062	0	0	274.468	2	2.98064	0	81.4722	1.63377	ILMN_137841	GSN	9	Homo sapiens gelsolin (amyloidosis, Finnish type) (GSN), transcript variant 2, mRNA.	DKFZp313L0718	NM_198252.2
ILMN_2377496	ERCC1	746.526	2	27.155	0	0	1051.58	2	61.1887	0	81.421	1.40863	ILMN_9100	ERCC1	19	Homo sapiens excision repair cross-complementing rodent repair deficiency, complementation group 1 (includes overlapping antisense sequence) (ERCC1), transcript variant 2, mRNA.	UV20; COFS4	NM_001983.2
ILMN_1680313	STX4	436.752	2	22.6273	0	0	634.159	2	8.5231	0	81.406	1.45199	ILMN_14935	STX4	16	Homo sapiens syntaxin 4 (STX4), mRNA.	p35-2; STX4A	NM_004604.3
ILMN_2377900	MAP1B	40.6562	2	2.25648	0.0135542	0	158.355	2	20.5357	0	81.2766	3.89499	ILMN_9993	MAP1B	5	Homo sapiens microtubule-associated protein 1B (MAP1B), transcript variant 2, mRNA.	FUTSCH; MAP5; DKFZp686F1345; DKFZp686E1099; FLJ38954	NM_032010.1
ILMN_1742705	SLC39A11	421.019	2	17.8146	0	0	602.285	2	8.52236	0	80.9963	1.43054	ILMN_22266	SLC39A11	17	Homo sapiens solute carrier family 39 (metal ion transporter), member 11 (SLC39A11), mRNA.	C17orf26	NM_139177.2
ILMN_2367469	CARS	682.463	2	71.4526	0	0	1182.81	2	86.485	0	80.9791	1.73315	ILMN_172747	CARS	11	Homo sapiens cysteinyl-tRNA synthetase (CARS), transcript variant 4, mRNA.	CARS1; CYSRS; MGC:11246	NM_001014438.1
ILMN_1779034	NADSYN1	521.419	2	19.4208	0	0	733.871	2	40.8854	0	80.8934	1.40745	ILMN_22444	NADSYN1	11	Homo sapiens NAD synthetase 1 (NADSYN1), mRNA.	FLJ36703; FLJ40627; FLJ10631	NM_018161.4
ILMN_2075927	STK40	775.001	2	30.0263	0	0	1163.63	2	81.1874	0	80.8934	1.50145	ILMN_25410	STK40	1	Homo sapiens serine/threonine kinase 40 (STK40), mRNA.	SgK495; SHIK; RP11-268J15.4; MGC4796	NM_032017.1
ILMN_1672128	ATF4	15023.3	2	368.085	0	0	19714.5	2	461.447	0	80.8452	1.31226	ILMN_10757	ATF4	22	Homo sapiens activating transcription factor 4 (tax-responsive enhancer element B67) (ATF4), transcript variant 1, mRNA.	TXREB; TAXREB67; CREB2; CREB-2	NM_001675.2
ILMN_1724376	C2orf30	948.023	2	66.2929	0	0	1434.94	2	86.7776	0	80.8452	1.51362	ILMN_22881	C2ORF30	2	Homo sapiens chromosome 2 open reading frame 30 (C2orf30), mRNA.	CL24936; CL25084; XTP3TPB	NM_015701.2
ILMN_2188722	GLS	205.47	2	3.99181	0	0	318.818	2	6.03078	0	80.473	1.55165	ILMN_2718	GLS	2	Homo sapiens glutaminase (GLS), mRNA.	KIAA0838; GLS1; DKFZp686O15119; FLJ10358; AAD20	NM_014905.2
ILMN_2324421	TXNRD1	1613.26	2	84.1519	0	0	2248.69	2	47.043	0	80.4487	1.39388	ILMN_24219	TXNRD1	12	Homo sapiens thioredoxin reductase 1 (TXNRD1), transcript variant 4, mRNA.	MGC9145; TR; TXNR; GRIM-12; TRXR1; TR1	NM_182743.1
ILMN_1775448	PFN2	2438.93	2	66.8442	0	0	3226.94	2	123.361	0	80.2259	1.3231	ILMN_1531	PFN2	3	Homo sapiens profilin 2 (PFN2), transcript variant 1, mRNA.	D3S1319E; PFL	NM_053024.2
ILMN_1733811	JUP	2664.6	2	52.646	0	0	3844.96	2	263.138	0	80.1416	1.44297	ILMN_2607	JUP	17	Homo sapiens junction plakoglobin (JUP), transcript variant 1, mRNA.	PKGB; CTNNG; ARVD12; PDGB; DPIII; DP3	NM_002230.1
ILMN_1687319	SLCO1B3	99.5326	2	1.04706	0.00301205	0	192.533	2	11.0543	0	80.1044	1.93438	ILMN_6985	SLCO1B3	12	Homo sapiens solute carrier organic anion transporter family, member 1B3 (SLCO1B3), mRNA.	SLC21A8; OATP1B3; LST3; LST-3TM13; OATP8	NM_019844.2
ILMN_1750234	PRSS2	133.785	2	13.8965	0	0	372.75	2	49.9963	0	80.0996	2.78619	ILMN_29414	PRSS2	7	Homo sapiens protease, serine, 2 (trypsin 2) (PRSS2), transcript variant 1, mRNA.	MGC120174; MGC111183; TRY8; TRY2; TRYP2	NM_002770.2
ILMN_2133675	SGSH	361.158	2	5.05342	0	0	510.049	2	15.1096	0	80.0925	1.41226	ILMN_7542	SGSH	17	Homo sapiens N-sulfoglucosamine sulfohydrolase (sulfamidase) (SGSH), mRNA.	HSS; MPS3A; SFMD	NM_000199.2
ILMN_2363165	TACC2	102.96	2	10.6701	0.00301205	0	235.314	2	22.8939	0	80.0809	2.28549	ILMN_24004	TACC2	10	Homo sapiens transforming, acidic coiled-coil containing protein 2 (TACC2), transcript variant 2, mRNA.	AZU-1; ECTACC	NM_206861.1
ILMN_2287888	PSMC4	852.424	2	26.5288	0	0	1612.9	2	170.55	0	79.9963	1.89213	ILMN_4085	PSMC4	19	Homo sapiens proteasome (prosome, macropain) 26S subunit, ATPase, 4 (PSMC4), transcript variant 1, mRNA.	MIP224; MGC23214; TBP7; MGC13687; S6; MGC8570	NM_006503.2
ILMN_1815705	LZTFL1	224.217	2	15.333	0	0	463.282	2	49.6547	0	79.958	2.06622	ILMN_27007	LZTFL1	3	Homo sapiens leucine zipper transcription factor-like 1 (LZTFL1), mRNA.	FLJ36386	NM_020347.2
ILMN_1712707	ABHD8	170.852	2	15.1948	0	0	295.811	2	3.41798	0	79.7152	1.73139	ILMN_23791	ABHD8	19	Homo sapiens abhydrolase domain containing 8 (ABHD8), mRNA.	FLJ11743; MGC14280; MGC2512	NM_024527.4
ILMN_1778337	TCF2	214.072	2	9.96498	0	0	334.294	2	1.77245	0	79.5597	1.5616	ILMN_10099	TCF2	17	Homo sapiens transcription factor 2, hepatic; LF-B3; variant hepatic nuclear factor (TCF2), transcript variant a, mRNA.	VHNF1; MODY5; HNF2; HNF1B; FJHN; HNF1beta; LFB3	NM_000458.1
ILMN_1707156	LRRFIP2	388.176	2	14.9843	0	0	554.069	2	28.8059	0	79.5246	1.42736	ILMN_22839	LRRFIP2	3	Homo sapiens leucine rich repeat (in FLII) interacting protein 2 (LRRFIP2), transcript variant 2, mRNA.	FLJ20248; HUFI-2; FLJ22683; DKFZp434H2035	NM_017724.1
ILMN_1686750	MGEA5	3270.77	2	81.917	0	0	4298.14	2	72.2094	0	79.3917	1.31411	ILMN_11399	MGEA5	10	Homo sapiens meningioma expressed antigen 5 (hyaluronidase) (MGEA5), mRNA.	MEA5; FLJ23355; FLJ11229; NCOAT; KIAA0679	NM_012215.2
ILMN_2263718	SPAG9	885.142	2	2.75102	0	0	1534.06	2	147.15	0	78.9898	1.73312	ILMN_19153	SPAG9	17	Homo sapiens sperm associated antigen 9 (SPAG9), mRNA.	FLJ26141; PHET; MGC74461; HSS; PIG6; KIAA0516; FLJ34602; MGC14967; MGC117291; JLP; HLC4; FLJ13450; FLJ14006	NM_003971.3
ILMN_2305544	DBI	8264.39	2	129.013	0	0	10697.4	2	407.359	0	78.9598	1.29439	ILMN_173500	DBI	2	Homo sapiens diazepam binding inhibitor (GABA receptor modulator, acyl-Coenzyme A binding protein) (DBI), transcript variant 2, mRNA.	MGC70414; ACBD1; CCK-RP; EP; ACBP	NM_001079863.1
ILMN_1749345	STX5	1814.05	2	2.05628	0	0	2363.76	2	6.50526	0	78.7374	1.30303	ILMN_22175	STX5	11	Homo sapiens syntaxin 5 (STX5), mRNA.	STX5A; SED5	NM_003164.3
ILMN_1687768	NCOA7	256.2	2	3.07748	0	0	399.789	2	27.7583	0	78.6903	1.56046	ILMN_9525	NCOA7	6	Homo sapiens nuclear receptor coactivator 7 (NCOA7), mRNA.	FLJ45605; dJ187J11.3; ESNA1; Nbla00052; Nbla10993; ERAP140; MGC88425	NM_181782.2
ILMN_1783798	GAS8	287.148	2	8.33133	0	0	418.399	2	22.001	0	78.6902	1.45708	ILMN_26809	GAS8	16	Homo sapiens growth arrest-specific 8 (GAS8), mRNA.	MGC138326; GAS11	NM_001481.1
ILMN_1781691	TRAK2	557.742	2	56.9717	0	0	888.228	2	6.27172	0	78.5315	1.59254	ILMN_21571	TRAK2	2	Homo sapiens trafficking protein, kinesin binding 2 (TRAK2), mRNA.	KIAA0549; GRIF1; ALS2CR3; OIP98; GRIF-1; CALS-C	NM_015049.1
ILMN_1683598	ACSL4	1244.12	2	60.8027	0	0	1719.84	2	83.3104	0	78.4487	1.38237	ILMN_12915	ACSL4	X	Homo sapiens acyl-CoA synthetase long-chain family member 4 (ACSL4), transcript variant 1, mRNA.	MRX68; FACL4; ACS4; MRX63; LACS4	NM_004458.1
ILMN_1661650	SMEK2	1078.03	2	0.0455568	0	0	1417.55	2	50.4077	0	78.3623	1.31494	ILMN_21228	SMEK2	2	Homo sapiens SMEK homolog 2, suppressor of mek1 (Dictyostelium) (SMEK2), mRNA.	PSY2; FLFL2; FLJ31474; smk1; KIAA1387	NM_020463.1
ILMN_1653292	PFKFB4	417.104	2	17.8408	0	0	862.653	2	99.7442	0	78.2942	2.06819	ILMN_25315	PFKFB4	3	Homo sapiens 6-phosphofructo-2-kinase/fructose-2,6-biphosphatase 4 (PFKFB4), mRNA.		NM_004567.2
ILMN_1797342	FNBP1	550.152	2	41.1935	0	0	910.884	2	70.2854	0	78.294	1.6557	ILMN_16114	FNBP1	9	Homo sapiens formin binding protein 1 (FNBP1), mRNA.	FBP17; MGC126804; KIAA0554	NM_015033.2
ILMN_1792587	VPS4B	1284.41	2	38.6515	0	0	1741.18	2	96.5775	0	78.1764	1.35563	ILMN_21534	VPS4B	18	Homo sapiens vacuolar protein sorting 4 homolog B (S. cerevisiae) (VPS4B), mRNA.	VPS4-2; SKD1; MIG1	NM_004869.3
ILMN_1750158	ACOX1	415.932	2	13.43	0	0	583.103	2	26.4415	0	78.129	1.40192	ILMN_138201	ACOX1	17	Homo sapiens acyl-Coenzyme A oxidase 1, palmitoyl (ACOX1), transcript variant 2, mRNA.	SCOX; MGC1198; ACOX; PALMCOX	NM_007292.4
ILMN_1692754	TMEM49	3264.46	2	21.007	0	0	4226.36	2	67.7956	0	78.1185	1.29466	ILMN_26866	TMEM49	17	Homo sapiens transmembrane protein 49 (TMEM49), mRNA.	VMP1; DKFZP566I133	NM_030938.2
ILMN_1795893	TMEM167B	309.032	2	11.8307	0	0	449.817	2	20.652	0	77.8084	1.45557	ILMN_27088	TMEM167B	1	Homo sapiens transmembrane protein 167B (TMEM167B), mRNA.	FLJ90710; AD-020	NM_020141.3
ILMN_2123431	RPS6KC1	151.938	2	4.27099	0	0	384.524	2	50.8766	0	77.8077	2.5308	ILMN_165437	RPS6KC1	1	Homo sapiens ribosomal protein S6 kinase, 52kDa, polypeptide 1 (RPS6KC1), mRNA.	RPK118; humS6PKh1	NM_012424.2
ILMN_1700728	KRTCAP3	505.993	2	30.569	0	0	733.461	2	11.5648	0	77.1507	1.44955	ILMN_10136	KRTCAP3	2	Homo sapiens keratinocyte associated protein 3 (KRTCAP3), mRNA.	MGC126736; MRV222; KCP3; PRO9898; MGC126738	NM_173853.2
ILMN_1657983	TERF2IP	539.754	2	1.01424	0	0	729.923	2	36.922	0	76.9789	1.35232	ILMN_5664	TERF2IP	16	Homo sapiens telomeric repeat binding factor 2, interacting protein (TERF2IP), mRNA.	RAP1; DRIP5	NM_018975.2
ILMN_1694491	CCNG1	2843.4	2	145.334	0	0	3909.28	2	176.921	0	76.8347	1.37486	ILMN_9417	CCNG1	5	Homo sapiens cyclin G1 (CCNG1), transcript variant 2, mRNA.	CCNG	NM_199246.1
ILMN_1672660	MBP	1432.28	2	83.7682	0	0	2058.34	2	118.042	0	76.7441	1.43711	ILMN_10370	MBP	18	Homo sapiens myelin basic protein (MBP), transcript variant 8, mRNA.	MGC99675	NM_001025100.1
ILMN_1716026	ARMCX6	428.173	2	41.6021	0	0	677.256	2	19.7774	0	76.5961	1.58173	ILMN_6931	ARMCX6	X	Homo sapiens armadillo repeat containing, X-linked 6 (ARMCX6), transcript variant 1, mRNA.	FLJ20811	NM_019007.3
ILMN_2405521	MTHFD2	5086.18	2	44.8322	0	0	6552.68	2	25.1474	0	76.5444	1.28833	ILMN_167475	MTHFD2	2	Homo sapiens methylenetetrahydrofolate dehydrogenase (NADP+ dependent) 2, methenyltetrahydrofolate cyclohydrolase (MTHFD2), nuclear gene encoding mitochondrial protein, transcript variant 2, mRNA.	NMDMC	NM_001040409.1
ILMN_1708110	TMEM144	216.924	2	3.71317	0	0	374.344	2	32.1943	0	76.3766	1.72569	ILMN_24245	TMEM144	4	Homo sapiens transmembrane protein 144 (TMEM144), mRNA.	FLJ11155	NM_018342.3
ILMN_1729453	TSPAN9	995.4	2	17.432	0	0	1933.59	2	217.673	0	76.2514	1.94252	ILMN_30091	TSPAN9	12	Homo sapiens tetraspanin 9 (TSPAN9), mRNA.	PP1057; NET-5	NM_006675.3
ILMN_1672389	CRYZ	2570.37	2	70.0371	0	0	3371.39	2	154.294	0	75.9511	1.31164	ILMN_30248	CRYZ	1	Homo sapiens crystallin, zeta (quinone reductase) (CRYZ), mRNA.	DKFZp779E0834; FLJ41475	NM_001889.2
ILMN_1766261	SLC2A12	53.052	2	0.110572	0.00903614	0	136.429	2	1.28296	0	75.8029	2.57161	ILMN_19964	SLC2A12	6	Homo sapiens solute carrier family 2 (facilitated glucose transporter), member 12 (SLC2A12), mRNA.	GLUT12; GLUT8	NM_145176.2
ILMN_2083469	IRS2	82.321	2	1.33811	0.00451807	0	265.621	2	39.4152	0	75.6115	3.22665	ILMN_167991	IRS2	13	Homo sapiens insulin receptor substrate 2 (IRS2), mRNA.		NM_003749.2
ILMN_1760062	IFI44	22.92	2	7.01438	0.0225904	0	107.966	2	8.75287	0.00150602	75.575	4.71059	ILMN_28905	IFI44	1	Homo sapiens interferon-induced protein 44 (IFI44), mRNA.	p44; MTAP44	NM_006417.3
ILMN_2067408	CLRN3	429.735	2	8.68363	0	0	643.75	2	46.4882	0	75.5705	1.49801	ILMN_27145	CLRN3	10	Homo sapiens clarin 3 (CLRN3), mRNA.	DKFZp686F11218; USH3AL1; MGC32871; TMEM12	NM_152311.1
ILMN_2053415	LDLR	2196.71	2	97.9361	0	0	5164.01	2	688.684	0	75.5324	2.3508	ILMN_10126	LDLR	19	Homo sapiens low density lipoprotein receptor (familial hypercholesterolemia) (LDLR), mRNA.	FHC; FH	NM_000527.2
ILMN_2102069	SLC16A4	9.21729	2	5.48827	0.0858434	0	89.357	2	0.0353703	0.00301205	75.3116	9.6945	ILMN_7905	SLC16A4	1	Homo sapiens solute carrier family 16, member 4 (monocarboxylic acid transporter 5) (SLC16A4), mRNA.	MCT5; MCT4	NM_004696.1
ILMN_1684585	ACSL1	282.794	2	11.1323	0	0	866.58	2	135.648	0	75.3016	3.06436	ILMN_12367	ACSL1	4	Homo sapiens acyl-CoA synthetase long-chain family member 1 (ACSL1), mRNA.	FACL2; LACS; FACL1; ACS1; LACS2; LACS1	NM_001995.2
ILMN_1784871	FASN	12670.6	2	342.674	0	0	16521.6	2	47.7266	0	75.2753	1.30393	ILMN_16128	FASN	17	Homo sapiens fatty acid synthase (FASN), mRNA.	MGC14367; MGC15706; FAS; OA-519	NM_004104.4
ILMN_2405642	DHDDS	297.36	2	31.0468	0	0	486.809	2	3.06798	0	75.2382	1.6371	ILMN_11082	DHDDS	1	Homo sapiens dehydrodolichyl diphosphate synthase (DHDDS), transcript variant 1, mRNA.	HDS; DS; CIT; CPT; FLJ13102	NM_024887.2
ILMN_1738237	HS1BP3	268.424	2	10.927	0	0	396.704	2	5.10761	0	75.193	1.4779	ILMN_1874	HS1BP3	2	Homo sapiens HCLS1 binding protein 3 (HS1BP3), mRNA.	ETM2; FLJ14249; HS1-BP3	NM_022460.3
ILMN_2371055	EFNA1	702.692	2	10.8784	0	0	1134.38	2	99.4127	0	74.9848	1.61434	ILMN_14320	EFNA1	1	Homo sapiens ephrin-A1 (EFNA1), transcript variant 1, mRNA.	EPLG1; EFL1; ECKLG; B61; TNFAIP4; LERK1	NM_004428.2
ILMN_1815656	SERINC3	774.754	2	0.270368	0	0	1132.73	2	81.4797	0	74.9247	1.46205	ILMN_10116	SERINC3	20	Homo sapiens serine incorporator 3 (SERINC3), transcript variant 1, mRNA.	TMS-1; TDE; SBBI99; DIFF33; TDE1; AIGP1	NM_006811.2
ILMN_1755391	ARL2BP	1161.5	2	9.38655	0	0	1514	2	35.3536	0	74.7314	1.30348	ILMN_28696	ARL2BP	16	Homo sapiens ADP-ribosylation factor-like 2 binding protein (ARL2BP), mRNA.	BART1	NM_012106.3
ILMN_2336609	SYTL2	404.87	2	40.6375	0	0	643.265	2	26.45	0	74.6129	1.58882	ILMN_20792	SYTL2	11	Homo sapiens synaptotagmin-like 2 (SYTL2), transcript variant e, mRNA.	MGC102768; CHR11SYT; SGA72M; KIAA1597; SLP2	NM_206929.1
ILMN_2353358	LGALS8	322.215	2	14.9401	0	0	830.141	2	117.741	0	74.6068	2.57636	ILMN_12715	LGALS8	1	Homo sapiens lectin, galactoside-binding, soluble, 8 (LGALS8), transcript variant 1, mRNA.	Gal-8; PCTA-1; Po66-CBP; PCTA1	NM_006499.3
ILMN_1737170	FLII	475.821	2	32.0882	0	0	707.014	2	40.9575	0	74.5007	1.48588	ILMN_25947	FLII	17	Homo sapiens flightless I homolog (Drosophila) (FLII), mRNA.	Fli1; FLIL; MGC39265; FLI	NM_002018.2
ILMN_1694731	CLCN7	2174.28	2	199.478	0	0	3282.41	2	52.5333	0	74.4932	1.50965	ILMN_8600	CLCN7	16	Homo sapiens chloride channel 7 (CLCN7), mRNA.	CLC-7; CLC7; FLJ39644; FLJ26686; OPTA2; FLJ46423	NM_001287.3
ILMN_1664010	ELF1	1563.1	2	87.5891	0	0	2232.02	2	130.924	0	74.0447	1.42794	ILMN_24709	ELF1	13	Homo sapiens E74-like factor 1 (ets domain transcription factor) (ELF1), mRNA.		NM_172373.2
ILMN_1745152	UQCC	1155.76	2	6.56506	0	0	1504.42	2	62.5752	0	73.9493	1.30168	ILMN_1226	UQCC	20	Homo sapiens ubiquinol-cytochrome c reductase complex chaperone (UQCC), transcript variant 1, mRNA.	MGC141902; BFZB; C20orf44; CBP3; MGC104353	NM_018244.3
ILMN_2151818	PSMA6	7661.04	2	195.731	0	0	9947.51	2	248.597	0	73.9085	1.29845	ILMN_17034	PSMA6	14	Homo sapiens proteasome (prosome, macropain) subunit, alpha type, 6 (PSMA6), mRNA.	PROS27; MGC23846; MGC22756; IOTA; MGC2333; p27K	NM_002791.1
ILMN_1720850	BAZ2B	278.252	2	6.26499	0	0	401.238	2	5.44471	0	73.7806	1.44199	ILMN_20026	BAZ2B	2	Homo sapiens bromodomain adjacent to zinc finger domain, 2B (BAZ2B), mRNA.	DKFZP434H071; WALp4; DKFZp762I0516; FLJ45644	NM_013450.2
ILMN_2223903	PPIC	1080.04	2	68.9201	0	0	1530.4	2	23.716	0	73.7087	1.41698	ILMN_19075	PPIC	5	Homo sapiens peptidylprolyl isomerase C (cyclophilin C) (PPIC), mRNA.	MGC3673; CYPC	NM_000943.4
ILMN_1741564	DCTN4	695.743	2	52.6324	0	0	1118.62	2	84.0745	0	73.4118	1.6078	ILMN_1570	DCTN4	5	Homo sapiens dynactin 4 (p62) (DCTN4), mRNA.		NM_016221.2
ILMN_1716057	CAPN2	155.867	2	10.179	0	0	265.585	2	17.5008	0	73.3133	1.70392	ILMN_24443	CAPN2	1	Homo sapiens calpain 2, (m/II) large subunit (CAPN2), mRNA.	mCANP; FLJ39928; CANPml; CANPL2	NM_001748.3
ILMN_1772731	HAGH	984.386	2	60.7211	0	0	1433.46	2	86.5256	0	73.1232	1.45619	ILMN_22401	HAGH	16	Homo sapiens hydroxyacylglutathione hydrolase (HAGH), transcript variant 1, mRNA.	HAGH1; GLX2; GLXII; GLO2	NM_005326.4
ILMN_1797793	BLVRB	768.284	2	26.7017	0	0	1690.32	2	217.736	0	72.8966	2.20012	ILMN_11803	BLVRB		Homo sapiens biliverdin reductase B (flavin reductase (NADPH)) (BLVRB), mRNA.	BVRB; MGC117413; FLR	NM_000713.1
ILMN_1684554	COL16A1	59.0661	2	8.67811	0.0060241	0	148.076	2	5.88619	0	72.894	2.50695	ILMN_2921	COL16A1	1	Homo sapiens collagen, type XVI, alpha 1 (COL16A1), mRNA.	FP1572; 447AA	NM_001856.3
ILMN_2324574	GARNL1	347.076	2	38.4257	0	0	565.984	2	29.6103	0	72.894	1.63072	ILMN_2823	GARNL1	14	Homo sapiens GTPase activating Rap/RanGAP domain-like 1 (GARNL1), transcript variant 2, mRNA.	TULIP1; GRIPE; DKFZp667F074; KIAA0884; DKFZp566D133	NM_194301.2
ILMN_2331735	AP2B1	512.147	2	20.85	0	0	708.152	2	36.2769	0	72.8925	1.38271	ILMN_3077	AP2B1	17	Homo sapiens adaptor-related protein complex 2, beta 1 subunit (AP2B1), transcript variant 2, mRNA.	DKFZp781K0743; AP105B; CLAPB1; ADTB2; AP2-BETA	NM_001282.2
ILMN_2404085	CLIP1	914.587	2	10.0832	0	0	1796.23	2	209.16	0	72.8723	1.96398	ILMN_179647	CLIP1	12	Homo sapiens CAP-GLY domain containing linker protein 1 (CLIP1), transcript variant 1, mRNA.	CYLN1; MGC131604; RSN; CLIP-170; CLIP170; CLIP	NM_002956.2
ILMN_1659766	BAG3	1895.92	2	55.7517	0	0	2485.93	2	31.628	0	72.8632	1.3112	ILMN_9420	BAG3	10	Homo sapiens BCL2-associated athanogene 3 (BAG3), mRNA.	CAIR-1; BIS; BAG-3; MGC104307	NM_004281.3
ILMN_1733256	PSMD8	1731.7	2	8.5249	0	0	2232.48	2	41.7026	0	72.6924	1.28918	ILMN_16959	PSMD8	19	Homo sapiens proteasome (prosome, macropain) 26S subunit, non-ATPase, 8 (PSMD8), mRNA.	Nin1p; S14; HYPF; HIP6; MGC1660; p31	NM_002812.3
ILMN_1810214	JUND	5211.55	2	74.7119	0	0	6666.55	2	185.302	0	72.6005	1.27919	ILMN_29325	JUND	19	Homo sapiens jun D proto-oncogene (JUND), mRNA.		NM_005354.3
ILMN_1710406	PSMC1	3801.16	2	222.128	0	0	5257.76	2	182.731	0	72.4264	1.3832	ILMN_38401	PSMC1	14	Homo sapiens proteasome (prosome, macropain) 26S subunit, ATPase, 1 (PSMC1), mRNA.	MGC24583; P26S4; p56; S4; MGC8541	NM_002802.2
ILMN_1747067	NPAS1	27.432	2	6.08583	0.0210843	0	108.368	2	5.81702	0.00150602	72.3056	3.95044	ILMN_5949	NPAS1	19	Homo sapiens neuronal PAS domain protein 1 (NPAS1), mRNA.	PASD5; MOP5	NM_002517.2
ILMN_1787541	SPSB2	154.712	2	12.6063	0	0	292.63	2	25.7359	0	72.2062	1.89144	ILMN_5003	SPSB2	12	Homo sapiens splA/ryanodine receptor domain and SOCS box containing 2 (SPSB2), mRNA.	MGC2519; GRCC9; SSB2; SSB-2	NM_032641.1
ILMN_1794017	SERTAD1	950.316	2	11.1413	0	0	1239.21	2	24.5341	0	72.1641	1.304	ILMN_7061	SERTAD1	19	Homo sapiens SERTA domain containing 1 (SERTAD1), mRNA.	TRIP-Br1; SEI1	NM_013376.3
ILMN_1690524	VAMP7	1376.24	2	55.6559	0	0	1843.05	2	90.9563	0	72.0704	1.33919	ILMN_23960	VAMP7	Y	Homo sapiens vesicle-associated membrane protein 7 (VAMP7), mRNA.	TI-VAMP; VAMP7; VAMP-7; SYBL1	NM_005638.3
ILMN_2317658	SLC3A2	309.6	2	16.0465	0	0	533.22	2	48.5064	0	71.9925	1.72229	ILMN_178961	SLC3A2	11	Homo sapiens solute carrier family 3 (activators of dibasic and neutral amino acid transport), member 2 (SLC3A2), transcript variant 1, mRNA.	4F2HC; CD98; 4F2; CD98HC; 4T2HC; MDU1; NACAE	NM_001012661.1
ILMN_1687978	PHLDA1	4141.66	2	123.18	0	0	5400.13	2	248.335	0	71.9858	1.30386	ILMN_138322	PHLDA1	12	Homo sapiens pleckstrin homology-like domain, family A, member 1 (PHLDA1), mRNA.	PHRIP; TDAG51; DT1P1B11; MGC131738	NM_007350.3
ILMN_1750062	PPARGC1A	80.7296	2	7.32942	0.00451807	0	178.043	2	14.858	0	71.9493	2.20543	ILMN_16547	PPARGC1A	4	Homo sapiens peroxisome proliferator-activated receptor gamma, coactivator 1 alpha (PPARGC1A), mRNA.	PPARGC1; PGC1A; PGC-1(alpha); LEM6; PGC1; PGC-1v	NM_013261.3
ILMN_1712755	LRRC41	294.264	2	1.94934	0	0	418.829	2	5.31679	0	71.8781	1.42331	ILMN_25732	LRRC41	1	Homo sapiens leucine rich repeat containing 41 (LRRC41), mRNA.	PP7759; MGC126573; MUF1; RP4-636H5.2; MGC126571	NM_006369.4
ILMN_1786972	SARS	684.006	2	36.3123	0	0	952.736	2	46.0257	0	71.7837	1.39288	ILMN_17973	SARS	1	Homo sapiens seryl-tRNA synthetase (SARS), mRNA.	SERRS; FLJ36399; SERS	NM_006513.2
ILMN_1673305	RHOC	1348.94	2	30.0381	0	0	1754.01	2	50.7355	0	71.5927	1.30028	ILMN_27553	RHOC	1	Homo sapiens ras homolog gene family, member C (RHOC), transcript variant 2, mRNA.	H9; ARHC; MGC61427; MGC1448; RHOH9; ARH9	NM_001042678.1
ILMN_1783287	S100A14	376.429	2	17.1407	0	0	668.713	2	66.3087	0	71.4188	1.77647	ILMN_17182	S100A14	1	Homo sapiens S100 calcium binding protein A14 (S100A14), mRNA.	S100A15; BCMP84	NM_020672.1
ILMN_1705111	FNDC3A	345.241	2	21.5903	0	0	577.449	2	48.9468	0	71.383	1.67259	ILMN_12040	FNDC3A	13	Homo sapiens fibronectin type III domain containing 3A (FNDC3A), transcript variant 1, mRNA.	KIAA0970; bA203I16.5; FLJ31509; FNDC3; RP11-203I16.5; bA203I16.1	NM_001079673.1
ILMN_1721022	SHC1	2583.76	2	116.043	0	0	3746.01	2	254.816	0	71.2273	1.44983	ILMN_7298	SHC1	1	Homo sapiens SHC (Src homology 2 domain containing) transforming protein 1 (SHC1), transcript variant 2, mRNA.	p66; SHC; p66SHC; SHCA; FLJ26504; p52SHC	NM_003029.3
ILMN_2214197	TP53INP1	138.41	2	6.49577	0	0	651.831	2	122.633	0	71.2243	4.70942	ILMN_16203	TP53INP1	8	Homo sapiens tumor protein p53 inducible nuclear protein 1 (TP53INP1), mRNA.	TP53INP1A; Teap; p53DINP1; TP53DINP1; SIP; FLJ22139; DKFZp434M1317; TP53INP1B	NM_033285.2
ILMN_1653429	SLC35A3	447.258	2	23.4162	0	0	664.175	2	43.8375	0	71.1953	1.48499	ILMN_10145	SLC35A3	1	Homo sapiens solute carrier family 35 (UDP-N-acetylglucosamine (UDP-GlcNAc) transporter), member A3 (SLC35A3), mRNA.	DKFZp781P1297	NM_012243.1
ILMN_1651346	TICAM2	246.003	2	10.0129	0	0	364.5	2	12.6467	0	71.1798	1.48169	ILMN_24482	TICAM2	5	Homo sapiens toll-like receptor adaptor molecule 2 (TICAM2), mRNA.	MGC129877; MGC129876; TIRP; TICAM-2; TIRAP3; TRAM	NM_021649.3
ILMN_1741131	CHRNB1	117.712	2	0.602045	0.00150602	0	207.358	2	6.44341	0	70.8394	1.76157	ILMN_12391	CHRNB1	17	Homo sapiens cholinergic receptor, nicotinic, beta 1 (muscle) (CHRNB1), mRNA.	ACHRB; CMS1D; CHRNB; CMS2A; SCCMS	NM_000747.2
ILMN_1751627	TRAPPC3	1948.59	2	89.306	0	0	2621.03	2	32.5429	0	70.7946	1.34509	ILMN_23547	TRAPPC3	1	Homo sapiens trafficking protein particle complex 3 (TRAPPC3), mRNA.	BET3	NM_014408.3
ILMN_2368145	GRINL1A	147.995	2	0.811443	0	0	242.623	2	14.4434	0	70.7539	1.6394	ILMN_20762	GRINL1A	15	Homo sapiens glutamate receptor, ionotropic, N-methyl D-aspartate-like 1A (GRINL1A), transcript variant 2, mRNA.	DKFZp586F1918	NM_001018102.1
ILMN_2195821	C5orf41	37.8235	2	4.99727	0.0150602	0	117.405	2	4.79576	0.00150602	70.7083	3.10402	ILMN_8744	C5ORF41	5	Homo sapiens chromosome 5 open reading frame 41 (C5orf41), mRNA.	DKFZp686G2059; DKFZp313F2319	NM_153607.1
ILMN_1740572	TCN2	36.685	2	0.272957	0.0165663	0	114.943	2	8.20286	0.00150602	70.6663	3.13324	ILMN_6136	TCN2	22	Homo sapiens transcobalamin II; macrocytic anemia (TCN2), mRNA.	D22S750; TC2; D22S676	NM_000355.2
ILMN_2367458	UFD1L	117.959	2	5.31213	0.00150602	0	207.872	2	8.06984	0	70.6458	1.76224	ILMN_15819	UFD1L	22	Homo sapiens ubiquitin fusion degradation 1 like (yeast) (UFD1L), transcript variant 2, mRNA.	UFD1	NM_001035247.1
ILMN_1703123	AXUD1	410.27	2	18.2905	0	0	620.02	2	44.5039	0	70.5435	1.51125	ILMN_6524	AXUD1	3	Homo sapiens AXIN1 up-regulated 1 (AXUD1), mRNA.	FAM130B; TAIP-3; DKFZp566F164; URAX1	NM_033027.2
ILMN_2351241	RNF14	246.742	2	28.4091	0	0	442.993	2	34.4647	0	70.4813	1.79537	ILMN_8366	RNF14	5	Homo sapiens ring finger protein 14 (RNF14), transcript variant 4, mRNA.	ARA54; HRIHFB2038; FLJ26004; TRIAD2; HFB30	NM_183400.1
ILMN_1714397	CRYL1	169.415	2	3.44583	0	0	267.602	2	3.98129	0	70.4671	1.57957	ILMN_17181	CRYL1	13	Homo sapiens crystallin, lambda 1 (CRYL1), mRNA.	MGC149526; MGC149525; GDH; lambda-CRY	NM_015974.2
ILMN_1766195	ZNF558	138.579	2	17.6112	0	0	257.136	2	12.364	0	70.3609	1.85552	ILMN_11717	ZNF558	19	Homo sapiens zinc finger protein 558 (ZNF558), mRNA.	FLJ30932	NM_144693.1
ILMN_1740604	RAB11FIP5	324.097	2	24.4739	0	0	490.067	2	7.67226	0	70.2994	1.5121	ILMN_2041	RAB11FIP5	2	Homo sapiens RAB11 family interacting protein 5 (class I) (RAB11FIP5), mRNA.	RIP11; pp75; KIAA0857; GAF1; DKFZP434H018	NM_015470.2
ILMN_1737406	KLF6	355.789	2	4.51921	0	0	492.275	2	20.167	0	70.278	1.38362	ILMN_12381	KLF6	10	Homo sapiens Kruppel-like factor 6 (KLF6), transcript variant 1, mRNA.	GBF; ST12; ZF9; CPBP; BCD1; DKFZp686N0199; PAC1; COPEB	NM_001008490.1
ILMN_1757287	MAPK6	2274.77	2	187.982	0	0	3321.11	2	47.1532	0	70.2388	1.45997	ILMN_22051	MAPK6	15	Homo sapiens mitogen-activated protein kinase 6 (MAPK6), mRNA.	HsT17250; PRKM6; p97MAPK; ERK3; DKFZp686F03189	NM_002748.2
ILMN_1687247	SPATA20	440.963	2	11.713	0	0	621.744	2	39.0194	0	70.188	1.40997	ILMN_23134	SPATA20	17	Homo sapiens spermatogenesis associated 20 (SPATA20), mRNA.	MGC111032; FLJ21347; DKFZp686H1839; FLJ21969; Tisp78; SSP411	NM_022827.2
ILMN_1667748	ANKRD33	298.005	2	8.92024	0	0	816.375	2	124.667	0	70.13	2.73946	ILMN_18253	ANKRD33	12	Homo sapiens ankyrin repeat domain 33 (ANKRD33), mRNA.	DKFZp686O1689; C12orf7	NM_182608.2
ILMN_1725183	TBCE	1386.3	2	3.09951	0	0	1784.12	2	62.6723	0	70.0367	1.28697	ILMN_29290	TBCE	1	Homo sapiens tubulin folding cofactor E (TBCE), transcript variant 1, mRNA.	KCS; KCS1; pac2; HRD	NM_001079515.1
ILMN_1674633	UBE2H	105.607	2	7.15519	0.00150602	0	195.784	2	11.6125	0	70.0028	1.8539	ILMN_23401	UBE2H	7	Homo sapiens ubiquitin-conjugating enzyme E2H (UBC8 homolog, yeast) (UBE2H), transcript variant 1, mRNA.	E2-20K; UBCH; UBC8; UBCH2	NM_003344.2
ILMN_1749662	GPX1	4804	2	209.285	0	0	6394.9	2	36.3507	0	69.9416	1.33116	ILMN_10376	GPX1	3	Homo sapiens glutathione peroxidase 1 (GPX1), transcript variant 2, mRNA.	MGC14399; GSHPX1; MGC88245	NM_201397.1
ILMN_1689097	NAT5	7197.23	2	322.318	0	0	9596.26	2	198.298	0	69.8865	1.33333	ILMN_137422	NAT5	20	Homo sapiens N-acetyltransferase 5 (GCN5-related, putative) (NAT5), transcript variant 3, mRNA.	dJ1002M8.1; NAT3	NM_181528.2
ILMN_1755504	CALCOCO2	86.9196	2	0.87914	0.00301205	0	171.2	2	2.5754	0	69.8707	1.96964	ILMN_23867	CALCOCO2	17	Homo sapiens calcium binding and coiled-coil domain 2 (CALCOCO2), mRNA.	NDP52; MGC17318	NM_005831.3
ILMN_1698001	NCK1	686.961	2	12.027	0	0	902.678	2	42.2607	0	69.8132	1.31402	ILMN_13975	NCK1	3	Homo sapiens NCK adaptor protein 1 (NCK1), mRNA.	MGC12668; NCKalpha; NCK	NM_006153.3
ILMN_1673795	HSD17B4	1538.31	2	17.0741	0	0	1975.08	2	15.5148	0	69.7184	1.28393	ILMN_23623	HSD17B4	5	Homo sapiens hydroxysteroid (17-beta) dehydrogenase 4 (HSD17B4), mRNA.	MFE-2	NM_000414.1
ILMN_1669599	DENND4C	234.756	2	7.33969	0	0	345.618	2	14.3056	0	69.5972	1.47225	ILMN_2455	DENND4C	9	Homo sapiens DENN/MADD domain containing 4C (DENND4C), mRNA.	C9orf55B; FLJ20686; bA513M16.3; C9orf55; DKFZp686I09113	NM_017925.4
ILMN_1733680	AZI2	161.666	2	11.9093	0	0	268.321	2	14.4072	0	69.5722	1.65973	ILMN_19219	AZI2	3	Homo sapiens 5-azacytidine induced 2 (AZI2), mRNA.	NAP1; TILP(S); tilp; AZ2	NM_022461.2
ILMN_1701514	TRAF3IP2	408.829	2	39.2024	0	0	633.532	2	11.3939	0	69.5056	1.54962	ILMN_13478	TRAF3IP2	6	Homo sapiens TRAF3 interacting protein 2 (TRAF3IP2), transcript variant 2, mRNA.	CIKS; C6orf5; MGC3581; DKFZP586G0522; C6orf6; C6orf4; ACT1	NM_147686.1
ILMN_2299612	TMEM150	285.576	2	11.325	0	0	440.94	2	32.2674	0	69.4859	1.54404	ILMN_20451	TMEM150	2	Homo sapiens transmembrane protein 150 (TMEM150), transcript variant 1, mRNA.	TM6P1; FLJ90024	NM_001031738.1
ILMN_1789186	OBFC1	586.893	2	21.7614	0	0	794.376	2	9.38901	0	69.2026	1.35353	ILMN_29568	OBFC1	10	Homo sapiens oligonucleotide/oligosaccharide-binding fold containing 1 (OBFC1), mRNA.	bA541N10.2; FLJ22559; RP11-541N10.2	NM_024928.3
ILMN_1678808	KIAA0831	270.789	2	14.2164	0	0	399.736	2	16.8949	0	69.0644	1.47619	ILMN_23945	KIAA0831	14	Homo sapiens KIAA0831 (KIAA0831), mRNA.	MGC126291; MGC126292	NM_014924.3
ILMN_1698554	AACS	368.359	2	6.27133	0	0	505.833	2	24.5826	0	68.7188	1.37321	ILMN_22643	AACS	12	Homo sapiens acetoacetyl-CoA synthetase (AACS), mRNA.	SUR-5; FLJ12389; FLJ41251; ACSF1	NM_023928.3
ILMN_1763196	WDR72	449.606	2	28.2712	0	0	645.583	2	13.6654	0	68.6962	1.43589	ILMN_8635	WDR72	15	Homo sapiens WD repeat domain 72 (WDR72), mRNA.	MGC126663; FLJ38736; MGC126665	NM_182758.1
ILMN_1796245	DNASE2	643.373	2	29.8804	0	0	880.303	2	14.2904	0	68.6765	1.36826	ILMN_27899	DNASE2	19	Homo sapiens deoxyribonuclease II, lysosomal (DNASE2), mRNA.	DNL; DNASE2A; DNL2	NM_001375.2
ILMN_2151541	DNAJC10	1120.93	2	22.7652	0	0	1469.02	2	80.9914	0	68.3567	1.31054	ILMN_19735	DNAJC10	2	Homo sapiens DnaJ (Hsp40) homolog, subfamily C, member 10 (DNAJC10), mRNA.	DKFZp434J1813; JPDI; ERdj5; MGC104194	NM_018981.1
ILMN_1795428	WDR59	949.204	2	16.7473	0	0	1228.83	2	22.5962	0	68.2865	1.29459	ILMN_21808	WDR59	16	Homo sapiens WD repeat domain 59 (WDR59), mRNA.	FLJ12270; MGC11230; FP977	NM_030581.3
ILMN_1724941	CDCP1	516.304	2	5.18412	0	0	687.522	2	4.65047	0	68.2635	1.33162	ILMN_15414	CDCP1	3	Homo sapiens CUB domain containing protein 1 (CDCP1), transcript variant 1, mRNA.	SIMA135; TRASK; CD318	NM_022842.3
ILMN_2091310	TMEM16A	506.195	2	25.6431	0	0	829.503	2	73.6794	0	68.1673	1.6387	ILMN_25243	TMEM16A	11	Homo sapiens transmembrane protein 16A (TMEM16A), mRNA.	ORAOV2; FLJ10261; TAOS2	NM_018043.4
ILMN_1651254	LPP	1413.63	2	114.945	0	0	2051.9	2	52.2665	0	68.1364	1.45151	ILMN_3289	LPP	3	Homo sapiens LIM domain containing preferred translocation partner in lipoma (LPP), mRNA.		NM_005578.2
ILMN_1674458	KLHL7	186.662	2	9.63198	0	0	339.9	2	32.6292	0	68.1306	1.82094	ILMN_8698	KLHL7	7	Homo sapiens kelch-like 7 (Drosophila) (KLHL7), transcript variant 1, mRNA.	KLHL6; SBBI26	NM_001031710.1
ILMN_1787815	TRIB3	895.678	2	61.3878	0	0	2992.26	2	513.377	0	68.1118	3.34078	ILMN_21257	TRIB3	20	Homo sapiens tribbles homolog 3 (Drosophila) (TRIB3), mRNA.	SKIP3; NIPK; SINK; TRB3; C20orf97	NM_021158.3
ILMN_1695276	MAPRE2	518.629	2	0.578465	0	0	762.059	2	56.8406	0	68.0559	1.46937	ILMN_8637	MAPRE2	18	Homo sapiens microtubule-associated protein, RP/EB family, member 2 (MAPRE2), mRNA.	RP1; EB1; EB2	NM_014268.1
ILMN_1703650	TNIP1	313.245	2	3.36711	0	0	437.821	2	22.5269	0	68.0058	1.39769	ILMN_22927	TNIP1	5	Homo sapiens TNFAIP3 interacting protein 1 (TNIP1), mRNA.	KIAA0113; NAF1; VAN; ABIN-1	NM_006058.3
ILMN_1663399	TIMP4	25.0908	2	4.67164	0.0210843	0	101.314	2	1.82361	0.00150602	67.8651	4.03788	ILMN_9434	TIMP4	3	Homo sapiens TIMP metallopeptidase inhibitor 4 (TIMP4), mRNA.		NM_003256.2
ILMN_1682996	VWA5A	59.0229	2	0.910916	0.0060241	0	180.468	2	24.7644	0	67.7591	3.05759	ILMN_16880	VWA5A	11	Homo sapiens von Willebrand factor A domain containing 5A (VWA5A), transcript variant 2, mRNA.	BCSC-1; BCSC1	NM_198315.2
ILMN_1814787	ICA1	784.117	2	24.3829	0	0	1036.38	2	21.7504	0	67.6983	1.32172	ILMN_12918	ICA1	7	Homo sapiens islet cell autoantigen 1, 69kDa (ICA1), transcript variant 2, mRNA.	ICAp69; ICA69	NM_004968.2
ILMN_1667432	HYAL3	116.373	2	0.603375	0.00150602	0	203.521	2	10.8228	0	67.6753	1.74887	ILMN_23286	HYAL3	3	Homo sapiens hyaluronoglucosaminidase 3 (HYAL3), mRNA.	LUCA14; Minna14; LUCA-3; LUCA3	NM_003549.2
ILMN_1791067	TESK1	230.898	2	24.2822	0	0	378.708	2	6.15426	0	67.6734	1.64015	ILMN_5444	TESK1	9	Homo sapiens testis-specific kinase 1 (TESK1), mRNA.		NM_006285.2
ILMN_1660635	LACTB2	689.957	2	5.52752	0	0	902.263	2	11.0583	0	67.6082	1.30771	ILMN_18082	LACTB2	8	Homo sapiens lactamase, beta 2 (LACTB2), mRNA.	CGI-83	NM_016027.1
ILMN_1694530	DDA1	1611.41	2	13.3745	0	0	2058.3	2	3.03717	0	67.4326	1.27733	ILMN_29105	DDA1	19	Homo sapiens DET1 and DDB1 associated 1 (DDA1), mRNA.	MGC2594; C19orf58; DDA1; PCIA1	NM_024050.4
ILMN_2132599	ANKRD22	150.651	2	4.88464	0	0	266.484	2	22.9349	0	67.2569	1.76888	ILMN_7804	ANKRD22	10	Homo sapiens ankyrin repeat domain 22 (ANKRD22), mRNA.	MGC22805	NM_144590.1
ILMN_1655557	INTS6	838.214	2	2.92694	0	0	1086.34	2	33.9413	0	67.1128	1.29602	ILMN_137344	INTS6	13	Homo sapiens integrator complex subunit 6 (INTS6), transcript variant 2, mRNA.	DDX26; DBI-1; DKFZP434B105; Notchl2; INT6; DDX26A; HDB; DICE1	NM_001039937.1
ILMN_1714278	C9orf30	454.093	2	8.84266	0	0	831.528	2	91.8735	0	67.0863	1.83118	ILMN_15668	C9ORF30	9	Homo sapiens chromosome 9 open reading frame 30 (C9orf30), mRNA.	FLJ34973; MGC17337; L8	NM_080655.1
ILMN_1651498	GADD45G	47.1905	2	0.945572	0.0120482	0	129.209	2	11.327	0.00150602	67.013	2.73804	ILMN_4884	GADD45G	9	Homo sapiens growth arrest and DNA-damage-inducible, gamma (GADD45G), mRNA.	DDIT2; CR6; GADD45gamma; GRP17	NM_006705.2
ILMN_1705064	NDEL1	1072.66	2	5.0287	0	0	1499.11	2	103.299	0	66.9493	1.39757	ILMN_20362	NDEL1	17	Homo sapiens nudE nuclear distribution gene E homolog (A. nidulans)-like 1 (NDEL1), transcript variant 2, mRNA.	DKFZp451M0318; EOPA; NUDEL; MITAP1	NM_030808.3
ILMN_1692121	USO1	1923.17	2	54.8412	0	0	2487.89	2	84.0958	0	66.9332	1.29364	ILMN_23419	USO1	4	Homo sapiens USO1 homolog, vesicle docking protein (yeast) (USO1), mRNA.	P115; VDP; TAP	NM_003715.2
ILMN_1735014	KLF6	993.639	2	42.4949	0	0	1328.31	2	14.0637	0	66.8195	1.33682	ILMN_17961	KLF6	10	Homo sapiens Kruppel-like factor 6 (KLF6), transcript variant 2, mRNA.	GBF; ZF9; ST12; CPBP; BCD1; PAC1; DKFZp686N0199; COPEB	NM_001300.4
ILMN_2089073	ATP9A	2096.47	2	40.0996	0	0	4080.81	2	492.449	0	66.7978	1.94652	ILMN_176431	ATP9A	20	Homo sapiens ATPase, class II, type 9A (ATP9A), mRNA.	KIAA0611; ATPIIA	NM_006045.1
ILMN_1660021	M6PRBP1	6278.29	2	222.541	0	0	8511.05	2	509.571	0	66.7876	1.35563	ILMN_10971	M6PRBP1	19	Homo sapiens mannose-6-phosphate receptor binding protein 1 (M6PRBP1), mRNA.	MGC2012; TIP47; PP17; MGC11117	NM_005817.3
ILMN_1652309	TTC8	113.955	2	8.6089	0.00150602	0	205.151	2	3.87732	0	66.6954	1.80028	ILMN_8095	TTC8	14	Homo sapiens tetratricopeptide repeat domain 8 (TTC8), transcript variant 3, mRNA.	BBS8	NM_198310.2
ILMN_2162972	LYZ	1193.63	2	81.728	0	0	1677.83	2	62.6112	0	66.5756	1.40564	ILMN_4879	LYZ	12	Homo sapiens lysozyme (renal amyloidosis) (LYZ), mRNA.		NM_000239.1
ILMN_1711516	ATP6V1A	3400.62	2	172.689	0	0	4895.36	2	330.221	0	66.567	1.43955	ILMN_30226	ATP6V1A	3	Homo sapiens ATPase, H+ transporting, lysosomal 70kDa, V1 subunit A (ATP6V1A), mRNA.	VA68; Vma1; HO68; ATP6V1A1; VPP2; ATP6A1	NM_001690.2
ILMN_1784523	ATP6V1G1	2738.6	2	56.7973	0	0	3799.45	2	258.093	0	66.5454	1.38737	ILMN_138944	ATP6V1G1	9	Homo sapiens ATPase, H+ transporting, lysosomal 13kDa, V1 subunit G1 (ATP6V1G1), mRNA.	Vma10; ATP6J; ATP6GL; ATP6G1; DKFZp547P234; ATP6G	NM_004888.3
ILMN_1720311	SLC25A46	758.313	2	6.34621	0	0	985.272	2	43.8962	0	66.5072	1.29929	ILMN_6815	SLC25A46	5	Homo sapiens solute carrier family 25, member 46 (SLC25A46), mRNA.		NM_138773.1
ILMN_1724211	GPRC5C	137.958	2	12.988	0	0	310.058	2	37.5443	0	66.3676	2.24748	ILMN_2909	GPRC5C	17	Homo sapiens G protein-coupled receptor, family C, group 5, member C (GPRC5C), transcript variant 1, mRNA.	MGC131820; RAIG3; RAIG-3	NM_022036.2
ILMN_1703379	VPS41	1199.75	2	49.5868	0	0	1668.98	2	105.204	0	66.1328	1.39111	ILMN_2386	VPS41	7	Homo sapiens vacuolar protein sorting 41 (yeast) (VPS41), transcript variant 1, mRNA.	HVSP41	NM_014396.2
ILMN_1738955	C10orf104	219.046	2	10.5352	0	0	328.828	2	16.8276	0	66.0464	1.50118	ILMN_7723	C10ORF104	10	Homo sapiens chromosome 10 open reading frame 104 (C10orf104), mRNA.	FLJ33728; bA570G20.3	NM_173473.2
ILMN_1734254	ZNF770	818.69	2	16.9869	0	0	1062.76	2	16.3808	0	66.014	1.29812	ILMN_12780	ZNF770	15	Homo sapiens zinc finger protein 770 (ZNF770), mRNA.	FLJ20582; PRO1914	NM_014106.2
ILMN_1775380	SMOX	574.911	2	25.9822	0	0	796.491	2	46.2246	0	65.9918	1.38542	ILMN_137523	SMOX	20	Homo sapiens spermine oxidase (SMOX), transcript variant 4, mRNA.	PAO; PAOh1; dJ779E11.1; SMO; MGC1010; C20orf16; FLJ20746	NM_175842.1
ILMN_1713402	FAM160A2	333.163	2	13.464	0	0	468.346	2	12.342	0	65.9474	1.40576	ILMN_19813	FAM160A2	11	Homo sapiens family with sequence similarity 160, member A2 (FAM160A2), transcript variant 2, mRNA.	DKFZP566M1046; KIAA1759; FLJ22665	NM_001098794.1
ILMN_1762835	HELZ	497.92	2	1.98876	0	0	661.266	2	31.2483	0	65.9002	1.32806	ILMN_20543	HELZ	17	Homo sapiens helicase with zinc finger (HELZ), mRNA.	KIAA0054; DHRC; DKFZp586G1924; MGC163454; DRHC; HUMORF5	NM_014877.3
ILMN_2129015	AFF1	269.611	2	5.90503	0	0	382.869	2	21.6695	0	65.8309	1.42008	ILMN_170504	AFF1	4	Homo sapiens AF4/FMR2 family, member 1 (AFF1), mRNA.	MLLT2; MGC134969; AF4-MLL; MLL/AF4; PBM1; AF4; AF-4	NM_005935.1
ILMN_1685625	UCP2	235.757	2	23.1885	0	0	538.097	2	70.3426	0	65.8008	2.28242	ILMN_14172	UCP2	11	Homo sapiens uncoupling protein 2 (mitochondrial, proton carrier) (UCP2), nuclear gene encoding mitochondrial protein, mRNA.	UCPH; SLC25A8	NM_003355.2
ILMN_2168520	C11orf70	356.488	2	9.87191	0	0	489.978	2	7.95335	0	65.737	1.37446	ILMN_20631	C11ORF70	11	Homo sapiens chromosome 11 open reading frame 70 (C11orf70), mRNA.	MGC13040	NM_032930.1
ILMN_1783695	EPRS	4884.52	2	141.945	0	0	6278.9	2	83.0654	0	65.687	1.28547	ILMN_11672	EPRS	1	Homo sapiens glutamyl-prolyl-tRNA synthetase (EPRS), mRNA.	QPRS; EARS; PARS; PIG32; QARS; DKFZp313B047	NM_004446.2
ILMN_1724480	AXIN2	1235.06	2	5.17984	0	0	1578.99	2	68.7424	0	65.6039	1.27848	ILMN_26857	AXIN2	17	Homo sapiens axin 2 (conductin, axil) (AXIN2), mRNA.	MGC126582; DKFZp781B0869; AXIL	NM_004655.2
ILMN_1733690	AKAP7	209.048	2	11.7619	0	0	318.936	2	2.0694	0	65.447	1.52566	ILMN_21017	AKAP7	6	Homo sapiens A kinase (PRKA) anchor protein 7 (AKAP7), transcript variant alpha, mRNA.	AKAP18	NM_004842.2
ILMN_1778831	NTSR1	2198.14	2	174.157	0	0	3144.2	2	129.276	0	65.4326	1.43039	ILMN_13518	NTSR1	20	Homo sapiens neurotensin receptor 1 (high affinity) (NTSR1), mRNA.	NTR	NM_002531.2
ILMN_1761247	PIR	685.002	2	16.8171	0	0	1066.75	2	93.2232	0	65.3142	1.55729	ILMN_13999	PIR	X	Homo sapiens pirin (iron-binding nuclear protein) (PIR), transcript variant 2, mRNA.		NM_001018109.1
ILMN_1681008	CGRRF1	304.5	2	4.24632	0	0	424.252	2	11.0638	0	65.2262	1.39327	ILMN_6033	CGRRF1	14	Homo sapiens cell growth regulator with ring finger domain 1 (CGRRF1), mRNA.	RNF197; CGR19	NM_006568.2
ILMN_1755536	PFDN5	7112.72	2	130.667	0	0	8999.04	2	62.5506	0	65.1454	1.2652	ILMN_137739	PFDN5	12	Homo sapiens prefoldin subunit 5 (PFDN5), transcript variant 1, mRNA.	MM-1; MGC71907; MGC5329; MM1; PFD5	NM_002624.3
ILMN_2394498	SYF2	1481.07	2	74.066	0	0	2422.68	2	225.018	0	65.1454	1.63576	ILMN_173786	SYF2	1	Homo sapiens SYF2 homolog, RNA splicing factor (S. cerevisiae) (SYF2), transcript variant 1, mRNA.	P29; CBPIN; DKFZp564O2082; NTC31	NM_015484.4
ILMN_2376258	SMARCA1	175.449	2	15.1739	0	0	287.532	2	12.5773	0	65.1305	1.63884	ILMN_181613	SMARCA1	X	Homo sapiens SWI/SNF related, matrix associated, actin dependent regulator of chromatin, subfamily a, member 1 (SMARCA1), transcript variant 1, mRNA.	SNF2L; SWI2; SWI; NURF140; ISWI; SNF2LB; SNF2L1	NM_003069.2
ILMN_2349129	DPP3	596.431	2	22.6749	0	0	800.288	2	32.0891	0	65.0694	1.34179	ILMN_37188	DPP3	11	Homo sapiens dipeptidyl-peptidase 3 (DPP3), transcript variant 1, mRNA.	FLJ11387; DPPIII; FLJ22331	NM_005700.3
ILMN_2391765	C6orf48	3646.81	2	304.101	0	0	5253.82	2	28.6454	0	65.0199	1.44066	ILMN_163175	C6ORF48	6	Homo sapiens chromosome 6 open reading frame 48 (C6orf48), transcript variant 1, mRNA.	G8; D6S57	NM_001040437.1
ILMN_1735979	BCKDHA	886.794	2	10.0888	0	0	1193.89	2	74.2029	0	64.9831	1.3463	ILMN_13270	BCKDHA	19	Homo sapiens branched chain keto acid dehydrogenase E1, alpha polypeptide (BCKDHA), mRNA.	FLJ45695; MSUD1; MSU	NM_000709.2
ILMN_2155998	PSMD6	3384.02	2	179.305	0	0	4702.11	2	279.941	0	64.9818	1.3895	ILMN_7326	PSMD6	3	Homo sapiens proteasome (prosome, macropain) 26S subunit, non-ATPase, 6 (PSMD6), mRNA.	KIAA0107; S10; SGA-113M; p44S10	NM_014814.1
ILMN_1779965	AK1	370.953	2	6.3543	0	0	504.378	2	19.1888	0	64.8822	1.35968	ILMN_16785	AK1	9	Homo sapiens adenylate kinase 1 (AK1), mRNA.		NM_000476.1
ILMN_1810289	FER1L3	1568.58	2	21.4298	0	0	2041.81	2	115.885	0	64.8781	1.3017	ILMN_18562	FER1L3	10	Homo sapiens fer-1-like 3, myoferlin (C. elegans) (FER1L3), transcript variant 2, mRNA.	FLJ36571; FLJ90777; MYOF	NM_133337.1
ILMN_1652777	CDC42EP2	281.899	2	19.7812	0	0	421.14	2	13.6083	0	64.8731	1.49394	ILMN_3335	CDC42EP2	11	Homo sapiens CDC42 effector protein (Rho GTPase binding) 2 (CDC42EP2), mRNA.	CEP2; BORG1	NM_006779.2
ILMN_2175131	TMEM14C	4905.01	2	37.6133	0	0	6182.24	2	301.62	0	64.8338	1.26039	ILMN_12206	TMEM14C	6	Homo sapiens transmembrane protein 14C (TMEM14C), mRNA.	HSPC194; MSTP073; bA421M1.6; NET26; C6orf53	NM_016462.2
ILMN_1737988	PRNP	5291.47	2	304.592	0	0	7172.49	2	41.4915	0	64.822	1.35548	ILMN_11177	PRNP	20	Homo sapiens prion protein (PRNP), transcript variant 3, mRNA.	CD230; PrP33-35C; ASCR; PrP27-30; GSS; CJD; PRIP; PrPc; PrP; MGC26679	NM_001080121.1
ILMN_1728049	S100A16	2057.47	2	13.9528	0	0	2606.54	2	42.4644	0	64.7684	1.26687	ILMN_2047	S100A16	1	Homo sapiens S100 calcium binding protein A16 (S100A16), mRNA.	DT1P1A7; MGC17528; S100F; AAG13	NM_080388.1
ILMN_1804396	C14orf4	765.302	2	21.7877	0	0	1002.02	2	36.4229	0	64.69	1.30932	ILMN_23475	C14ORF4	14	Homo sapiens chromosome 14 open reading frame 4 (C14orf4), mRNA.	IRF2BPL; KIAA1865; EAP1	NM_024496.2
ILMN_1769911	SLC38A1	1771.66	2	25.5963	0	0	2247.56	2	25.5563	0	64.6211	1.26862	ILMN_5532	SLC38A1	12	Homo sapiens solute carrier family 38, member 1 (SLC38A1), transcript variant 1, mRNA.	ATA1; SAT1; SNAT1; NAT2	NM_030674.3
ILMN_2381899	OPTN	96.1843	2	15.5091	0.00301205	0	253.391	2	32.7632	0	64.5815	2.63443	ILMN_23644	OPTN	10	Homo sapiens optineurin (OPTN), transcript variant 4, mRNA.	FIP2; HYPL; NRP; TFIIIA-INTP; HIP7; GLC1E	NM_001008213.1
ILMN_1708204	COPG	972.074	2	35.6794	0	0	1279.85	2	49.4096	0	64.5511	1.31662	ILMN_15399	COPG	3	Homo sapiens coatomer protein complex, subunit gamma (COPG), mRNA.	COPG1; FLJ21068	NM_016128.3
ILMN_1696028	ETNK1	473.501	2	62.6855	0	0	789.638	2	47.0757	0	64.5394	1.66766	ILMN_137282	ETNK1	12	Homo sapiens ethanolamine kinase 1 (ETNK1), transcript variant 1, mRNA.	EKI1; EKI; Nbla10396	NM_018638.4
ILMN_2395932	UNC45A	1654.46	2	51.4402	0	0	2141.02	2	28.4806	0	64.5392	1.29409	ILMN_40255	UNC45A	15	Homo sapiens unc-45 homolog A (C. elegans) (UNC45A), transcript variant 3, mRNA.	FLJ10043; SMAP-1; IRO039700; GC-UNC45	NM_001039675.1
ILMN_2364110	GBA	417.199	2	3.74424	0	0	560.248	2	2.52467	0	64.4962	1.34288	ILMN_28933	GBA	1	Homo sapiens glucosidase, beta; acid (includes glucosylceramidase) (GBA), transcript variant 3, mRNA.	GBA1; GLUC; GCB	NM_001005742.1
ILMN_1709549	PLEKHM1	146.225	2	15.2246	0	0	253.658	2	8.04489	0	64.2144	1.73471	ILMN_3020	PLEKHM1		PREDICTED: Homo sapiens pleckstrin homology domain containing, family M (with RUN domain) member 1 (PLEKHM1), mRNA.		XM_001128220.1
ILMN_2355168	MGST1	2701.94	2	95.9927	0	0	3506.65	2	78.2625	0	64.1702	1.29783	ILMN_29173	MGST1	12	Homo sapiens microsomal glutathione S-transferase 1 (MGST1), transcript variant 1a, mRNA.	GST12; MGST-I; MGC14525; MGST	NM_145792.1
ILMN_1779558	GAS6	648.584	2	37.2311	0	0	896.03	2	42.7475	0	64.0803	1.38152	ILMN_10723	GAS6	13	Homo sapiens growth arrest-specific 6 (GAS6), mRNA.	FLJ34709; AXLLG; AXSF; DKFZp666G247	NM_000820.1
ILMN_2393254	CAPNS1	1289.63	2	4.21438	0	0	1642.16	2	3.73112	0	64.0515	1.27336	ILMN_8010	CAPNS1	19	Homo sapiens calpain, small subunit 1 (CAPNS1), transcript variant 1, mRNA.	CANP; CALPAIN4; CDPS; 30K; CANPS; CAPN4	NM_001749.2
ILMN_1760493	LIMS2	207.383	2	2.64829	0	0	306.996	2	6.68088	0	64.0267	1.48033	ILMN_18779	LIMS2	2	Homo sapiens LIM and senescent cell antigen-like domains 2 (LIMS2), mRNA.	PINCH-2; FLJ10044	NM_017980.3
ILMN_1807596	UBAP1	589.032	2	10.1357	0	0	770.459	2	14.7322	0	63.932	1.30801	ILMN_7864	UBAP1	9	Homo sapiens ubiquitin associated protein 1 (UBAP1), mRNA.	MGC8710; UAP; UBAP; NAG20; MGC119669	NM_016525.3
ILMN_1713505	NPC1	462.012	2	14.7611	0	0	949.035	2	122.123	0	63.7903	2.05413	ILMN_137989	NPC1	18	Homo sapiens Niemann-Pick disease, type C1 (NPC1), mRNA.	NPC	NM_000271.3
ILMN_1813671	SLC25A1	1537.47	2	23.9153	0	0	1950.66	2	78.1995	0	63.7152	1.26875	ILMN_28181	SLC25A1	22	Homo sapiens solute carrier family 25 (mitochondrial carrier; citrate transporter), member 1 (SLC25A1), nuclear gene encoding mitochondrial protein, mRNA.	SLC20A3; CTP	NM_005984.1
ILMN_1726417	MRPL33	2465.1	2	133.347	0	0	3315.06	2	108.138	0	63.6837	1.3448	ILMN_12897	MRPL33	2	Homo sapiens mitochondrial ribosomal protein L33 (MRPL33), nuclear gene encoding mitochondrial protein, transcript variant 1, mRNA.	C2orf1; RPL33L; MGC23922; MGC111093; MGC13694	NM_004891.2
ILMN_2106902	CHES1	227.821	2	9.01986	0	0	349.548	2	24.7181	0	63.6734	1.53431	ILMN_182611	CHES1	14	Homo sapiens checkpoint suppressor 1 (CHES1), mRNA.	C14orf116; FOXN3; PRO1635	NM_005197.2
ILMN_1806502	ZNF165	342.27	2	5.50842	0	0	480	2	29.9968	0	63.5963	1.4024	ILMN_8007	ZNF165	6	Homo sapiens zinc finger protein 165 (ZNF165), mRNA.	ZSCAN7; LD65	NM_003447.2
ILMN_1708340	DAPK1	183	2	10.4605	0	0	284.469	2	10.355	0	63.353	1.55447	ILMN_138506	DAPK1	9	Homo sapiens death-associated protein kinase 1 (DAPK1), mRNA.	DAPK; DKFZp781I035	NM_004938.2
ILMN_1808095	RNF41	148.39	2	7.17603	0	0	239.474	2	8.1337	0	63.3161	1.61381	ILMN_22848	RNF41	12	Homo sapiens ring finger protein 41 (RNF41), transcript variant 3, mRNA.	SBBI03; MGC45228; NRDP1	NM_194359.1
ILMN_1746633	C9orf25	27.2104	2	3.24656	0.0210843	0	99.9357	2	3.7494	0.00150602	63.2837	3.6727	ILMN_22325	C9ORF25	9	Homo sapiens chromosome 9 open reading frame 25 (C9orf25), mRNA.	bA573M23.5; FLJ39031	NM_147202.1
ILMN_1802628	PPAPDC2	105.098	2	4.43372	0.00150602	0	187.352	2	10.4942	0	63.2201	1.78265	ILMN_4922	PPAPDC2	9	Homo sapiens phosphatidic acid phosphatase type 2 domain containing 2 (PPAPDC2), mRNA.	bA6J24.6; FLJ46512; FLJ90191; PSDP; MGC15483	NM_203453.2
ILMN_2365569	ICA1	351.131	2	32.5091	0	0	556.906	2	38.1232	0	63.0302	1.58604	ILMN_29651	ICA1	7	Homo sapiens islet cell autoantigen 1, 69kDa (ICA1), transcript variant 2, mRNA.	ICAp69; ICA69	NM_004968.2
ILMN_1722532	JMJD1A	231.946	2	21.6508	0	0	366.559	2	15.9747	0	62.9906	1.58037	ILMN_25544	JMJD1A	2	Homo sapiens jumonji domain containing 1A (JMJD1A), mRNA.	JHMD2A; JMJD1; TSGA; KIAA0742; DKFZp686A24246; DKFZp686P07111	NM_018433.3
ILMN_2354140	NAT5	3692.18	2	68.5868	0	0	4659.85	2	103.656	0	62.9194	1.26209	ILMN_43222	NAT5	20	Homo sapiens N-acetyltransferase 5 (GCN5-related, putative) (NAT5), transcript variant 3, mRNA.	dJ1002M8.1; NAT3	NM_181528.2
ILMN_1651496	HIST1H2BD	288.029	2	3.07243	0	0	540.927	2	62.3621	0	62.8555	1.87803	ILMN_17622	HIST1H2BD	6	Homo sapiens histone cluster 1, H2bd (HIST1H2BD), transcript variant 2, mRNA.	H2B.1B; HIRIP2; MGC90432; dJ221C16.6; H2B/b; H2BFB	NM_138720.1
ILMN_1757914	C19orf56	2343.38	2	55.5119	0	0	2980.66	2	98.5417	0	62.6761	1.27195	ILMN_20628	C19ORF56	19	Homo sapiens chromosome 19 open reading frame 56 (C19orf56), mRNA.	PTD008	NM_016145.2
ILMN_2407168	S100A13	821.856	2	27.4359	0	0	1076.38	2	39.7917	0	62.6474	1.30969	ILMN_1543	S100A13	1	Homo sapiens S100 calcium binding protein A13 (S100A13), transcript variant 3, mRNA.		NM_001024211.1
ILMN_2359601	CAMK2G	130.032	2	3.58463	0.00150602	0	228.405	2	18.4941	0	62.5975	1.75652	ILMN_20583	CAMK2G	10	Homo sapiens calcium/calmodulin-dependent protein kinase (CaM kinase) II gamma (CAMK2G), transcript variant 5, mRNA.	CAMKG; CAMK-II; CAMK; MGC26678; FLJ16043	NM_172172.1
ILMN_1796461	PRSS8	1101.66	2	75.8903	0	0	1535.85	2	69.7825	0	62.5761	1.39411	ILMN_14210	PRSS8	16	Homo sapiens protease, serine, 8 (PRSS8), mRNA.	PROSTASIN; CAP1	NM_002773.3
ILMN_1773742	DNAJB9	210.93	2	2.26822	0	0	410.928	2	48.3434	0	62.5626	1.94817	ILMN_14354	DNAJB9	7	Homo sapiens DnaJ (Hsp40) homolog, subfamily B, member 9 (DNAJB9), mRNA.	MSTP049; MDG1; DKFZP564F1862; MST049; ERdj4	NM_012328.1
ILMN_2149766	APPBP2	994.814	2	59.4359	0	0	1476.14	2	107.561	0	62.4029	1.48384	ILMN_170911	APPBP2	17	Homo sapiens amyloid beta precursor protein (cytoplasmic tail) binding protein 2 (APPBP2), mRNA.	PAT1; KIAA0228; HS.84084	NM_006380.2
ILMN_1806809	ZNF189	273.699	2	22.0416	0	0	442.329	2	33.6339	0	62.3427	1.61611	ILMN_4798	ZNF189	9	Homo sapiens zinc finger protein 189 (ZNF189), transcript variant 1, mRNA.		NM_003452.2
ILMN_1780898	PRKCH	393.4	2	14.2956	0	0	536.736	2	23.3685	0	62.2942	1.36435	ILMN_11204	PRKCH	14	Homo sapiens protein kinase C, eta (PRKCH), mRNA.	PRKCL; MGC26269; nPKC-eta; PKCL; MGC5363; PKC-L	NM_006255.3
ILMN_1701424	LAMC2	152.411	2	10.6828	0	0	298.823	2	32.2432	0	62.275	1.96064	ILMN_19659	LAMC2	1	Homo sapiens laminin, gamma 2 (LAMC2), transcript variant 1, mRNA.	EBR2; MGC141938; MGC138491; LAMB2T; LAMNB2; BM600; EBR2A; B2T	NM_005562.1
ILMN_1780141	TMEM66	3165.98	2	81.8452	0	0	4552.41	2	347.624	0	62.275	1.43792	ILMN_25068	TMEM66	8	Homo sapiens transmembrane protein 66 (TMEM66), mRNA.	FLJ22274; FOAP-7; MGC8721; HSPC035; XTP3	NM_016127.4
ILMN_1761058	ACAD11	269.869	2	6.28258	0	0	433.464	2	38.2233	0	62.1886	1.6062	ILMN_25425	ACAD11	3	Homo sapiens acyl-Coenzyme A dehydrogenase family, member 11 (ACAD11), mRNA.	FLJ12592; MGC150619	NM_032169.4
ILMN_1741465	PTPRH	41.5115	2	5.89628	0.0135542	0	117.077	2	7.91535	0.00150602	62.0568	2.82034	ILMN_8628	PTPRH	19	Homo sapiens protein tyrosine phosphatase, receptor type, H (PTPRH), mRNA.	FLJ39938; SAP-1; MGC133058; MGC133059	NM_002842.2
ILMN_1688295	ZNF219	113.91	2	9.23944	0.00150602	0	211.805	2	16.8184	0	62.0179	1.85941	ILMN_16787	ZNF219	14	Homo sapiens zinc finger protein 219 (ZNF219), mRNA.	ZFP219	NM_016423.1
ILMN_1734542	OVGP1	360.984	2	10.4754	0	0	491.545	2	22.2312	0	61.9062	1.36168	ILMN_7829	OVGP1	1	Homo sapiens oviductal glycoprotein 1, 120kDa (OVGP1), mRNA.	CHIT5; EGP; OGP; MUC9	NM_002557.3
ILMN_1789999	SLC30A7	859.941	2	12.0238	0	0	1103.28	2	58.863	0	61.8942	1.28297	ILMN_20389	SLC30A7	1	Homo sapiens solute carrier family 30 (zinc transporter), member 7 (SLC30A7), mRNA.	ZnT-7; ZNT7; ZnTL2; DKFZp686M0368	NM_133496.3
ILMN_1656165	USP9X	623.718	2	9.53855	0	0	809.534	2	30.9914	0	61.8368	1.29792	ILMN_17946	USP9X	X	Homo sapiens ubiquitin specific peptidase 9, X-linked (USP9X), transcript variant 4, mRNA.	DFFRX; FAF	NM_001039591.2
ILMN_1808301	MRPL45	1758.67	2	40.0672	0	0	2235.51	2	30.0107	0	61.7762	1.27114	ILMN_18216	MRPL45	17	Homo sapiens mitochondrial ribosomal protein L45 (MRPL45), nuclear gene encoding mitochondrial protein, mRNA.	MGC11321	NM_032351.3
ILMN_1738821	GOLGA2	144.271	2	8.21201	0	0	249.484	2	20.074	0	61.7745	1.72927	ILMN_3191	GOLGA2	9	Homo sapiens golgi autoantigen, golgin subfamily a, 2 (GOLGA2), mRNA.	MGC20672; GM130	NM_004486.4
ILMN_1750674	SDSL	646.607	2	4.56993	0	0	1084.36	2	111.566	0	61.6769	1.677	ILMN_20612	SDSL	12	Homo sapiens serine dehydratase-like (SDSL), mRNA.	SDS-RS1	NM_138432.2
ILMN_2222880	SLC25A42	349.521	2	3.24821	0	0	474.511	2	20.7611	0	61.6453	1.3576	ILMN_5992	SLC25A42	19	Homo sapiens solute carrier family 25, member 42 (SLC25A42), mRNA.	MGC26694	NM_178526.1
ILMN_1798659	CCDC28A	547.104	2	10.2524	0	0	835.53	2	72.2517	0	61.4179	1.52719	ILMN_442	CCDC28A	6	Homo sapiens coiled-coil domain containing 28A (CCDC28A), mRNA.	C6orf80; CCRL1AP; MGC131913; DKFZp586D0623	NM_015439.2
ILMN_2123119	MFSD8	135.4	2	8.67991	0	0	225.361	2	9.79118	0	61.3796	1.66441	ILMN_23066	MFSD8	4	Homo sapiens major facilitator superfamily domain containing 8 (MFSD8), mRNA.	CLN7; MGC33302	NM_152778.1
ILMN_1803772	POLD4	141.413	2	5.43407	0	0	354.302	2	52.5074	0	61.3604	2.50543	ILMN_14887	POLD4	11	Homo sapiens polymerase (DNA-directed), delta 4 (POLD4), mRNA.	p12; POLDS	NM_021173.2
ILMN_1772123	ACACA	2471.28	2	89.8215	0	0	3193.82	2	160.226	0	61.3523	1.29237	ILMN_137493	ACACA	17	Homo sapiens acetyl-Coenzyme A carboxylase alpha (ACACA), transcript variant 2, mRNA.	ACC1; ACAC; ACCA; ACC	NM_198839.1
ILMN_1789702	GBE1	336.618	2	17.842	0	0	569.948	2	55.5524	0	61.3226	1.69316	ILMN_2925	GBE1	3	Homo sapiens glucan (1,4-alpha-), branching enzyme 1 (glycogen branching enzyme, Andersen disease, glycogen storage disease type IV) (GBE1), mRNA.	GBE	NM_000158.2
ILMN_2113535	PCYOX1	430.24	2	16.5286	0	0	586.663	2	33.2792	0	61.3167	1.36357	ILMN_15130	PCYOX1	2	Homo sapiens prenylcysteine oxidase 1 (PCYOX1), mRNA.	KIAA0908; PCL1	NM_016297.2
ILMN_1781027	TSNARE1	32.0077	2	2.8414	0.0180723	0	103.943	2	3.06282	0.00150602	61.2488	3.24745	ILMN_10886	TSNARE1	8	Homo sapiens t-SNARE domain containing 1 (TSNARE1), mRNA.	MGC142116; FLJ31164	NM_145003.1
ILMN_1713058	PSTPIP2	280.028	2	16.1637	0	0	405.823	2	23.105	0	61.1233	1.44922	ILMN_16733	PSTPIP2	18	Homo sapiens proline-serine-threonine phosphatase interacting protein 2 (PSTPIP2), mRNA.	MGC34175; MAYP	NM_024430.2
ILMN_2184184	ANXA1	4510.59	2	215.973	0	0	5940.23	2	156.418	0	61.0887	1.31695	ILMN_14184	ANXA1	9	Homo sapiens annexin A1 (ANXA1), mRNA.	LPC1; ANX1	NM_000700.1
ILMN_2137208	GOLT1A	313.28	2	13.5683	0	0	439.225	2	10.651	0	61.04	1.40202	ILMN_23783	GOLT1A	1	Homo sapiens golgi transport 1 homolog A (S. cerevisiae) (GOLT1A), mRNA.	HMFN1187; GOT1; RP11-203F10.3; MGC62027; YMR292W; CGI-141; FLJ42654	NM_198447.1
ILMN_1795419	C2orf24	219.929	2	10.6108	0	0	324.941	2	8.75052	0	60.8484	1.47748	ILMN_19568	C2ORF24	2	Homo sapiens chromosome 2 open reading frame 24 (C2orf24), mRNA.	CGI-57	NM_015680.3
ILMN_1705213	TMBIM1	354.993	2	26.5029	0	0	517.87	2	15.5229	0	60.7543	1.45882	ILMN_14543	TMBIM1	2	Homo sapiens transmembrane BAX inhibitor motif containing 1 (TMBIM1), mRNA.	PP1201; MST100; RECS1; MSTP100	NM_022152.4
ILMN_1802642	TOM1L1	298.81	2	10.9838	0	0	417.432	2	14.8372	0	60.7543	1.39698	ILMN_16672	TOM1L1	17	Homo sapiens target of myb1 (chicken)-like 1 (TOM1L1), mRNA.	SRCASM	NM_005486.1
ILMN_1685441	ASAP3	206.389	2	17.4841	0	0	323.779	2	12.9158	0	60.6177	1.56878	ILMN_25222	ASAP3	1	Homo sapiens ArfGAP with SH3 domain, ankyrin repeat and PH domain 3 1 (ASAP3), mRNA.	CENTB6; ACAP4; FLJ20199; UPLC1; ASAP3	NM_017707.2
ILMN_1794875	AGPAT9	379.517	2	37.238	0	0	577.192	2	7.58976	0	60.5045	1.52086	ILMN_14413	AGPAT9	4	Homo sapiens 1-acylglycerol-3-phosphate O-acyltransferase 9 (AGPAT9), mRNA.	MAG1; AGPAT8; LPAAT-theta; GPAT3; MGC11324	NM_032717.3
ILMN_1758672	FAM107B	683.376	2	49.9118	0	0	964.376	2	11.7424	0	60.4682	1.41119	ILMN_2236	FAM107B	10	Homo sapiens family with sequence similarity 107, member B (FAM107B), mRNA.	FLJ45505; C10orf45; MGC11034; MGC90261	NM_031453.2
ILMN_1719250	SLC44A4	315.727	2	37.1162	0	0	514.503	2	32.5605	0	60.3786	1.62958	ILMN_14709	SLC44A4	6	Homo sapiens solute carrier family 44, member 4 (SLC44A4), transcript variant 2, mRNA.	FLJ14491; NG22; CTL4; C6orf29	NM_032794.1
ILMN_1762990	KIAA0141	270.879	2	0.157248	0	0	378.725	2	21.907	0	60.0899	1.39813	ILMN_8708	KIAA0141	5	Homo sapiens KIAA0141 (KIAA0141), mRNA.		NM_014773.2
ILMN_1725594	C10orf97	733.778	2	16.6757	0	0	945.369	2	41.9503	0	59.8478	1.28836	ILMN_20283	C10ORF97	10	Homo sapiens chromosome 10 open reading frame 97 (C10orf97), mRNA.	DERP5; MST126; my042; FLJ13397; MSTP126; CARP; RP11-394I23.1	NM_024948.2
ILMN_2128967	C11orf1	1376.32	2	17.0441	0	0	1735.01	2	25.0859	0	59.7297	1.26061	ILMN_26016	C11ORF1	11	Homo sapiens chromosome 11 open reading frame 1 (C11orf1), mRNA.	FLJ23499	NM_022761.2
ILMN_1724789	CD59	168.084	2	1.22573	0	0	354.883	2	46.0062	0	59.669	2.11134	ILMN_1905	CD59	11	Homo sapiens CD59 molecule, complement regulatory protein (CD59), transcript variant 2, mRNA.	MIN2; PROTECTIN; MIN3; 16.3A5; MSK21; EJ16; EL32; G344; MIC11; MIN1; MGC2354; EJ30; p18-20	NM_000611.4
ILMN_1739751	SLC26A11	81.1779	2	6.12075	0.00451807	0	168.043	2	14.6386	0	59.6651	2.07006	ILMN_138640	SLC26A11		PREDICTED: Homo sapiens solute carrier family 26, member 11 (SLC26A11), mRNA.		XM_001132495.1
ILMN_1717234	CAST	407.797	2	0.350401	0	0	542.107	2	24.827	0	59.4047	1.32936	ILMN_1228	CAST	5	Homo sapiens calpastatin (CAST), transcript variant 11, mRNA.	MGC9402; BS-17	NM_001042445.1
ILMN_1700915	BMI1	2132.43	2	3.9897	0	0	2671.01	2	105.337	0	59.3072	1.25257	ILMN_22379	BMI1	10	Homo sapiens BMI1 polycomb ring finger oncogene (BMI1), mRNA.	PCGF4; BMI1; MGC12685; RNF51	NM_005180.5
ILMN_1738075	CMIP	933.111	2	1.57949	0	0	1185.13	2	44.0889	0	59.1673	1.27009	ILMN_13851	CMIP	16	Homo sapiens c-Maf-inducing protein (CMIP), transcript variant Tc-mip, mRNA.	KIAA1694	NM_030629.1
ILMN_1729234	TPP1	469.086	2	11.7704	0	0	790.452	2	82.5356	0	59.1665	1.68509	ILMN_19883	TPP1	11	Homo sapiens tripeptidyl peptidase I (TPP1), mRNA.	MGC21297; LPIC; TPP I; GIG1; CLN2	NM_000391.3
ILMN_1716547	NAGK	615.675	2	19.7471	0	0	806.557	2	13.2494	0	59.1334	1.31004	ILMN_4544	NAGK	2	Homo sapiens N-acetylglucosamine kinase (NAGK), mRNA.	GNK; HSA242910	NM_017567.2
ILMN_2059294	RTCD1	724.344	2	7.15939	0	0	1209.91	2	126.759	0	59.0782	1.67035	ILMN_11697	RTCD1	1	Homo sapiens RNA terminal phosphate cyclase domain 1 (RTCD1), mRNA.	RPC	NM_003729.1
ILMN_1741613	SERINC1	241.608	2	4.19946	0	0	422.297	2	44.4167	0	59.0245	1.74786	ILMN_24825	SERINC1	6	Homo sapiens serine incorporator 1 (SERINC1), mRNA.	TDE2; KIAA1253; TDE1L; TMS-2	NM_020755.2
ILMN_1791147	YPEL3	84.9069	2	2.78447	0.00451807	0	175.246	2	16.7354	0	59.0082	2.06398	ILMN_17925	YPEL3	16	Homo sapiens yippee-like 3 (Drosophila) (YPEL3), mRNA.	MGC10500	NM_031477.4
ILMN_1746012	MBD6	433.516	2	16.6739	0	0	583.851	2	7.94026	0	58.9331	1.34678	ILMN_26050	MBD6	12	Homo sapiens methyl-CpG binding domain protein 6 (MBD6), mRNA.	KIAA1887	NM_052897.3
ILMN_1713990	TRIP6	1094.16	2	14.5539	0	0	1383.24	2	7.78933	0	58.9331	1.2642	ILMN_17386	TRIP6	7	Homo sapiens thyroid hormone receptor interactor 6 (TRIP6), mRNA.	MGC29959; MGC3837; MGC10556; OIP1; ZRP-1; MGC4423; MGC10558	NM_003302.2
ILMN_2331010	TNFRSF10B	90.7001	2	16.2246	0.00301205	0	189.508	2	9.15724	0	58.8888	2.08939	ILMN_19043	TNFRSF10B	8	Homo sapiens tumor necrosis factor receptor superfamily, member 10b (TNFRSF10B), transcript variant 2, mRNA.	KILLER/DR5; TRICK2; TRAILR2; TRICK2A; KILLER; TRICKB; ZTNFR9; TRAIL-R2; DR5; TRICK2B; CD262	NM_147187.1
ILMN_1716342	CCDC132	141.24	2	10.5855	0	0	233.172	2	1.00534	0	58.8858	1.65089	ILMN_20804	CCDC132	7	Homo sapiens coiled-coil domain containing 132 (CCDC132), transcript variant 1, mRNA.	KIAA1861; FLJ20097; FLJ23581	NM_017667.2
ILMN_1728467	GHITM	8534.27	2	705.245	0	0	12043	2	566.698	0	58.4846	1.41113	ILMN_2164	GHITM	10	Homo sapiens growth hormone inducible transmembrane protein (GHITM), mRNA.	FLJ26584; My021; DERP2; PTD010; HSPC282; TMBIM5; DKFZp566C0746	NM_014394.2
ILMN_1670926	GALNAC4S-6ST	535.167	2	26.7457	0	0	724.26	2	20.3812	0	58.437	1.35334	ILMN_8597	GALNAC4S-6ST	10	Homo sapiens B cell RAG associated protein (GALNAC4S-6ST), mRNA.	DKFZp781H1369; KIAA0598; BRAG; RP11-47G11.1; MGC34346	NM_015892.2
ILMN_1739641	MTMR3	313.796	2	17.6281	0	0	486.941	2	39.2679	0	58.3752	1.55178	ILMN_2835	MTMR3	22	Homo sapiens myotubularin related protein 3 (MTMR3), transcript variant 3, mRNA.	FYVE-DSP1; KIAA0371; FLJ32333; ZFYVE10	NM_021090.3
ILMN_1754247	SLC3A1	24.2843	2	1.63294	0.0210843	0	93.6239	2	1.98331	0.00301205	58.3227	3.85533	ILMN_20085	SLC3A1	2	Homo sapiens solute carrier family 3 (cystine, dibasic and neutral amino acid transporters, activator of cystine, dibasic and neutral amino acid transport), member 1 (SLC3A1), mRNA.	RBAT; NBAT; CSNU1; ATR1; D2H; FLJ34681	NM_000341.2
ILMN_2404795	SULT1A1	3126.27	2	143.48	0	0	4078.07	2	65.8407	0	58.192	1.30445	ILMN_4950	SULT1A1	16	Homo sapiens sulfotransferase family, cytosolic, 1A, phenol-preferring, member 1 (SULT1A1), transcript variant 3, mRNA.	MGC5163; MGC131921; TSPST1; STP; PST; HAST1/HAST2; P-PST; ST1A3; STP1	NM_177530.1
ILMN_1813763	SLC20A2	302.171	2	14.0422	0	0	423.742	2	12.0814	0	58.1824	1.40232	ILMN_29659	SLC20A2	8	Homo sapiens solute carrier family 20 (phosphate transporter), member 2 (SLC20A2), mRNA.	MLVAR; PIT-2; GLVR2; Glvr-2	NM_006749.3
ILMN_1762466	BBS4	176.147	2	12.2258	0	0	366.789	2	46.5132	0	58.1623	2.08229	ILMN_26103	BBS4	15	Homo sapiens Bardet-Biedl syndrome 4 (BBS4), mRNA.		NM_033028.2
ILMN_1661500	B4GALT4	460.862	2	56.6172	0	0	726.684	2	14.0113	0	58.096	1.57679	ILMN_1477	B4GALT4	3	Homo sapiens UDP-Gal:betaGlcNAc beta 1,4- galactosyltransferase, polypeptide 4 (B4GALT4), transcript variant 2, mRNA.	B4Gal-T4; beta4Gal-T4	NM_003778.3
ILMN_1787308	PIP4K2C	295.822	2	7.14482	0	0	423.627	2	28.9348	0	58.0764	1.43203	ILMN_8650	PIP4K2C	12	Homo sapiens phosphatidylinositol-5-phosphate 4-kinase, type II, gamma (PIP4K2C), mRNA.	FLJ22055; PIP5K2C	NM_024779.3
ILMN_1766185	AXIN1	904.033	2	14.0884	0	0	1146.52	2	17.9971	0	58.0637	1.26823	ILMN_6274	AXIN1	16	Homo sapiens axin 1 (AXIN1), transcript variant 2, mRNA.	AXIN; MGC52315	NM_181050.1
ILMN_1773576	CPNE3	2951.16	2	154.255	0	0	3896.91	2	155.986	0	57.9311	1.32047	ILMN_18093	CPNE3	8	Homo sapiens copine III (CPNE3), mRNA.	KIAA0636; PRO1071; CPN3	NM_003909.2
ILMN_1811702	GRN	1277.51	2	78.4916	0	0	2030.36	2	184.494	0	57.9296	1.58931	ILMN_7538	GRN	17	Homo sapiens granulin (GRN), mRNA.	PEPI; PGRN; PCDGF; GEP; GP88	NM_002087.2
ILMN_1670638	PITPNC1	426.104	2	4.84541	0	0	562.188	2	13.8146	0	57.8958	1.31937	ILMN_12660	PITPNC1	17	Homo sapiens phosphatidylinositol transfer protein, cytoplasmic 1 (PITPNC1), transcript variant 2, mRNA.	RDGBB; RDGB-BETA; RDGBB1	NM_181671.1
ILMN_2191929	C9orf6	546.54	2	19.4433	0	0	721.204	2	13.814	0	57.8379	1.31958	ILMN_11933	C9ORF6	9	Homo sapiens chromosome 9 open reading frame 6 (C9orf6), mRNA.	CG-8; FLJ20457	NM_017832.2
ILMN_1767894	POLB	987.657	2	3.5115	0	0	1248.71	2	23.2273	0	57.7881	1.26431	ILMN_15404	POLB	8	Homo sapiens polymerase (DNA directed), beta (POLB), mRNA.	MGC125976	NM_002690.1
ILMN_1729417	GNE	597.368	2	18.925	0	0	978.006	2	98.7203	0	57.7596	1.63719	ILMN_29772	GNE	9	Homo sapiens glucosamine (UDP-N-acetyl)-2-epimerase/N-acetylmannosamine kinase (GNE), mRNA.	GLCNE; NM; IBM2; Uae1; DMRV	NM_005476.3
ILMN_1688892	LAMA3	55.2169	2	11.1362	0.00753012	0	137.897	2	0.720648	0	57.7596	2.49736	ILMN_6835	LAMA3	18	Homo sapiens laminin, alpha 3 (LAMA3), transcript variant 1, mRNA.	LOCS; E170; lama3a; LAMNA	NM_198129.1
ILMN_2198239	HGD	389.803	2	10.8454	0	0	520.893	2	6.01419	0	57.7037	1.3363	ILMN_7177	HGD	3	Homo sapiens homogentisate 1,2-dioxygenase (homogentisate oxidase) (HGD), mRNA. XM_930683	AKU; HGO	NM_000187.2
ILMN_1749521	SLC35E3	304.81	2	13.9452	0	0	425.788	2	21.3691	0	57.49	1.3969	ILMN_747	SLC35E3	12	Homo sapiens solute carrier family 35, member E3 (SLC35E3), mRNA.	BLOV1	NM_018656.2
ILMN_1776102	PSMD10	1843.37	2	12.6471	0	0	2303.32	2	43.6634	0	57.4167	1.24951	ILMN_9319	PSMD10	X	Homo sapiens proteasome (prosome, macropain) 26S subunit, non-ATPase, 10 (PSMD10), transcript variant 1, mRNA.	p28; dJ889N15.2	NM_002814.2
ILMN_2383455	SUOX	250.899	2	8.37756	0	0	354.027	2	2.5486	0	57.4054	1.41103	ILMN_25326	SUOX	12	Homo sapiens sulfite oxidase (SUOX), nuclear gene encoding mitochondrial protein, transcript variant 2, mRNA.		NM_001032386.1
ILMN_1683313	ST3GAL1	784.921	2	45.0422	0	0	1059.86	2	27.5166	0	57.2101	1.35027	ILMN_1974	ST3GAL1	8	Homo sapiens ST3 beta-galactoside alpha-2,3-sialyltransferase 1 (ST3GAL1), transcript variant 1, mRNA.	ST3O; SIATFL; ST3GalA.1; 1; ST3GalIA; SIAT4A; MGC9183; Gal-NAc6S; ST3GalA	NM_003033.2
ILMN_1809583	CREBBP	669.931	2	20.0736	0	0	868.225	2	20.224	0	57.1949	1.29599	ILMN_2600	CREBBP	16	Homo sapiens CREB binding protein (CREBBP), transcript variant 2, mRNA.	CBP; KAT3A; RTS; RSTS	NM_001079846.1
ILMN_1705813	CFTR	215.043	2	1.18868	0	0	309.732	2	5.68786	0	57.1775	1.44033	ILMN_138636	CFTR	7	Homo sapiens cystic fibrosis transmembrane conductance regulator (ATP-binding cassette sub-family C, member 7) (CFTR), mRNA.	ABCC7; MRP7; TNR-CFTR; CFTR/MRP; dJ760C5.1; CF; ABC35	NM_000492.3
ILMN_1747935	GOLGB1	371.234	2	48.2744	0	0	653.079	2	56.1716	0	57.0488	1.75921	ILMN_1500	GOLGB1	3	Homo sapiens golgin B1, golgi integral membrane protein (GOLGB1), mRNA.	GOLIM1; GCP372; GCP; GIANTIN	NM_004487.3
ILMN_1657754	RPAP2	233.295	2	8.28059	0	0	333.093	2	15.7143	0	57.0266	1.42778	ILMN_23904	RPAP2	1	Homo sapiens RNA polymerase II associated protein 2 (RPAP2), mRNA.	C1orf82; FLJ13150; RP11-163M2.4	NM_024813.1
ILMN_1745471	IRF9	200.52	2	19.0555	0	0	317.023	2	3.74014	0	56.9436	1.58101	ILMN_137335	IRF9	14	Homo sapiens interferon regulatory factor 9 (IRF9), mRNA.	IRF9; p48; ISGF3; IRF-9	NM_006084.4
ILMN_1675038	PRMT2	315.278	2	19.9176	0	0	449.863	2	13.0884	0	56.9363	1.42687	ILMN_11436	PRMT2	21	Homo sapiens protein arginine methyltransferase 2 (PRMT2), transcript variant 2, mRNA.	HRMT1L1; MGC111373	NM_001535.2
ILMN_1807397	NDUFB5	5525.18	2	43.8998	0	0	6852.41	2	2.33489	0	56.9307	1.24021	ILMN_20286	NDUFB5	3	Homo sapiens NADH dehydrogenase (ubiquinone) 1 beta subcomplex, 5, 16kDa (NDUFB5), nuclear gene encoding mitochondrial protein, mRNA.	DKFZp686N02262; CI-SGDH; SGDH; FLJ30597; MGC12314; MGC111204	NM_002492.2
ILMN_1803846	EIF1	5629.86	2	59.8257	0	0	8105.98	2	663.318	0	56.7707	1.43982	ILMN_3037	EIF1	17	Homo sapiens eukaryotic translation initiation factor 1 (EIF1), mRNA.	EIF1A; EIF-1; A121; SUI1; ISO1	NM_005801.3
ILMN_1714710	CCDC120	192.959	2	11.5323	0	0	297.54	2	19.8035	0	56.7554	1.54199	ILMN_24537	CCDC120	X	Homo sapiens coiled-coil domain containing 120 (CCDC120), mRNA.	JM11	NM_033626.2
ILMN_1673548	HSPC159	379.72	2	2.25767	0	0	504.748	2	2.35737	0	56.6979	1.32926	ILMN_20622	HSPC159	2	Homo sapiens galectin-related protein (HSPC159), mRNA.	MGC33751; MGC71953; GRP	NM_014181.1
ILMN_2100689	MAP2K4	565.932	2	10.4819	0	0	729.545	2	32.6176	0	56.5078	1.2891	ILMN_23313	MAP2K4	17	Homo sapiens mitogen-activated protein kinase kinase 4 (MAP2K4), mRNA.	MEK4; SERK1; MKK4; JNKK; MAPKK4; JNKK1; SEK1; PRKMK4	NM_003010.2
ILMN_2203544	OR2A9P	32.4523	2	10.5958	0.0180723	0	111.588	2	8.66431	0.00150602	56.3974	3.43851	ILMN_13155	OR2A9P	7	Homo sapiens olfactory receptor, family 2, subfamily A, member 9 pseudogene (OR2A9P), non-coding RNA.	OR2A9; OR2A19; HSDJ0798C17; FKSG35; OR2A22P	NR_002157.1
ILMN_1772261	GLG1	3302.85	2	42.5107	0	0	4099.64	2	201.168	0	56.3665	1.24124	ILMN_29553	GLG1	16	Homo sapiens golgi apparatus protein 1 (GLG1), mRNA.	CFR-1; FLJ23319; MG160; FLJ23967; MG-160; ESL-1	NM_012201.4
ILMN_1684446	SPAG7	252.544	2	5.71224	0	0	352.945	2	12.2213	0	56.3112	1.39756	ILMN_29563	SPAG7	17	Homo sapiens sperm associated antigen 7 (SPAG7), mRNA.	ACRP; FSA-1; MGC20134	NM_004890.2
ILMN_1692223	LCN2	1466.2	2	103.137	0	0	2887.89	2	370.774	0	56.3106	1.96965	ILMN_20794	LCN2	9	Homo sapiens lipocalin 2 (LCN2), mRNA.	NGAL	NM_005564.3
ILMN_1737343	FNIP1	215.069	2	16.1206	0	0	334.832	2	22.866	0	56.2326	1.55685	ILMN_30121	FNIP1	5	Homo sapiens folliculin interacting protein 1 (FNIP1), transcript variant 2, mRNA.	DKFZp781P0215; KIAA1961; MGC667; DKFZp686E18167	NM_001008738.2
ILMN_1815445	IDS	283.807	2	23.2961	0	0	449.835	2	34.8151	0	56.2326	1.58501	ILMN_17605	IDS	X	Homo sapiens iduronate 2-sulfatase (Hunter syndrome) (IDS), transcript variant 2, mRNA.	MPS2; SIDS	NM_006123.2
ILMN_1748650	MRPL45	4174.73	2	66.655	0	0	5181.73	2	152.687	0	56.1898	1.24122	ILMN_18216	MRPL45	17	Homo sapiens mitochondrial ribosomal protein L45 (MRPL45), nuclear gene encoding mitochondrial protein, mRNA.	MGC11321	NM_032351.3
ILMN_1779040	INO80B	92.3461	2	4.01212	0.00301205	0	176.032	2	14.9122	0	56.1615	1.90623	ILMN_25350	INO80B	2	Homo sapiens INO80 complex subunit B (INO80B), mRNA.	HMGIYL4; HMGA1L4; PAPA-1	NM_031288.2
ILMN_1700660	RNF135	208.72	2	4.43639	0	0	301.295	2	9.65788	0	56.0577	1.44354	ILMN_26639	RNF135	17	Homo sapiens ring finger protein 135 (RNF135), transcript variant 2, mRNA.	MGC13061; L13	NM_197939.1
ILMN_1781457	TIPRL	682.209	2	32.379	0	0	905.004	2	45.0033	0	55.9856	1.32658	ILMN_13828	TIPRL	1	Homo sapiens TIP41, TOR signaling pathway regulator-like (S. cerevisiae) (TIPRL), transcript variant 1, mRNA.	RP1-69E11.1; MGC3794; dJ69E11.3; TIP; TIP41	NM_152902.3
ILMN_1752111	SMARCAL1	321.033	2	3.12952	0	0	433.704	2	0.171307	0	55.9648	1.35096	ILMN_19734	SMARCAL1	2	Homo sapiens SWI/SNF related, matrix associated, actin dependent regulator of chromatin, subfamily a-like 1 (SMARCAL1), mRNA.	HHARP; HARP	NM_014140.2
ILMN_1761764	ALKBH7	288.224	2	3.38305	0	0	394.999	2	22.8036	0	55.7867	1.37046	ILMN_7229	ALKBH7	19	Homo sapiens alkB, alkylation repair homolog 7 (E. coli) (ALKBH7), mRNA.	MGC10974; UNQ6002; SPATA11	NM_032306.2
ILMN_1800590	BBS1	208.072	2	8.44528	0	0	303.506	2	18.2726	0	55.6002	1.45866	ILMN_29419	BBS1	11	Homo sapiens Bardet-Biedl syndrome 1 (BBS1), mRNA.	BBS2L2; MGC51114; FLJ23590; MGC126184; MGC126183	NM_024649.4
ILMN_1803256	STOX2	96.6684	2	4.58552	0.00301205	0	172.159	2	3.78246	0	55.5324	1.78092	ILMN_5597	STOX2	4	Homo sapiens storkhead box 2 (STOX2), mRNA.	DKFZp762K222	NM_020225.1
ILMN_2383516	WDR7	148.95	2	3.09591	0	0	234.631	2	15.6673	0	55.5324	1.57524	ILMN_164975	WDR7	18	Homo sapiens WD repeat domain 7 (WDR7), transcript variant 1, mRNA.	TRAG; KIAA0541	NM_015285.2
ILMN_1667356	CCDC128	223.442	2	13.7508	0	0	329.367	2	4.01158	0	55.4974	1.47406	ILMN_15079	CCDC128	2	Homo sapiens coiled-coil domain containing 128 (CCDC128), mRNA.	MGC111781; FLJ16566	NM_152994.2
ILMN_1796682	PARP3	95.0132	2	5.64785	0.00301205	0	171.255	2	4.3397	0	55.4883	1.80244	ILMN_25823	PARP3	3	Homo sapiens poly (ADP-ribose) polymerase family, member 3 (PARP3), transcript variant 1, mRNA.	ADPRTL3; ADPRTL2; ADPRT3; pADPRT-3; IRT1; hPARP-3	NM_001003931.1
ILMN_1713636	S100A6	11298.9	2	363.647	0	0	14263.4	2	551.377	0	55.4286	1.26237	ILMN_13161	S100A6	1	Homo sapiens S100 calcium binding protein A6 (S100A6), mRNA.	PRA; CABP; 2A9; 5B10; CACY	NM_014624.3
ILMN_1747146	TSG101	2349.53	2	58.8983	0	0	2947.78	2	59.7066	0	55.3648	1.25463	ILMN_28137	TSG101	11	Homo sapiens tumor susceptibility gene 101 (TSG101), mRNA.	VPS23; TSG10	NM_006292.2
ILMN_1763036	CLCN6	73.6102	2	9.31036	0.00451807	0	152.627	2	0.409672	0	55.2274	2.07345	ILMN_6195	CLCN6	1	Homo sapiens chloride channel 6 (CLCN6), transcript variant ClC-6a, mRNA.	KIAA0046; CLC-6	NM_001286.2
ILMN_1771800	PRKCA	723.626	2	12.8655	0	0	918.919	2	36.1431	0	55.1429	1.26988	ILMN_24085	PRKCA	17	Homo sapiens protein kinase C, alpha (PRKCA), mRNA.	MGC129901; MGC129900; PRKACA; PKCA; AAG6; PKC-alpha	NM_002737.2
ILMN_2082324	SLC36A4	159.243	2	0.63639	0	0	243.062	2	10.1664	0	55.0549	1.52635	ILMN_13325	SLC36A4	11	Homo sapiens solute carrier family 36 (proton/amino acid symporter), member 4 (SLC36A4), mRNA.	FLJ38932; PAT4	NM_152313.2
ILMN_2363065	RTN3	1565.9	2	48.0818	0	0	1984.97	2	56.1431	0	55.044	1.26763	ILMN_21716	RTN3	11	Homo sapiens reticulon 3 (RTN3), transcript variant 4, mRNA.	NSPLII; NSPL2; ASYIP; HAP; RTN3-A1	NM_201430.1
ILMN_2230035	BBS2	364.768	2	8.47888	0	0	519.897	2	38.2522	0	55.0341	1.42528	ILMN_12583	BBS2	16	Homo sapiens Bardet-Biedl syndrome 2 (BBS2), mRNA.	MGC20703; BBS	NM_031885.2
ILMN_1767256	MBTPS1	217.923	2	1.78287	0	0	311.034	2	1.90252	0	54.9957	1.42726	ILMN_12720	MBTPS1	16	Homo sapiens membrane-bound transcription factor peptidase, site 1 (MBTPS1), mRNA.	MGC138712; KIAA0091; SKI-1; S1P; MGC138711; PCSK8	NM_003791.2
ILMN_1775423	C10orf88	174.625	2	12.17	0	0	270.123	2	13.1183	0	54.8032	1.54688	ILMN_20789	C10ORF88		Homo sapiens chromosome 10 open reading frame 88 (C10orf88), mRNA.	FLJ13490	NM_024942.2
ILMN_1703132	LYRM2	389.242	2	24.879	0	0	586.347	2	45.2095	0	54.6938	1.50638	ILMN_30197	LYRM2	6	Homo sapiens LYR motif containing 2 (LYRM2), mRNA.	DJ122O8.2; FLJ21130; MGC104253	NM_020466.4
ILMN_1679232	KIDINS220	495.6	2	15.0574	0	0	647.932	2	32.4553	0	54.639	1.30737	ILMN_2713	KIDINS220	2	Homo sapiens kinase D-interacting substrate of 220 kDa (KIDINS220), mRNA.	ARMS; MGC163482	NM_020738.1
ILMN_1797031	HSPBAP1	177.399	2	6.9459	0	0	264.801	2	6.44087	0	54.5004	1.49269	ILMN_23171	HSPBAP1	3	Homo sapiens HSPB (heat shock 27kDa) associated protein 1 (HSPBAP1), mRNA.	FLJ22623; FLJ39386; PASS1	NM_024610.4
ILMN_2399174	TRAK1	130.074	2	2.71505	0.00150602	0	209.213	2	8.02999	0	54.4982	1.60842	ILMN_173409	TRAK1	3	Homo sapiens trafficking protein, kinesin binding 1 (TRAK1), transcript variant 1, mRNA.	OIP106	NM_001042646.1
ILMN_2313851	OSBPL9	1586.37	2	58.2893	0	0	2091.07	2	125.176	0	54.4056	1.31815	ILMN_16140	OSBPL9	1	Homo sapiens oxysterol binding protein-like 9 (OSBPL9), transcript variant 3, mRNA.	FLJ14629; FLJ34384; ORP9; FLJ14801; FLJ32055; MGC15035; FLJ12492	NM_148906.1
ILMN_2161832	VPS37A	469.606	2	30.2854	0	0	681.141	2	47.0416	0	54.3275	1.45045	ILMN_12702	VPS37A	8	Homo sapiens vacuolar protein sorting 37 homolog A (S. cerevisiae) (VPS37A), mRNA.	HCRP1; FLJ32642; FLJ42616	NM_152415.1
ILMN_1702837	PSMD1	1833.36	2	43.1958	0	0	2294.47	2	28.8773	0	54.2043	1.25151	ILMN_3914	PSMD1	2	Homo sapiens proteasome (prosome, macropain) 26S subunit, non-ATPase, 1 (PSMD1), mRNA.	S1; MGC133041; P112; MGC133040	NM_002807.2
ILMN_2355033	KIAA1147	1636.65	2	64.4697	0	0	2747.16	2	299.315	0	54.1675	1.67852	ILMN_167929	KIAA1147	7	Homo sapiens KIAA1147 (KIAA1147), mRNA.	PRO2561; LCHN	NM_001080392.1
ILMN_2138589	MERTK	153.915	2	8.15074	0	0	239.369	2	11.3731	0	54.0926	1.5552	ILMN_173016	MERTK	2	Homo sapiens c-mer proto-oncogene tyrosine kinase (MERTK), mRNA.	MGC133349; c-mer; RP38; MER	NM_006343.2
ILMN_1811957	CAMSAP1	507.335	2	9.12617	0	0	654.624	2	20.1431	0	54.0801	1.29032	ILMN_815	CAMSAP1	9	Homo sapiens calmodulin regulated spectrin-associated protein 1 (CAMSAP1), mRNA.	DKFZP434F195; DKFZp434G2311; RP11-100C15.2; MGC163452; PRO2405; FLJ31228; bA100C15.1	NM_015447.1
ILMN_2183409	SCARB1	693.791	2	0.422086	0	0	886.933	2	49.2029	0	53.9448	1.27839	ILMN_5375	SCARB1	12	Homo sapiens scavenger receptor class B, member 1 (SCARB1), mRNA.	SRB1; CD36L1; SR-BI; MGC138242; CLA-1; CLA1	NM_005505.3
ILMN_1769876	TBC1D2	193.984	2	22.8904	0	0	316.206	2	10.987	0	53.8619	1.63006	ILMN_27954	TBC1D2	9	Homo sapiens TBC1 domain family, member 2 (TBC1D2), mRNA.	FLJ10702; DKFZp761D1823; PARIS1; FLJ16244; FLJ42782; PARIS-1; TBC1D2A	NM_018421.2
ILMN_1748840	CALB2	2023.87	2	13.3852	0	0	2648.16	2	169.311	0	53.8502	1.30847	ILMN_11415	CALB2	16	Homo sapiens calbindin 2 (CALB2), transcript variant CALB2c, mRNA.	CAL2	NM_007088.2
ILMN_1702683	SLC33A1	168.781	2	0.119605	0	0	252.95	2	11.6741	0	53.7718	1.49869	ILMN_18559	SLC33A1	3	Homo sapiens solute carrier family 33 (acetyl-CoA transporter), member 1 (SLC33A1), mRNA.	AT-1; AT1; ACATN	NM_004733.2
ILMN_1800952	PSMD11	296.103	2	17.9474	0	0	451.156	2	35.4065	0	53.7233	1.52364	ILMN_13967	PSMD11	17	Homo sapiens proteasome (prosome, macropain) 26S subunit, non-ATPase, 11 (PSMD11), mRNA.	S9; p44.5; MGC3844	NM_002815.2
ILMN_1707720	SLC1A5	1267.54	2	92.8733	0	0	1739.2	2	10.1452	0	53.7233	1.37211	ILMN_29291	SLC1A5	19	Homo sapiens solute carrier family 1 (neutral amino acid transporter), member 5 (SLC1A5), mRNA.	M7V1; ATBO; FLJ31068; ASCT2; AAAT; R16; M7VS1; RDRC	NM_005628.1
ILMN_1697585	ACTR6	1265.07	2	58.2187	0	0	1680.24	2	97.9824	0	53.6559	1.32818	ILMN_21794	ACTR6	12	Homo sapiens ARP6 actin-related protein 6 homolog (yeast) (ACTR6), mRNA.	HSPC281; ARP6; FLJ13433; hARPX; CDA12; hARP6; MSTP136	NM_022496.3
ILMN_1679045	SBDS	1225.16	2	23.2972	0	0	1531.16	2	69.8684	0	53.5236	1.24976	ILMN_15766	SBDS	7	Homo sapiens Shwachman-Bodian-Diamond syndrome (SBDS), mRNA.	FLJ10917; SWDS; CGI-97; SDS	NM_016038.2
ILMN_1704713	CSNK1G1	583.911	2	10.662	0	0	746.189	2	30.3614	0	53.5212	1.27792	ILMN_19512	CSNK1G1	15	Homo sapiens casein kinase 1, gamma 1 (CSNK1G1), mRNA.		NM_022048.3
ILMN_1699112	COPB1	1832.78	2	44.369	0	0	2292.12	2	43.605	0	53.5205	1.25063	ILMN_29067	COPB1	11	Homo sapiens coatomer protein complex, subunit beta 1 (COPB1), mRNA.	DKFZp761K102; COPB; FLJ10341	NM_016451.3
ILMN_1667453	MIZF	258.575	2	1.31145	0	0	357.094	2	7.78405	0	53.4351	1.38101	ILMN_3194	MIZF	11	Homo sapiens MBD2-interacting zinc finger (MIZF), transcript variant 1, mRNA.	ZNF743; HiNF-P; DKFZP434F162	NM_015517.3
ILMN_1703314	KLHL36	501.269	2	24.2538	0	0	669.808	2	2.55945	0	53.4031	1.33623	ILMN_2072	KLHL36	16	Homo sapiens kelch-like 36 (Drosophila) (KLHL36), mRNA.	FLJ12543	NM_024731.2
ILMN_1683044	PPP1R2	792.781	2	19.4738	0	0	1005.85	2	39.2326	0	53.3177	1.26876	ILMN_17889	PPP1R2	3	Homo sapiens protein phosphatase 1, regulatory (inhibitor) subunit 2 (PPP1R2), mRNA.	MGC87148; IPP2	NM_006241.3
ILMN_1721106	C14orf159	464.079	2	12.8728	0	0	604.968	2	14.1753	0	53.0353	1.30359	ILMN_22928	C14ORF159		Homo sapiens chromosome 14 open reading frame 159 (C14orf159), mRNA.	FLJ39975; C14orf160; FLJ20950	NM_024952.5
ILMN_1733288	C1RL	130.441	2	8.58069	0.00150602	0	212.671	2	9.10139	0	52.9884	1.63041	ILMN_13968	C1RL	12	Homo sapiens complement component 1, r subcomponent-like (C1RL), mRNA.	CLSPa; C1RL1; C1r-LP; C1RLP	NM_016546.1
ILMN_1764522	LMBR1	871.586	2	119.527	0	0	1375.67	2	72.4969	0	52.9098	1.57835	ILMN_1755	LMBR1	7	Homo sapiens limb region 1 homolog (mouse) (LMBR1), mRNA.	PPD2; DIF14; ACHP; FLJ11665; TPT; C7orf2	NM_022458.3
ILMN_2403730	ATP6V1H	526.564	2	2.95718	0	0	715.833	2	49.1112	0	52.9064	1.35944	ILMN_18395	ATP6V1H	8	Homo sapiens ATPase, H+ transporting, lysosomal 50/57kDa, V1 subunit H (ATP6V1H), transcript variant 2, mRNA.	SFDbeta; CGI-11; VMA13; SFDalpha; SFD; MSTP042	NM_213619.1
ILMN_1686562	KIF13B	230.46	2	3.86879	0	0	381.495	2	38.286	0	52.8855	1.65536	ILMN_12307	KIF13B	8	Homo sapiens kinesin family member 13B (KIF13B), mRNA.	KIAA0639; GAKIN	NM_015254.2
ILMN_2405254	GRB7	283.242	2	8.00983	0	0	455.622	2	44.6829	0	52.5436	1.6086	ILMN_5754	GRB7	17	Homo sapiens growth factor receptor-bound protein 7 (GRB7), transcript variant 2, mRNA.		NM_001030002.1
ILMN_1720241	TRIP12	1522.99	2	98.1377	0	0	2041.39	2	76.7862	0	52.5389	1.34039	ILMN_21755	TRIP12	2	Homo sapiens thyroid hormone receptor interactor 12 (TRIP12), mRNA.	KIAA0045; MGC138850; MGC138849	NM_004238.1
ILMN_1698225	MYO5A	97.6401	2	5.32404	0.00301205	0	172.844	2	12.0089	0	52.5136	1.77021	ILMN_12618	MYO5A	15	Homo sapiens myosin VA (heavy chain 12, myoxin) (MYO5A), mRNA.	MYR12; myosin Va; MYH12; myosin V; GS1; MYO5; MYOXIN	NM_000259.2
ILMN_2313926	CDC42SE2	958.772	2	63.7321	0	0	1296.59	2	4.3891	0	52.3914	1.35235	ILMN_28719	CDC42SE2	5	Homo sapiens CDC42 small effector 2 (CDC42SE2), transcript variant 2, mRNA.	FLJ21967; SPEC2	NM_001038702.1
ILMN_1760506	HSD17B7P2	56.2729	2	2.84156	0.00753012	0	210.668	2	39.8506	0	52.3824	3.74369	ILMN_1267	HSD17B7P2	10	Homo sapiens hydroxysteroid (17-beta) dehydrogenase 7 pseudogene 2 (HSD17B7P2), non-coding RNA.	Hsd17b_2; HSD17B7; MGC88684; bA291L22.1; FLJ40773	NR_003086.1
ILMN_1730734	TMEM205	2273.93	2	34.6451	0	0	2806.27	2	38.2345	0	52.3424	1.2341	ILMN_25897	TMEM205	19	Homo sapiens transmembrane protein 205 (TMEM205), mRNA.	UNQ501; MGC110858	NM_198536.1
ILMN_1801941	C1orf50	509.199	2	10.0053	0	0	721.536	2	56.3751	0	52.308	1.417	ILMN_12960	C1ORF50	1	Homo sapiens chromosome 1 open reading frame 50 (C1orf50), mRNA.	MGC955	NM_024097.1
ILMN_1791792	C12orf5	455.587	2	6.92753	0	0	710.443	2	69.0127	0	52.2702	1.5594	ILMN_11001	C12ORF5	12	Homo sapiens chromosome 12 open reading frame 5 (C12orf5), mRNA.	TIGAR	NM_020375.2
ILMN_1674135	RALGPS1	163.152	2	4.56346	0	0	245.19	2	2.19044	0	52.2702	1.50283	ILMN_27941	RALGPS1	9	Homo sapiens Ral GEF with PH domain and SH3 binding motif 1 (RALGPS1), mRNA.	KIAA0351; RALGPS1A; RP13-225O21.1; RALGEF2	NM_014636.1
ILMN_2122420	HMGCL	208.971	2	4.0913	0	0	297.977	2	1.01916	0	52.2013	1.42593	ILMN_18301	HMGCL	1	Homo sapiens 3-hydroxymethyl-3-methylglutaryl-Coenzyme A lyase (HMGCL), mRNA.	HL	NM_000191.2
ILMN_1693334	P4HA1	447.991	2	18.8655	0	0	594.532	2	21.3748	0	52.1052	1.32711	ILMN_8003	P4HA1	10	Homo sapiens procollagen-proline, 2-oxoglutarate 4-dioxygenase (proline 4-hydroxylase), alpha polypeptide I (P4HA1), transcript variant 1, mRNA.	P4HA; 4-PH alpha-1	NM_000917.2
ILMN_1761242	COMMD1	790.726	2	21.3982	0	0	1003.25	2	29.3417	0	52.0482	1.26878	ILMN_30105	COMMD1	2	Homo sapiens copper metabolism (Murr1) domain containing 1 (COMMD1), mRNA.	C2orf5; MGC27155; MURR1	NM_152516.2
ILMN_1690999	MED23	208.036	2	0.847191	0	0	316.742	2	25.0454	0	51.9957	1.52254	ILMN_28393	MED23	6	Homo sapiens mediator complex subunit 23 (MED23), transcript variant 1, mRNA.	MED23; DKFZp434H0117; DRIP130; CRSP133; CRSP130; SUR2	NM_004830.2
ILMN_1771482	KIAA1324	9.0545	2	4.54731	0.0873494	0	77.5918	2	8.97059	0.00301205	51.9648	8.56942	ILMN_9289	KIAA1324	1	Homo sapiens KIAA1324 (KIAA1324), mRNA.	MGC150624; RP11-352P4.1; EIG121	NM_020775.2
ILMN_1791702	SMARCA2	451.186	2	6.39295	0	0	625.802	2	45.373	0	51.9612	1.38702	ILMN_23270	SMARCA2	9	Homo sapiens SWI/SNF related, matrix associated, actin dependent regulator of chromatin, subfamily a, member 2 (SMARCA2), transcript variant 1, mRNA.	Sth1p; SNF2L2; SWI2; FLJ36757; SNF2; BAF190; MGC74511; BRM; hBRM; SNF2LA; hSNF2a	NM_003070.3
ILMN_1785926	ZNF621	321.033	2	30.2282	0	0	475.44	2	18.6745	0	51.7437	1.48097	ILMN_17053	ZNF621	3	Homo sapiens zinc finger protein 621 (ZNF621), transcript variant 2, mRNA.	FLJ45246; MGC126668; FLJ23786; DKFZp686B11107	NM_001098414.1
ILMN_1658639	SLC46A3	74.8857	2	14.7438	0.00451807	0	162.157	2	6.34775	0	51.6388	2.16539	ILMN_19722	SLC46A3	13	Homo sapiens solute carrier family 46, member 3 (SLC46A3), mRNA.	FLJ42613; RP11-97E23.2; FKSG16	NM_181785.2
ILMN_2382354	SENP7	185.466	2	15.1184	0	0	285.146	2	10.9753	0	51.636	1.53745	ILMN_167055	SENP7	3	Homo sapiens SUMO1/sentrin specific peptidase 7 (SENP7), transcript variant 2, mRNA.	KIAA1707; MGC157730	NM_001077203.1
ILMN_2391861	GSTM1	180	2	8.69539	0	0	267.428	2	4.18263	0	51.6146	1.48571	ILMN_15891	GSTM1	1	Homo sapiens glutathione S-transferase M1 (GSTM1), transcript variant 1, mRNA.	MGC26563; GSTM1-1; H-B; GSTM1b-1b; GTH4; GTM1; GSTM1a-1a; MU; MU-1; GST1	NM_000561.2
ILMN_1684205	CIB1	6055.59	2	388.875	0	0	8047.5	2	107.245	0	51.2941	1.32894	ILMN_11794	CIB1	15	Homo sapiens calcium and integrin binding 1 (calmyrin) (CIB1), mRNA.	SIP2-28; KIP; CALMYRIN; CIB	NM_006384.2
ILMN_1713829	PTGES	176.502	2	24.3221	0	0	312.248	2	24.8895	0	51.2243	1.76909	ILMN_2778	PTGES	9	Homo sapiens prostaglandin E synthase (PTGES), mRNA.	mPGES-1; MGST1L1; MGST1-L1; PIG12; TP53I12; MGST-IV; PP102; MGC10317; PGES; PP1294	NM_004878.3
ILMN_1765851	TRADD	182.718	2	13.1756	0	0	277.667	2	5.83517	0	51.208	1.51965	ILMN_27933	TRADD	16	Homo sapiens TNFRSF1A-associated via death domain (TRADD), transcript variant 1, mRNA.	MGC11078; Hs.89862	NM_003789.2
ILMN_1670472	FAF2	3233.38	2	137.993	0	0	4121.82	2	120.451	0	51.0079	1.27477	ILMN_28356	FAF2	5	Homo sapiens Fas associated factor family member 2 (FAF2), mRNA.	KIAA0887; ETEA	NM_014613.2
ILMN_1811102	LRSAM1	569.052	2	14.4944	0	0	727.948	2	12.4187	0	50.9911	1.27923	ILMN_19361	LRSAM1	9	Homo sapiens leucine rich repeat and sterile alpha motif containing 1 (LRSAM1), transcript variant 1, mRNA.	FLJ31641; RIFLE; TAL	NM_138361.3
ILMN_1711030	OPLAH	163.152	2	11.7996	0	0	331.042	2	43.2176	0	50.9788	2.02903	ILMN_11581	OPLAH	8	Homo sapiens 5-oxoprolinase (ATP-hydrolysing) (OPLAH), mRNA.	OPLA; DKFZP434H244; 5-Opase	NM_017570.2
ILMN_1719170	WBSCR27	314.711	2	16.5965	0	0	434.213	2	7.29115	0	50.9693	1.37972	ILMN_2170	WBSCR27	7	Homo sapiens Williams Beuren syndrome chromosome region 27 (WBSCR27), mRNA.	MGC40131	NM_152559.2
ILMN_1774261	DOK4	393.153	2	18.7202	0	0	528.802	2	24.4672	0	50.9663	1.34503	ILMN_5422	DOK4	16	Homo sapiens docking protein 4 (DOK4), mRNA.	FLJ10488	NM_018110.2
ILMN_1775304	DNAJB1	1197.97	2	49.7019	0	0	1534.71	2	43.5724	0	50.928	1.2811	ILMN_19740	DNAJB1	19	Homo sapiens DnaJ (Hsp40) homolog, subfamily B, member 1 (DNAJB1), mRNA.	Sis1; Hsp40; HSPF1; Hdj1	NM_006145.1
ILMN_2288232	PHKB	153.81	2	13.5117	0	0	245.652	2	0.288828	0	50.8926	1.59711	ILMN_27149	PHKB	16	Homo sapiens phosphorylase kinase, beta (PHKB), transcript variant 1, mRNA.	DKFZp781E15103; FLJ41698	NM_000293.1
ILMN_1675669	IBTK	974.349	2	54.2778	0	0	1618.39	2	174.513	0	50.7632	1.661	ILMN_16115	IBTK	6	Homo sapiens inhibitor of Bruton agammaglobulinemia tyrosine kinase (IBTK), mRNA.	RP1-93K22.1; MGC142258; BTKI; MGC142256; KIAA1417	NM_015525.2
ILMN_1801845	DNAL4	692.986	2	19.9729	0	0	881.949	2	1.39094	0	50.6687	1.27268	ILMN_22246	DNAL4	22	Homo sapiens dynein, axonemal, light chain 4 (DNAL4), mRNA.	PIG27	NM_005740.2
ILMN_2094266	HES2	43.096	2	8.93156	0.0120482	0	115.313	2	5.91917	0.00150602	50.6251	2.67573	ILMN_178196	HES2	1	Homo sapiens hairy and enhancer of split 2 (Drosophila) (HES2), mRNA.		NM_019089.3
ILMN_1808115	ATP7A	129.43	2	4.81406	0.00150602	0	205.321	2	5.55176	0	50.553	1.58636	ILMN_8500	ATP7A	X	Homo sapiens ATPase, Cu++ transporting, alpha polypeptide (Menkes syndrome) (ATP7A), mRNA.	MK; MNK	NM_000052.3
ILMN_2315780	TACC2	441.332	2	17.8124	0	0	991.067	2	155.176	0	50.4761	2.24563	ILMN_16130	TACC2	10	Homo sapiens transforming, acidic coiled-coil containing protein 2 (TACC2), transcript variant 4, mRNA.	AZU-1; ECTACC	NM_006997.2
ILMN_1778673	GOLGA7	1575.49	2	13.3441	0	0	1943.35	2	17.7609	0	50.4576	1.23349	ILMN_553	GOLGA7	8	Homo sapiens golgi autoantigen, golgin subfamily a, 7 (GOLGA7), transcript variant 2, mRNA.	MGC4876; GOLGA3AP1; GCP16; MGC21096; HSPC041	NM_001002296.1
ILMN_1752579	ATP6V0A1	1443.31	2	64.4946	0	0	1852.78	2	83.9909	0	50.4222	1.28371	ILMN_138088	ATP6V0A1	17	Homo sapiens ATPase, H+ transporting, lysosomal V0 subunit a1 (ATP6V0A1), transcript variant 3, mRNA.	ATP6N1; VPP1; DKFZp781J1951; Stv1; a1; ATP6N1A; Vph1	NM_005177.3
ILMN_1693317	TTC15	659.188	2	39.628	0	0	882.153	2	44.5637	0	50.2387	1.33824	ILMN_21565	TTC15	2	Homo sapiens tetratricopeptide repeat domain 15 (TTC15), mRNA.	FLJ36862; CGI-87; DKFZp547E107	NM_016030.5
ILMN_1772722	MRPS33	290.331	2	9.76805	0	0	393.806	2	2.03841	0	50.2233	1.35641	ILMN_4243	MRPS33	7	Homo sapiens mitochondrial ribosomal protein S33 (MRPS33), nuclear gene encoding mitochondrial protein, transcript variant 1, mRNA.	FLJ21123; CGI-139; PTD003; MRP-S33	NM_016071.2
ILMN_1691575	SNX2	1561.74	2	27.7344	0	0	1955.5	2	108.202	0	50.0962	1.25213	ILMN_4948	SNX2	5	Homo sapiens sorting nexin 2 (SNX2), mRNA.	TRG-9; MGC5204	NM_003100.2
ILMN_1672589	SEMA4B	705.469	2	25.4547	0	0	967.42	2	68.7575	0	50.049	1.37131	ILMN_25026	SEMA4B	15	Homo sapiens sema domain, immunoglobulin domain (Ig), transmembrane domain (TM) and short cytoplasmic domain, (semaphorin) 4B (SEMA4B), transcript variant 2, mRNA.	KIAA1745; SemC; SEMAC; MGC131831	NM_198925.1
ILMN_1808356	FAM3A	813.065	2	30.608	0	0	1040.49	2	15.4286	0	49.9808	1.27971	ILMN_22720	FAM3A	X	Homo sapiens family with sequence similarity 3, member A (FAM3A), mRNA.	2-19; DXS560S; XAP-7; 2.19	NM_021806.1
ILMN_1653771	WDR63	14.89	2	4.37046	0.0466867	0	85.3498	2	10.9153	0.00301205	49.8807	5.73204	ILMN_5848	WDR63	1	Homo sapiens WD repeat domain 63 (WDR63), mRNA.	RP11-507C22.2; FLJ30067; NYD-SP29	NM_145172.2
ILMN_1698605	TMEM43	749.031	2	37.8498	0	0	980.606	2	24.0358	0	49.8198	1.30917	ILMN_23054	TMEM43	3	Homo sapiens transmembrane protein 43 (TMEM43), mRNA.	MGC3222; DKFZp586G1919	NM_024334.1
ILMN_2169025	JOSD2	139.689	2	1.76595	0	0	223.536	2	16.7991	0	49.774	1.60023	ILMN_10267	JOSD2	19	Homo sapiens Josephin domain containing 2 (JOSD2), mRNA.	SBBI54; FLJ29018	NM_138334.1
ILMN_1735788	TRIOBP	1004.98	2	16.2584	0	0	1247.54	2	12.5656	0	49.6669	1.24136	ILMN_138473	TRIOBP	22	Homo sapiens TRIO and F-actin binding protein (TRIOBP), transcript variant 6, mRNA.	TARA; FLJ39315; KIAA1662; dJ37E16.4; HRIHFB2122; DFNB28	NM_001039141.1
ILMN_1699226	UBR4	1240.7	2	32.6504	0	0	1760.27	2	145.1	0	49.6418	1.41877	ILMN_138217	UBR4	1	Homo sapiens ubiquitin protein ligase E3 component n-recognin 4 (UBR4), mRNA.	KIAA1307; FLJ41863; ZUBR1; RBAF600; p600; RP5-1126H10.1; KIAA0462	NM_020765.2
ILMN_1656057	PLAU	571.545	2	31.5705	0	0	829.259	2	65.1985	0	49.5481	1.45091	ILMN_24167	PLAU	10	Homo sapiens plasminogen activator, urokinase (PLAU), mRNA.	UPA; URK; u-PA; ATF	NM_002658.2
ILMN_1662232	DCTN2	2985.57	2	68.3064	0	0	3682.95	2	61.7165	0	49.3831	1.23359	ILMN_11887	DCTN2	12	Homo sapiens dynactin 2 (p50) (DCTN2), mRNA.	DCTN50; RBP50; DYNAMITIN	NM_006400.3
ILMN_2134538	FTHL11	1662.12	2	268.503	0	0	2711.34	2	138.407	0	49.3321	1.63126	ILMN_16343	FTHL11	8	Homo sapiens ferritin, heavy polypeptide-like 11 (FTHL11) on chromosome 8.		NR_002204.1
ILMN_2412761	MAFG	224.148	2	17.3616	0	0	330.764	2	0.963397	0	49.2264	1.47565	ILMN_177422	MAFG	17	Homo sapiens v-maf musculoaponeurotic fibrosarcoma oncogene homolog G (avian) (MAFG), transcript variant 1, mRNA.	MGC20149; MGC13090	NM_002359.2
ILMN_2394571	FBXW11	1283.4	2	29.5611	0	0	1594.06	2	17.105	0	49.2241	1.24206	ILMN_11037	FBXW11	5	Homo sapiens F-box and WD repeat domain containing 11 (FBXW11), transcript variant 1, mRNA.	BTRC2; FBW1B; KIAA0696; BTRCP2; Fbw11; FBXW1B; Hos	NM_033645.2
ILMN_1678922	HERC4	487.784	2	38.2858	0	0	680.497	2	6.48991	0	49.1076	1.39508	ILMN_5477	HERC4	10	Homo sapiens hect domain and RLD 4 (HERC4), transcript variant 1, mRNA.	KIAA1593; DKFZP564G092	NM_022079.2
ILMN_1661173	TRIP4	433.401	2	7.26125	0	0	558.514	2	14.6225	0	49.0545	1.28868	ILMN_10213	TRIP4	15	Homo sapiens thyroid hormone receptor interactor 4 (TRIP4), mRNA.	HsT17391	NM_016213.3
ILMN_1717229	C9orf21	178.66	2	11.0769	0	0	267.097	2	13.52	0	48.9845	1.495	ILMN_16537	C9ORF21	9	Homo sapiens chromosome 9 open reading frame 21 (C9orf21), mRNA.		NM_153698.1
ILMN_1776602	RNASE4	152.387	2	11.3768	0	0	245.313	2	18.0239	0	48.9587	1.6098	ILMN_16267	RNASE4	14	Homo sapiens ribonuclease, RNase A family, 4 (RNASE4), transcript variant 3, mRNA.	RNS4; MGC9306	NM_194431.1
ILMN_1656145	GOT1	2224.97	2	75.8397	0	0	3101.78	2	242.173	0	48.9274	1.39407	ILMN_19908	GOT1	10	Homo sapiens glutamic-oxaloacetic transaminase 1, soluble (aspartate aminotransferase 1) (GOT1), mRNA.	GIG18	NM_002079.1
ILMN_1803197	RAB3IP	1471.14	2	42.554	0	0	1837.71	2	96.0473	0	48.9114	1.24918	ILMN_137019	RAB3IP	12	Homo sapiens RAB3A interacting protein (rabin3) (RAB3IP), transcript variant beta 1, mRNA.	MGC71495; RABIN3; FLJ22548; FLJ14660	NM_175624.2
ILMN_1791232	SPRED2	606.362	2	30.6101	0	0	796.865	2	32.9199	0	48.906	1.31417	ILMN_12131	SPRED2	2	Homo sapiens sprouty-related, EVH1 domain containing 2 (SPRED2), mRNA.	MGC163164; FLJ21897; FLJ31917; Spred-2	NM_181784.1
ILMN_1728256	SPAG9	141.074	2	2.80259	0	0	217.118	2	12.054	0	48.8711	1.53904	ILMN_21524	SPAG9	17	Homo sapiens sperm associated antigen 9 (SPAG9), mRNA.	FLJ26141; PHET; MGC74461; HSS; PIG6; KIAA0516; FLJ34602; MGC14967; MGC117291; JLP; HLC4; FLJ13450; FLJ14006	NM_003971.3
ILMN_1670134	FADS1	341.678	2	13.0232	0	0	462.17	2	27.9678	0	48.8422	1.35265	ILMN_18738	FADS1	11	Homo sapiens fatty acid desaturase 1 (FADS1), mRNA.	FADSD5; FLJ38956; FADS6; BC269730_2; D5D; TU12; LLCDL1; FLJ90273	NM_013402.3
ILMN_1670272	LRP10	435.086	2	53.6407	0	0	665.327	2	34.9006	0	48.8343	1.52918	ILMN_4187	LRP10	14	Homo sapiens low density lipoprotein receptor-related protein 10 (LRP10), mRNA.	MST087; MGC142276; LRP9; MGC8675; DKFZP564C1940; MSTP087; MGC142274	NM_014045.3
ILMN_1667306	RANBP10	229.602	2	7.61476	0	0	319.716	2	17.9938	0	48.7451	1.39248	ILMN_21091	RANBP10	16	Homo sapiens RAN binding protein 10 (RANBP10), mRNA.	KIAA1464; FLJ31165	NM_020850.1
ILMN_1718771	CCDC24	354.021	2	30.0815	0	0	507.111	2	10.9516	0	48.7381	1.43243	ILMN_9455	CCDC24	1	Homo sapiens coiled-coil domain containing 24 (CCDC24), mRNA.	RP5-1198O20.2; MGC45441	NM_152499.1
ILMN_1803939	YIPF6	1232.05	2	37.7741	0	0	1543.7	2	22.6436	0	48.7139	1.25296	ILMN_8545	YIPF6	X	Homo sapiens Yip1 domain family, member 6 (YIPF6), mRNA.	RP13-253K9.1; FinGER6; MGC21416	NM_173834.2
ILMN_2356284	PFDN5	6065.04	2	236.094	0	0	7624.17	2	20.3893	0	48.4799	1.25707	ILMN_32234	PFDN5	12	Homo sapiens prefoldin subunit 5 (PFDN5), transcript variant 3, mRNA.	MM-1; MGC71907; MGC5329; MM1; PFD5	NM_145897.2
ILMN_1760160	STX1A	156.418	2	5.42693	0	0	234.154	2	1.37456	0	48.4176	1.49698	ILMN_11463	STX1A	7	Homo sapiens syntaxin 1A (brain) (STX1A), mRNA.	HPC-1; STX1; p35-1	NM_004603.1
ILMN_1761259	EXT2	567.418	2	24.0866	0	0	736.867	2	8.977	0	48.2846	1.29863	ILMN_16578	EXT2	11	Homo sapiens exostoses (multiple) 2 (EXT2), transcript variant 1, mRNA.	SOTV	NM_000401.2
ILMN_1760982	ZNF187	116.545	2	0.42847	0.00150602	0	188.893	2	2.91842	0	48.2061	1.62077	ILMN_4390	ZNF187	6	Homo sapiens zinc finger protein 187 (ZNF187), transcript variant 1, mRNA.	ZSCAN26; MGC2815; SRE-ZBP	NM_007151.1
ILMN_2097858	KIAA1737	612.384	2	28.5469	0	0	797.716	2	35.3329	0	48.1221	1.30264	ILMN_176915	KIAA1737	14	Homo sapiens KIAA1737 (KIAA1737), mRNA.		NM_033426.2
ILMN_2111187	ELOVL6	2596.3	2	25.4234	0	0	3169.62	2	22.722	0	47.8575	1.22082	ILMN_11340	ELOVL6	4	Homo sapiens ELOVL family member 6, elongation of long chain fatty acids (FEN1/Elo2, SUR4/Elo3-like, yeast) (ELOVL6), mRNA.	MGC5487; FLJ23378; FAE; LCE	NM_024090.1
ILMN_1805643	RILPL1	287.781	2	14.8145	0	0	396.042	2	0.205992	0	47.8404	1.37619	ILMN_1609	RILPL1	12	Homo sapiens Rab interacting lysosomal protein-like 1 (RILPL1), mRNA.	MGC105128; FLJ39378; MGC99793	NM_178314.2
ILMN_1698243	C1orf85	1090.6	2	75.0889	0	0	1482.18	2	85.2709	0	47.8356	1.35904	ILMN_23607	C1ORF85	1	Homo sapiens chromosome 1 open reading frame 85 (C1orf85), mRNA.	NCU-G1; MGC31963; RP11-443G18.2	NM_144580.1
ILMN_1793549	PTPN4	244.619	2	0.984957	0	0	334.859	2	9.67388	0	47.709	1.3689	ILMN_29562	PTPN4	2	Homo sapiens protein tyrosine phosphatase, non-receptor type 4 (megakaryocyte) (PTPN4), mRNA.	PTPMEG1; PTPMEG	NM_002830.2
ILMN_2187533	FAM130A1	118.947	2	5.46739	0.00150602	0	191.613	2	0.292524	0	47.6883	1.61092	ILMN_23790	FAM130A1	12	Homo sapiens family with sequence similarity 130, member A1 (FAM130A1), mRNA.	FLJ25576; C12orf2; TAIP-12; C12orf22	NM_030809.1
ILMN_1682930	SIPA1	953.471	2	1.70579	0	0	1179.77	2	1.78133	0	47.6782	1.23734	ILMN_17494	SIPA1	11	Homo sapiens signal-induced proliferation-associated gene 1 (SIPA1), transcript variant 2, mRNA.	MGC102688; SPA1; MGC17037	NM_006747.2
ILMN_1718271	MTIF3	693.312	2	15.884	0	0	870.298	2	10.8102	0	47.672	1.25528	ILMN_16655	MTIF3	13	Homo sapiens mitochondrial translational initiation factor 3 (MTIF3), nuclear gene encoding mitochondrial protein, mRNA.	IF-3mt; IF3(mt)	NM_152912.3
ILMN_1667260	MAPK3	900.613	2	29.9847	0	0	1136.04	2	27.5638	0	47.6715	1.26141	ILMN_11845	MAPK3		Homo sapiens mitogen-activated protein kinase 3 (MAPK3), mRNA.	PRKM3; ERK1; P44MAPK; P44ERK1	NM_002746.1
ILMN_2387090	CGGBP1	575.982	2	9.13786	0	0	726.249	2	2.68943	0	47.6629	1.26089	ILMN_7303	CGGBP1	3	Homo sapiens CGG triplet repeat binding protein 1 (CGGBP1), transcript variant 2, mRNA.	CGGBP; p20-CGGBP	NM_003663.3
ILMN_2162234	NEK1	209.237	2	19.7749	0	0	317.685	2	15.5457	0	47.6589	1.5183	ILMN_26831	NEK1	4	Homo sapiens NIMA (never in mitosis gene a)-related kinase 1 (NEK1), mRNA.	DKFZp686D06121; DKFZp686K12169; KIAA1901; NY-REN-55; MGC138800	NM_012224.1
ILMN_1805725	B4GALNT1	64.0992	2	2.43667	0.0060241	0	130.098	2	3.63558	0.00150602	47.6276	2.02963	ILMN_137775	B4GALNT1	12	Homo sapiens beta-1,4-N-acetyl-galactosaminyl transferase 1 (B4GALNT1), mRNA.	GALGT; GALNACT	NM_001478.3
ILMN_2373556	SPAST	179.347	2	11.5849	0	0	300.162	2	29.2345	0	47.6235	1.67364	ILMN_15461	SPAST	2	Homo sapiens spastin (SPAST), transcript variant 2, mRNA.	FSP2; ADPSP; KIAA1083; SPG4	NM_199436.1
ILMN_1680378	RBM45	333.216	2	4.57792	0	0	451.589	2	29.6286	0	47.5603	1.35524	ILMN_9403	RBM45	2	Homo sapiens RNA binding motif protein 45 (RBM45), mRNA.	MGC42237; FLJ44612; DRB1	NM_152945.2
ILMN_1791106	HEATR6	238.316	2	10.25	0	0	355.688	2	28.5425	0	47.5572	1.49251	ILMN_10346	HEATR6	17	Homo sapiens HEAT repeat containing 6 (HEATR6), mRNA.	DKFZp686D22141; MGC148096; FLJ22087; ABC1	NM_022070.4
ILMN_2152402	BAT5	310.37	2	6.61337	0	0	411.29	2	3.10834	0	47.5522	1.32516	ILMN_25579	BAT5	6	Homo sapiens HLA-B associated transcript 5 (BAT5), mRNA.	D6S82E; NG26	NM_021160.1
ILMN_1755303	ZNF217	433.939	2	5.95894	0	0	556.871	2	11.6399	0	47.5035	1.28329	ILMN_20707	ZNF217	20	Homo sapiens zinc finger protein 217 (ZNF217), mRNA.	ZABC1	NM_006526.2
ILMN_2094166	CHMP5	740.966	2	56.3354	0	0	1266.52	2	143.102	0	47.4861	1.70928	ILMN_21129	CHMP5	9	Homo sapiens chromatin modifying protein 5 (CHMP5), mRNA.	C9orf83; SNF7DC2; CGI-34; PNAS-2; HSPC177	NM_016410.2
ILMN_1658759	PEX19	446.096	2	8.68903	0	0	571.255	2	19.6516	0	47.4861	1.28057	ILMN_10966	PEX19	1	Homo sapiens peroxisomal biogenesis factor 19 (PEX19), mRNA.	HK33; PXMP1; D1S2223E; PXF; PMPI; PMP1	NM_002857.2
ILMN_1790909	NFE2L2	1900	2	124.972	0	0	2514.42	2	121.894	0	47.4701	1.32338	ILMN_9669	NFE2L2	2	Homo sapiens nuclear factor (erythroid-derived 2)-like 2 (NFE2L2), mRNA.	NRF2	NM_006164.2
ILMN_1784661	TMEM2	565.941	2	8.2869	0	0	739.282	2	47.0982	0	47.3138	1.30629	ILMN_11103	TMEM2	9	Homo sapiens transmembrane protein 2 (TMEM2), mRNA.		NM_013390.1
ILMN_1766981	UNC50	2265.74	2	103.968	0	0	2882.24	2	7.27924	0	47.2713	1.2721	ILMN_19045	UNC50	2	Homo sapiens unc-50 homolog (C. elegans) (UNC50), mRNA.	GMH1; DKFZp564G0222; HSD23; hGMH1p; UNCL; URP	NM_014044.4
ILMN_2222750	RPL23AP7	379.937	2	10.9443	0	0	495.462	2	26.7315	0	47.2662	1.30406	ILMN_3185	RPL23AP7	2	Homo sapiens ribosomal protein L23a pseudogene 7 (RPL23AP7) on chromosome 2.	bA395L14.9; RPL23AL1	NR_000029.1
ILMN_1652797	FAM174B	344.323	2	22.866	0	0	476.095	2	19.5649	0	47.2623	1.3827	ILMN_1130	FAM174B	15	Homo sapiens family with sequence similarity 174, member B (FAM174B), mRNA.	MGC102891	NM_207446.2
ILMN_1656934	REPS2	299.433	2	0.928332	0	0	398.067	2	2.82645	0	47.1894	1.3294	ILMN_137750	REPS2	X	Homo sapiens RALBP1 associated Eps domain containing 2 (REPS2), transcript variant 1, mRNA.	POB1	NM_004726.2
ILMN_2384241	TGFBR2	1285.55	2	19.2682	0	0	1578.72	2	61.8263	0	47.1399	1.22806	ILMN_22189	TGFBR2	3	Homo sapiens transforming growth factor, beta receptor II (70/80kDa) (TGFBR2), transcript variant 1, mRNA.	RIIC; MFS2; HNPCC6; TAAD2; AAT3; TGFR-2; FAA3; TGFbeta-RII	NM_001024847.1
ILMN_1717165	IGBP1	915.911	2	80.1315	0	0	1277.98	2	68.9248	0	47.1112	1.39531	ILMN_13133	IGBP1	X	Homo sapiens immunoglobulin (CD79A) binding protein 1 (IGBP1), mRNA.	IBP1	NM_001551.2
ILMN_2231608	LOC441294	92.489	2	4.88822	0.00301205	0	161.266	2	9.40896	0	47.0215	1.74363	ILMN_169689	LOC441294	7	Homo sapiens similar to CTAGE6 (LOC441294), mRNA.		NM_001008747.1
ILMN_1715013	ERMAP	81.7521	2	11.6567	0.00451807	0	165.575	2	14.3957	0	46.9986	2.02533	ILMN_26588	ERMAP	1	Homo sapiens erythroblast membrane-associated protein (Scianna blood group) (ERMAP), transcript variant 1, mRNA.	SC; MGC118813; PRO2801; MGC118810; MGC118811; MGC118812; RD	NM_001017922.1
ILMN_1714461	RNF14	610.05	2	12.2598	0	0	1013.95	2	117.751	0	46.959	1.66208	ILMN_4655	RNF14	5	Homo sapiens ring finger protein 14 (RNF14), transcript variant 3, mRNA.	ARA54; HRIHFB2038; FLJ26004; TRIAD2; HFB30	NM_183399.1
ILMN_1654516	TMEM120A	162.953	2	5.63685	0	0	244.133	2	16.5439	0	46.959	1.49818	ILMN_9004	TMEM120A	7	Homo sapiens transmembrane protein 120A (TMEM120A), mRNA.	TMPIT	NM_031925.1
ILMN_1755937	ANXA2	724.589	2	28.7141	0	0	925.697	2	1.22929	0	46.9473	1.27755	ILMN_8830	ANXA2	15	Homo sapiens annexin A2 (ANXA2), transcript variant 2, mRNA.	P36; LPC2D; ANX2L4; ANX2; PAP-IV; CAL1H; LIP2; LPC2	NM_001002857.1
ILMN_2231985	STCH	115.142	2	9.01944	0.00150602	0	191.1	2	9.35706	0	46.8816	1.65969	ILMN_163590	STCH	21	Homo sapiens stress 70 protein chaperone, microsome-associated, 60kDa (STCH), mRNA.		NM_006948.4
ILMN_1711606	PRDX5	9193.24	2	108.586	0	0	11150	2	292.954	0	46.7808	1.21285	ILMN_17596	PRDX5	11	Homo sapiens peroxiredoxin 5 (PRDX5), nuclear gene encoding mitochondrial protein, transcript variant 3, mRNA.	PRDX6; AOEB166; MGC142285; SBBI10; ACR1; MGC142283; B166; PRXV; PLP; MGC117264; PMP20	NM_181652.1
ILMN_1701991	SYNJ1	115.588	2	13.8885	0.00150602	0	200.175	2	10.5613	0	46.7578	1.73179	ILMN_8265	SYNJ1	21	Homo sapiens synaptojanin 1 (SYNJ1), transcript variant 2, mRNA.	INPP5G	NM_203446.1
ILMN_1686981	SULF2	80.63	2	0.36551	0.00451807	0	147.655	2	2.77821	0	46.7259	1.83126	ILMN_18271	SULF2	20	Homo sapiens sulfatase 2 (SULF2), transcript variant 1, mRNA.	MGC126411; FLJ90554; KIAA1247; HSULF-2; DKFZp313E091	NM_018837.2
ILMN_1689123	CCNK	1160.7	2	15.445	0	0	1426.62	2	22.0691	0	46.7206	1.2291	ILMN_4502	CCNK	14	Homo sapiens cyclin K (CCNK), transcript variant 2, mRNA.	CPR4; MGC9113	NM_003858.3
ILMN_2375992	SPINT1	263.86	2	25.9063	0	0	392.206	2	8.77022	0	46.7052	1.48641	ILMN_23764	SPINT1	15	Homo sapiens serine peptidase inhibitor, Kunitz type 1 (SPINT1), transcript variant 2, mRNA.	MANSC2; HAI1; HAI	NM_003710.3
ILMN_1756006	ATG2A	193.641	2	13.0599	0	0	328.329	2	34.037	0	46.596	1.69555	ILMN_18505	ATG2A	11	Homo sapiens ATG2 autophagy related 2 homolog A (S. cerevisiae) (ATG2A), mRNA.	MGC117153; KIAA0404	NM_015104.1
ILMN_1802780	M160	357.232	2	7.62793	0	0	594.933	2	68.1793	0	46.582	1.6654	ILMN_137163	M160	12	Homo sapiens scavenger receptor cysteine-rich type 1 protein M160 (M160), mRNA.	CD163B	NM_174941.3
ILMN_1727479	TPRG1L	1770.8	2	0.707402	0	0	2162.34	2	8.30266	0	46.5572	1.22111	ILMN_27261	TPRG1L	1	Homo sapiens tumor protein p63 regulated 1-like (TPRG1L), mRNA.	RP11-46F15.3; FLJ21811	NM_182752.3
ILMN_1803941	TBC1D15	643.617	2	49.9285	0	0	881.434	2	8.68497	0	46.5571	1.3695	ILMN_20610	TBC1D15	12	Homo sapiens TBC1 domain family, member 15 (TBC1D15), mRNA.	DKFZp761D0223; DKFZp686M1379; FLJ12085	NM_022771.3
ILMN_2139761	LIMCH1	396.502	2	20.2135	0	0	528.644	2	27.3709	0	46.453	1.33327	ILMN_3090	LIMCH1	4	Homo sapiens LIM and calponin homology domains 1 (LIMCH1), mRNA.	DKFZp686B2470; DKFZp781I1455; DKFZp781C1754; LMO7B; DKFZp686G18243; DKFZp686G2094; MGC72127; DKFZp434I0312; DKFZp686A01247; LIMCH1A	NM_014988.1
ILMN_2381296	GSTZ1	338.17	2	5.01981	0	0	442.355	2	18.9146	0	46.3496	1.30808	ILMN_19421	GSTZ1	14	Homo sapiens glutathione transferase zeta 1 (maleylacetoacetate isomerase) (GSTZ1), transcript variant 2, mRNA.	GSTZ1-1; MAAI; MAI; MGC2029	NM_145871.1
ILMN_2366192	FGL1	29.4856	2	3.86775	0.0195783	0	91.4356	2	1.26863	0.00301205	46.3428	3.10102	ILMN_2104	FGL1	8	Homo sapiens fibrinogen-like 1 (FGL1), transcript variant 4, mRNA.	LFIRE1; HP-041; MGC12455; HFREP1	NM_201553.1
ILMN_1813100	KIAA1244	66.452	2	7.5849	0.00451807	0	135.134	2	0.102959	0	46.1317	2.03356	ILMN_16500	KIAA1244	6	Homo sapiens KIAA1244 (KIAA1244), mRNA.	dJ55C23.6; C6orf92; C6orf192; big3; RP3-422G23.4; dJ171N11.1	NM_020340.3
ILMN_1790689	CRISPLD2	101.061	2	10.9014	0.00301205	0	188.656	2	17.1819	0	45.9919	1.86677	ILMN_7921	CRISPLD2	16	Homo sapiens cysteine-rich secretory protein LCCL domain containing 2 (CRISPLD2), mRNA.	DKFZP434B044; MGC74865; CRISP11; LCRISP2	NM_031476.2
ILMN_2396813	C19orf62	362.107	2	15.5072	0	0	513.434	2	39.1947	0	45.9478	1.41791	ILMN_11916	C19ORF62	19	Homo sapiens chromosome 19 open reading frame 62 (C19orf62), transcript variant 2, mRNA.	HSPC142; FLJ20571	NM_014173.2
ILMN_1751346	ERBB3	1108.88	2	11.9416	0	0	1361.61	2	41.0315	0	45.9138	1.22791	ILMN_8157	ERBB3	12	Homo sapiens v-erb-b2 erythroblastic leukemia viral oncogene homolog 3 (avian) (ERBB3), transcript variant 1, mRNA.	c-erbB-3; c-erbB3; p85-sErbB3; p45-sErbB3; ErbB-3; erbB3-S; MGC88033; p180-ErbB3; MDA-BF-1; HER3	NM_001982.2
ILMN_2098616	C5orf39	342.519	2	2.14785	0	0	446.792	2	0.0372911	0	45.8195	1.30443	ILMN_17443	C5ORF39	5	Homo sapiens chromosome 5 open reading frame 39 (C5orf39), mRNA.	AX2R; AXIIR	NM_001014279.1
ILMN_1652128	LMBRD1	553.056	2	38.4513	0	0	798.871	2	60.5927	0	45.8018	1.44447	ILMN_6684	LMBRD1	6	Homo sapiens LMBR1 domain containing 1 (LMBRD1), mRNA.	bA810I22.1; RP11-810I22.1; FLJ11240; C6orf209	NM_018368.2
ILMN_1721876	TIMP2	1187.43	2	114.031	0	0	1822.91	2	151.604	0	45.7734	1.53517	ILMN_1046	TIMP2	17	Homo sapiens TIMP metallopeptidase inhibitor 2 (TIMP2), mRNA.	CSC-21K	NM_003255.4
ILMN_1714592	CDA	104.564	2	3.10941	0.00150602	0	178.088	2	13.8504	0	45.6575	1.70315	ILMN_137423	CDA	1	Homo sapiens cytidine deaminase (CDA), mRNA.	CDD	NM_001785.2
ILMN_1733869	OGDH	252.531	2	15.1785	0	0	439.348	2	51.383	0	45.6401	1.73978	ILMN_20815	OGDH	7	Homo sapiens oxoglutarate (alpha-ketoglutarate) dehydrogenase (lipoamide) (OGDH), nuclear gene encoding mitochondrial protein, transcript variant 1, mRNA.	AKGDH; OGDC; E1k	NM_002541.2
ILMN_2396272	PDCD4	875.465	2	50.5986	0	0	1143.93	2	18.4226	0	45.6314	1.30665	ILMN_12916	PDCD4	10	Homo sapiens programmed cell death 4 (neoplastic transformation inhibitor) (PDCD4), transcript variant 2, mRNA.	MGC33046; MGC33047; H731	NM_145341.2
ILMN_1705261	CAPN1	3894.68	2	114.987	0	0	4798.11	2	123.201	0	45.6211	1.23196	ILMN_10477	CAPN1	11	Homo sapiens calpain 1, (mu/I) large subunit (CAPN1), mRNA.	CANPL1; CANP; muCL; muCANP	NM_005186.2
ILMN_1725311	GCGR	-5.0759	2	0.810535	0.725904	0	53.7909	2	2.16367	0.0105422	45.6026	-10.5973	ILMN_17452	GCGR	17|NT_113944.1	Homo sapiens glucagon receptor (GCGR), mRNA.	GGR; MGC138246	NM_000160.2
ILMN_1699496	PHF21A	617.384	2	1.76744	0	0	893.036	2	80.3559	0	45.4722	1.44648	ILMN_28019	PHF21A	11	Homo sapiens PHD finger protein 21A (PHF21A), mRNA.	BHC80; KIAA1696; BM-006	NM_016621.2
ILMN_1797082	SNX13	220.94	2	9.07865	0	0	340.208	2	30.5395	0	45.4214	1.53982	ILMN_138659	SNX13	7	Homo sapiens sorting nexin 13 (SNX13), mRNA.	KIAA0713; RGS-PX1	NM_015132.3
ILMN_1789176	PSMB1	13708.2	2	318.268	0	0	16715.9	2	202.937	0	45.4055	1.21941	ILMN_2503	PSMB1	6	Homo sapiens proteasome (prosome, macropain) subunit, beta type, 1 (PSMB1), mRNA.	FLJ25321; KIAA1838; HC5; PSC5; PMSB1	NM_002793.2
ILMN_1751258	NDUFA4	10990	2	345.154	0	0	13544.4	2	177.768	0	45.3702	1.23243	ILMN_3753	NDUFA4	7	Homo sapiens NADH dehydrogenase (ubiquinone) 1 alpha subcomplex, 4, 9kDa (NDUFA4), nuclear gene encoding mitochondrial protein, mRNA.	FLJ27440; MGC126843; CI-MLRQ; MLRQ; MGC126845; MGC104422	NM_002489.2
ILMN_1751789	HNMT	197.262	2	3.64863	0	0	277.877	2	11.5464	0	45.3309	1.40867	ILMN_13283	HNMT	2	Homo sapiens histamine N-methyltransferase (HNMT), transcript variant 2, mRNA.	HMT; HNMT-S2; HNMT-S1	NM_001024074.1
ILMN_1736353	PSMC1	6992.68	2	107.266	0	0	10000.6	2	899.18	0	45.3152	1.43015	ILMN_3756	PSMC1	14	Homo sapiens proteasome (prosome, macropain) 26S subunit, ATPase, 1 (PSMC1), mRNA.	MGC24583; P26S4; p56; S4; MGC8541	NM_002802.2
ILMN_1677765	LRP8	800.47	2	38.0214	0	0	1028.14	2	12.0344	0	45.2851	1.28442	ILMN_2030	LRP8	1	Homo sapiens low density lipoprotein receptor-related protein 8, apolipoprotein e receptor (LRP8), transcript variant 3, mRNA.	HSZ75190; APOER2; MCI1	NM_017522.3
ILMN_2170949	SNX10	428.273	2	35.401	0	0	728.555	2	81.7038	0	45.1712	1.70115	ILMN_21992	SNX10	7	Homo sapiens sorting nexin 10 (SNX10), mRNA.	MGC33054	NM_013322.2
ILMN_1705403	CYP2S1	358.655	2	8.40106	0	0	544.241	2	52.951	0	44.9581	1.51745	ILMN_1069	CYP2S1	19	Homo sapiens cytochrome P450, family 2, subfamily S, polypeptide 1 (CYP2S1), mRNA.		NM_030622.6
ILMN_1692844	TBC1D19	198.313	2	18.1364	0	0	315.708	2	25.7934	0	44.6959	1.59197	ILMN_3919	TBC1D19	4	Homo sapiens TBC1 domain family, member 19 (TBC1D19), mRNA.	FLJ11082	NM_018317.1
ILMN_1783709	RRAGA	2073.86	2	10.2601	0	0	2518.03	2	61.2253	0	44.6954	1.21417	ILMN_26341	RRAGA	9	Homo sapiens Ras-related GTP binding A (RRAGA), mRNA.	RAGA; FIP-1	NM_006570.4
ILMN_1750658	HAX1	562.825	2	19.9106	0	0	716.981	2	14.2272	0	44.6857	1.2739	ILMN_8959	HAX1	1	Homo sapiens HCLS1 associated protein X-1 (HAX1), transcript variant 1, mRNA.	HCLSBP1; SCN3; HS1BP1	NM_006118.3
ILMN_2393712	CTTN	1075.92	2	35.1814	0	0	1351.81	2	74.1225	0	44.6172	1.25642	ILMN_4414	CTTN	11	Homo sapiens cortactin (CTTN), transcript variant 2, mRNA.	EMS1; FLJ34459	NM_138565.1
ILMN_1700384	KIAA1522	568.898	2	1.27336	0	0	711.936	2	10.122	0	44.4398	1.25143	ILMN_12161	KIAA1522	1	Homo sapiens KIAA1522 (KIAA1522), mRNA.		NM_020888.2
ILMN_1726239	TBCA	13418.4	2	268.103	0	0	16269.2	2	638.045	0	44.3897	1.21245	ILMN_8008	TBCA	5	Homo sapiens tubulin folding cofactor A (TBCA), mRNA.		NM_004607.2
ILMN_1692785	KLHL21	159.632	2	14.8916	0	0	248.228	2	11.1121	0	44.3647	1.555	ILMN_14418	KLHL21	1	Homo sapiens kelch-like 21 (Drosophila) (KLHL21), mRNA.	KIAA0469; MGC99635	NM_014851.2
ILMN_2323801	MOCS1	181.105	2	6.63316	0	0	259.286	2	4.78126	0	44.3402	1.43169	ILMN_176423	MOCS1	6	Homo sapiens molybdenum cofactor synthesis 1 (MOCS1), transcript variant 4, mRNA.	MOCS1B; MIG11; MOCS1A; KIAA0381; MOCOD	NM_001075098.1
ILMN_1760490	ACVR1	878.152	2	22.0513	0	0	1312.26	2	129.221	0	44.3128	1.49435	ILMN_21502	ACVR1	2	Homo sapiens activin A receptor, type I (ACVR1), mRNA.	ALK2; SKR1; FOP; ACTRI; ACVRLK2	NM_001105.2
ILMN_1789733	CLIP3	13.9464	2	0.850869	0.0496988	0	73.2365	2	4.15271	0.00301205	44.3031	5.25129	ILMN_26693	CLIP3	19	Homo sapiens CAP-GLY domain containing linker protein 3 (CLIP3), mRNA.	RSNL1; CLIPR-59; CLIPR59; FLJ33413; DKFZp586N1922	NM_015526.1
ILMN_1656940	ABLIM3	121.952	2	7.67985	0.00150602	0	249.273	2	34.2333	0	44.2852	2.04403	ILMN_12630	ABLIM3	5	Homo sapiens actin binding LIM protein family, member 3 (ABLIM3), mRNA.	HMFN1661	NM_014945.2
ILMN_1794501	HAS3	506.259	2	9.96204	0	0	637.287	2	1.0934	0	44.1938	1.25881	ILMN_9851	HAS3	16	Homo sapiens hyaluronan synthase 3 (HAS3), transcript variant 1, mRNA.		NM_005329.2
ILMN_1703477	ARHGEF2	1072.19	2	3.0396	0	0	1311.16	2	5.12156	0	43.8482	1.22288	ILMN_21181	ARHGEF2	1	Homo sapiens rho/rac guanine nucleotide exchange factor (GEF) 2 (ARHGEF2), mRNA.	P40; GEF; LFP40; DKFZp547L106; GEF-H1; DKFZp547P1516; GEFH1; KIAA0651	NM_004723.2
ILMN_1705953	LONRF1	136.708	2	20.5702	0	0	235.205	2	2.5102	0	43.8285	1.72049	ILMN_138605	LONRF1	8	Homo sapiens LON peptidase N-terminal domain and ring finger 1 (LONRF1), mRNA.	FLJ23749; RNF191	NM_152271.3
ILMN_2290998	CCS	277.325	2	13.0592	0	0	396.86	2	29.922	0	43.8215	1.43103	ILMN_23509	CCS	11	Homo sapiens copper chaperone for superoxide dismutase (CCS), mRNA.	MGC138260	NM_005125.1
ILMN_2405680	CRB3	543.211	2	2.27915	0	0	680.243	2	10.8786	0	43.7382	1.25226	ILMN_23637	CRB3	19	Homo sapiens crumbs homolog 3 (Drosophila) (CRB3), transcript variant 3, mRNA.		NM_174881.2
ILMN_2307455	UBE2A	1299.85	2	8.27956	0	0	1693.11	2	117.454	0	43.7322	1.30254	ILMN_23146	UBE2A	X	Homo sapiens ubiquitin-conjugating enzyme E2A (RAD6 homolog) (UBE2A), transcript variant 2, mRNA.	UBC2; RAD6A; HHR6A	NM_181762.1
ILMN_2126957	NOMO1	365.107	2	18.0432	0	0	484.392	2	16.0394	0	43.6821	1.32671	ILMN_163182	NOMO1	16	Homo sapiens NODAL modulator 1 (NOMO1), mRNA.	Nomo; PM5	NM_014287.3
ILMN_1729281	SPHK2	1049.3	2	68.1838	0	0	1377.83	2	56.7143	0	43.6281	1.3131	ILMN_8059	SPHK2	19	Homo sapiens sphingosine kinase 2 (SPHK2), mRNA.		NM_020126.3
ILMN_1743643	ZXDC	152.282	2	7.75438	0	0	227.516	2	2.72226	0	43.4855	1.49404	ILMN_27398	ZXDC	3	Homo sapiens ZXD family zinc finger C (ZXDC), mRNA.	FLJ13861; DKFZp547N024; ZXDL; MGC11349	NM_025112.3
ILMN_1779401	CHP	994.853	2	75.4576	0	0	1334.32	2	47.1251	0	43.4392	1.34122	ILMN_23083	CHP	15	Homo sapiens calcium binding protein P22 (CHP), mRNA.	SLC9A1BP	NM_007236.3
ILMN_1737314	BCL6	288.882	2	11.734	0	0	617.756	2	99.0133	0	43.4324	2.13844	ILMN_540	BCL6	3	Homo sapiens B-cell CLL/lymphoma 6 (zinc finger protein 51) (BCL6), transcript variant 1, mRNA.	ZBTB27; ZNF51; LAZ3; BCL6A; BCL5	NM_001706.2
ILMN_1677396	NDFIP2	2383.6	2	0.0598192	0	0	2941.07	2	166.826	0	43.4031	1.23388	ILMN_23410	NDFIP2	13	Homo sapiens Nedd4 family interacting protein 2 (NDFIP2), mRNA.	FLJ25842; N4wbp5a; KIAA1165	NM_019080.1
ILMN_2109994	RAB4B	125.974	2	0.993286	0.00150602	0	195.406	2	0.290484	0	43.3496	1.55116	ILMN_25106	RAB4B	19	Homo sapiens RAB4B, member RAS oncogene family (RAB4B), mRNA.	FLJ78649; MGC52123	NM_016154.3
ILMN_1764609	PWWP2B	301.196	2	3.68497	0	0	395.368	2	18.4143	0	43.1895	1.31266	ILMN_17964	PWWP2B	10	Homo sapiens PWWP domain containing 2B (PWWP2B), transcript variant 1, mRNA.	pp8607; RP11-273H7.1; FLJ46823; FLJ39621; PWWP2; bA432J24.1	NM_138499.3
ILMN_2230892	IL10RB	995.396	2	40.7131	0	0	1252.61	2	3.48853	0	43.185	1.2584	ILMN_26097	IL10RB	21	Homo sapiens interleukin 10 receptor, beta (IL10RB), mRNA.	IL-10R2; CRF2-4; CRFB4; CDW210B; D21S58; D21S66	NM_000628.3
ILMN_2380967	DNASE1L1	303.018	2	16.8501	0	0	410.937	2	17.8722	0	43.1531	1.35615	ILMN_9613	DNASE1L1	X	Homo sapiens deoxyribonuclease I-like 1 (DNASE1L1), transcript variant 4, mRNA.	DNL1L; XIB; DNAS1L1; DNASEX	NM_001009934.1
ILMN_1770742	TMEM55B	357.694	2	35.3298	0	0	554.566	2	46.5771	0	43.0703	1.55039	ILMN_8747	TMEM55B	14	Homo sapiens transmembrane protein 55B (TMEM55B), mRNA.	DKFZp434M0519; MGC26684; C14orf9	NM_144568.1
ILMN_2391976	SLC45A4	137.325	2	9.01335	0	0	212.17	2	13.2784	0	43.0493	1.54502	ILMN_168340	SLC45A4	8	Homo sapiens solute carrier family 45, member 4 (SLC45A4), mRNA.	KIAA1126	NM_001080431.1
ILMN_1790533	PHACTR2	310.481	2	2.3871	0	0	405.94	2	13.5814	0	43.0209	1.30745	ILMN_11170	PHACTR2	6	Homo sapiens phosphatase and actin regulator 2 (PHACTR2), transcript variant 1, mRNA.	DKFZp686F18175; KIAA0680; C6orf56; MGC176642	NM_001100164.1
ILMN_2104830	ACP2	190.517	2	8.38155	0	0	270.504	2	9.77272	0	42.9729	1.41984	ILMN_3044	ACP2	11	Homo sapiens acid phosphatase 2, lysosomal (ACP2), mRNA.		NM_001610.1
ILMN_1759952	PSMA5	6831.71	2	372.531	0	0	8703.78	2	244.539	0	42.9347	1.27403	ILMN_15259	PSMA5	1	Homo sapiens proteasome (prosome, macropain) subunit, alpha type, 5 (PSMA5), mRNA.	ZETA; MGC117302; MGC125802; PSC5; MGC125804; MGC125803	NM_002790.2
ILMN_2307740	CD46	1761.99	2	86.1313	0	0	2230.86	2	60.4077	0	42.9108	1.2661	ILMN_4413	CD46	1	Homo sapiens CD46 molecule, complement regulatory protein (CD46), transcript variant m, mRNA.	TLX; TRA2.10; MGC26544; MIC10; MCP	NM_172358.1
ILMN_1705515	UPF3A	483.941	2	6.71819	0	0	608.755	2	22.3124	0	42.8621	1.25791	ILMN_9160	UPF3A	13	Homo sapiens UPF3 regulator of nonsense transcripts homolog A (yeast) (UPF3A), transcript variant 2, mRNA.	HUPF3A; UPF3; RENT3A	NM_080687.1
ILMN_1753468	CD63	803.78	2	13.0662	0	0	987.87	2	15.7934	0	42.8526	1.22903	ILMN_15266	CD63	12	Homo sapiens CD63 molecule (CD63), transcript variant 2, mRNA.	TSPAN30; ME491; LAMP-3; MLA1; OMA81H	NM_001040034.1
ILMN_1810782	SH3KBP1	2986.69	2	111.563	0	0	3699.49	2	170.389	0	42.8208	1.23866	ILMN_18782	SH3KBP1	X	Homo sapiens SH3-domain kinase binding protein 1 (SH3KBP1), transcript variant 1, mRNA.	GIG10; MIG18; CIN85	NM_031892.1
ILMN_1744211	PLA2G4F	21.3399	2	0.714684	0.0240964	0	80.3688	2	6.97425	0.00301205	42.7853	3.76613	ILMN_26004	PLA2G4F	15	Homo sapiens phospholipase A2, group IVF (PLA2G4F), mRNA.	PLA2G4F/Z; DKFZp781B229; DKFZp666G192	NM_213600.2
ILMN_1776925	PRSS22	32.3589	2	3.18147	0.0180723	0	91.9599	2	5.65798	0.00301205	42.7511	2.84187	ILMN_21409	PRSS22	16	Homo sapiens protease, serine, 22 (PRSS22), mRNA.	hBSSP-4; MGC9599; BSSP-4; SP001LA	NM_022119.3
ILMN_1808501	SH3KBP1	2221.84	2	49.7508	0	0	2701.57	2	76.7227	0	42.6654	1.21591	ILMN_22300	SH3KBP1	X	Homo sapiens SH3-domain kinase binding protein 1 (SH3KBP1), transcript variant 1, mRNA.	GIG10; MIG18; CIN85	NM_031892.1
ILMN_1704753	EPAS1	476.572	2	45.7267	0	0	680.964	2	40.7116	0	42.5834	1.42888	ILMN_26360	EPAS1	2	Homo sapiens endothelial PAS domain protein 1 (EPAS1), mRNA.	HIF2A; HLF; ECYT4; MOP2; PASD2	NM_001430.3
ILMN_1746517	KYNU	108.547	2	3.07602	0.00150602	0	175.216	2	6.97003	0	42.4343	1.61419	ILMN_4627	KYNU	2	Homo sapiens kynureninase (L-kynurenine hydrolase) (KYNU), transcript variant 1, mRNA.		NM_003937.2
ILMN_1663489	UBR2	363.301	2	10.2573	0	0	468.585	2	2.86872	0	42.3123	1.2898	ILMN_29511	UBR2	6	Homo sapiens ubiquitin protein ligase E3 component n-recognin 2 (UBR2), mRNA.	bA49A4.1; RP3-392M17.3; MGC71112; KIAA0349; DKFZp686C08114; dJ242G1.1; C6orf133; dJ392M17.3	NM_015255.1
ILMN_2143148	TM2D1	1213.72	2	155.576	0	0	1799.33	2	76.3364	0	42.2692	1.48249	ILMN_9063	TM2D1	1	Homo sapiens TM2 domain containing 1 (TM2D1), mRNA.	BBP	NM_032027.2
ILMN_1701052	TUBG2	180.213	2	2.82636	0	0	255.521	2	5.52889	0	42.259	1.41789	ILMN_13533	TUBG2	17	Homo sapiens tubulin, gamma 2 (TUBG2), mRNA.	MGC131994	NM_016437.1
ILMN_2353697	MIZF	185.169	2	4.55167	0	0	261.127	2	3.95925	0	42.2451	1.41021	ILMN_28647	MIZF	11	Homo sapiens MBD2-interacting zinc finger (MIZF), transcript variant 2, mRNA.	ZNF743; HiNF-P; DKFZP434F162	NM_198971.1
ILMN_2097793	ZBTB4	442.677	2	6.45015	0	0	613.922	2	49.8525	0	42.2283	1.38684	ILMN_5011	ZBTB4	17	Homo sapiens zinc finger and BTB domain containing 4 (ZBTB4), mRNA.	KAISO-L1; KIAA1538	NM_020899.2
ILMN_2264625	NIPBL	355.929	2	9.57221	0	0	459.179	2	21.1089	0	42.2057	1.29008	ILMN_6163	NIPBL	5	Homo sapiens Nipped-B homolog (Drosophila) (NIPBL), transcript variant A, mRNA.	FLJ44854; CDLS1; IDN3-B; FLJ13354; IDN3; DKFZp434L1319; FLJ11203; CDLS; FLJ12597; FLJ13648	NM_133433.2
ILMN_1753426	KIAA0556	350.144	2	27.8947	0	0	486.049	2	23.1497	0	42.1898	1.38814	ILMN_19460	KIAA0556	16	Homo sapiens KIAA0556 (KIAA0556), mRNA.		NM_015202.1
ILMN_2330341	TCEAL4	261.492	2	13.6314	0	0	357.135	2	13.2178	0	42.1814	1.36576	ILMN_18650	TCEAL4		Homo sapiens transcription elongation factor A (SII)-like 4 (TCEAL4), transcript variant 3, mRNA.	FLJ21174; NPD017; DKFZp686M0279	NM_001006936.1
ILMN_2151441	FAM103A1	673.62	2	18.526	0	0	838.5	2	20.4947	0	42.0922	1.24477	ILMN_28104	FAM103A1	15	Homo sapiens family with sequence similarity 103, member A1 (FAM103A1), mRNA.	HsT19360; C15orf18; MGC2560; MGC102778	NM_031452.2
ILMN_1781472	CDC42BPA	149.139	2	16.0379	0	0	236.573	2	11.2995	0	42.0877	1.58626	ILMN_2133	CDC42BPA	1	Homo sapiens CDC42 binding protein kinase alpha (DMPK-like) (CDC42BPA), transcript variant B, mRNA.	DKFZp686L1738; PK428; DKFZp686P1738; KIAA0451; FLJ23347; MRCK; MRCKA	NM_003607.3
ILMN_1693471	KLHL35	171.973	2	6.79666	0	0	247.051	2	2.55107	0	42.0703	1.43657	ILMN_26322	KLHL35	11	Homo sapiens kelch-like 35 (Drosophila) (KLHL35), mRNA.		NM_001039548.1
ILMN_2228732	CCNG2	198.361	2	12.5113	0	0	604.119	2	124.928	0	42.0615	3.04555	ILMN_10201	CCNG2	4	Homo sapiens cyclin G2 (CCNG2), mRNA.		NM_004354.1
ILMN_1770378	ANAPC10	656.987	2	32.7197	0	0	843.658	2	33.524	0	42.0292	1.28413	ILMN_2970	ANAPC10	4	Homo sapiens anaphase promoting complex subunit 10 (ANAPC10), mRNA.	DKFZP564L0562; APC10; DOC1	NM_014885.3
ILMN_1815024	PRDX5	3656.93	2	39.2303	0	0	4927	2	392.678	0	42.0292	1.3473	ILMN_19409	PRDX5	11	Homo sapiens peroxiredoxin 5 (PRDX5), nuclear gene encoding mitochondrial protein, transcript variant 1, mRNA.	PRDX6; AOEB166; MGC142285; SBBI10; ACR1; MGC142283; B166; PRXV; PLP; MGC117264; PMP20	NM_012094.3
ILMN_1651229	IPO13	97.9968	2	0.0459799	0.00301205	0	163.156	2	6.25573	0	42.0141	1.66491	ILMN_10123	IPO13	1	Homo sapiens importin 13 (IPO13), mRNA.	RANBP13; KIAA0724; IMP13; KAP13	NM_014652.2
ILMN_1708934	ADM	3498.86	2	107.986	0	0	4282.3	2	127.748	0	42.0019	1.22391	ILMN_29514	ADM	11	Homo sapiens adrenomedullin (ADM), mRNA.	AM	NM_001124.1
ILMN_1765446	EMP3	1503.95	2	34.9753	0	0	1833	2	3.54887	0	41.953	1.21879	ILMN_7403	EMP3	19	Homo sapiens epithelial membrane protein 3 (EMP3), mRNA.	YMP	NM_001425.1
ILMN_1752027	UBE3B	107.832	2	5.33624	0.00150602	0	174.952	2	11.8595	0	41.8696	1.62246	ILMN_10350	UBE3B	12	Homo sapiens ubiquitin protein ligase E3B (UBE3B), transcript variant 1, mRNA.	DKFZp586K2123; MGC131858; MGC78388; DKFZp686A1051; FLJ45294	NM_130466.2
ILMN_1680507	PPP2R2C	278.219	2	10.1872	0	0	383.819	2	26.7744	0	41.8172	1.37956	ILMN_15268	PPP2R2C	4	Homo sapiens protein phosphatase 2 (formerly 2A), regulatory subunit B, gamma isoform (PPP2R2C), transcript variant 2, mRNA.	PR55G; MGC33570; IMYPNO; IMYPNO1; PR52	NM_181876.2
ILMN_2064655	CXorf40A	486.5	2	24.7974	0	0	632.439	2	19.2015	0	41.7844	1.29998	ILMN_9305	CXORF40A	X	Homo sapiens chromosome X open reading frame 40A (CXorf40A), mRNA.	EOLA1; CXorf40	NM_178124.3
ILMN_1759232	IRS1	487.319	2	46.98	0	0	686.113	2	14.5885	0	41.7707	1.40793	ILMN_18432	IRS1	2	Homo sapiens insulin receptor substrate 1 (IRS1), mRNA.	HIRS-1	NM_005544.1
ILMN_1804611	C12orf23	268.066	2	9.1393	0	0	468.837	2	59.9847	0	41.7648	1.74896	ILMN_11109	C12ORF23	12	Homo sapiens chromosome 12 open reading frame 23 (C12orf23), mRNA.	FLJ13959; MGC17943; FLJ11721	NM_152261.1
ILMN_1744912	CTTN	1151.67	2	90.7299	0	0	1541.98	2	54.5402	0	41.5954	1.3389	ILMN_4414	CTTN	11	Homo sapiens cortactin (CTTN), transcript variant 1, mRNA.	EMS1; FLJ34459	NM_005231.2
ILMN_1700306	OCIAD2	5428.9	2	95.762	0	0	7073.24	2	507.04	0	41.5401	1.30289	ILMN_30210	OCIAD2	4	Homo sapiens OCIA domain containing 2 (OCIAD2), transcript variant 1, mRNA.	DKFZp686C03164; MGC45416	NM_001014446.1
ILMN_1702633	RETSAT	301.226	2	8.46892	0	0	394.255	2	12.3964	0	41.4101	1.30883	ILMN_28492	RETSAT	2	Homo sapiens retinol saturase (all-trans-retinol 13,14-reductase) (RETSAT), mRNA.	FLJ20296	NM_017750.2
ILMN_1775703	TRAPPC6A	164.19	2	3.44439	0	0	236.44	2	7.4341	0	41.2359	1.44004	ILMN_1174	TRAPPC6A	19	Homo sapiens trafficking protein particle complex 6A (TRAPPC6A), mRNA.	MGC2650; TRS33; HSPC289	NM_024108.1
ILMN_2352190	CLIP2	67.4392	2	15.8202	0.00451807	0	153.25	2	14.4702	0	41.2045	2.27241	ILMN_14847	CLIP2	7	Homo sapiens CAP-GLY domain containing linker protein 2 (CLIP2), transcript variant 2, mRNA.	CLIP-115; WSCR4; MGC11333; KIAA0291; CYLN2; WBSCR4; CLIP	NM_032421.2
ILMN_1775823	POFUT2	321.808	2	20.6907	0	0	436.726	2	10.4695	0	41.1395	1.3571	ILMN_24199	POFUT2	21	Homo sapiens protein O-fucosyltransferase 2 (POFUT2), transcript variant 3, mRNA.	C21orf80; FUT13	NM_133635.4
ILMN_1742813	TMEM167A	738.856	2	3.98122	0	0	1065.84	2	100.981	0	41.0929	1.44255	ILMN_137903	TMEM167A	5	Homo sapiens transmembrane protein 167A (TMEM167A), mRNA.	MGC23909; DKFZp686I1152; FLJ30508	NM_174909.3
ILMN_2220978	NR0B2	52.2653	2	7.13328	0.00903614	0	115.284	2	7.18098	0.00150602	41.0863	2.20575	ILMN_30029	NR0B2	1	Homo sapiens nuclear receptor subfamily 0, group B, member 2 (NR0B2), mRNA.	SHP; SHP1	NM_021969.1
ILMN_2331163	CUL4A	1425.1	2	66.1978	0	0	1892.95	2	131.128	0	40.9915	1.32829	ILMN_28629	CUL4A	13	Homo sapiens cullin 4A (CUL4A), transcript variant 2, mRNA.		NM_003589.2
ILMN_2073235	FTHL12	8630.31	2	742.614	0	0	13345.9	2	1291.74	0	40.98	1.5464	ILMN_16447	FTHL12	9	Homo sapiens ferritin, heavy polypeptide-like 12 (FTHL12) on chromosome 9.		NR_002205.1
ILMN_1787718	SLC27A1	102.501	2	6.56609	0.00301205	0	173.835	2	13.9432	0	40.8875	1.69593	ILMN_13268	SLC27A1	19	Homo sapiens solute carrier family 27 (fatty acid transporter), member 1 (SLC27A1), mRNA.	FATP1; ACSVL5; FLJ00336; MGC71751; FATP	NM_198580.1
ILMN_1675939	IFNGR1	868.473	2	11.5217	0	0	1059.56	2	22.9885	0	40.7994	1.22002	ILMN_546	IFNGR1	6	Homo sapiens interferon gamma receptor 1 (IFNGR1), mRNA.	CD119; IFNGR; FLJ45734	NM_000416.1
ILMN_1787680	SELS	4460.12	2	27.5099	0	0	5461.03	2	310.065	0	40.7994	1.22441	ILMN_15886	SELS	15	Homo sapiens selenoprotein S (SELS), transcript variant 2, mRNA.	SEPS1; ADO15; MGC2553; SBBI8; VIMP; AD-015; MGC104346	NM_018445.4
ILMN_1739586	FEZ2	1329.66	2	6.22779	0	0	1607.83	2	31.0049	0	40.7527	1.2092	ILMN_4341	FEZ2	2	Homo sapiens fasciculation and elongation protein zeta 2 (zygin II) (FEZ2), transcript variant 1, mRNA.	MGC117372; HUM3CL	NM_005102.2
ILMN_1688346	ZNF800	375.385	2	25.8933	0	0	507.219	2	9.56146	0	40.7448	1.35119	ILMN_24570	ZNF800	7	Homo sapiens zinc finger protein 800 (ZNF800), mRNA.	MGC130033; MGC130032; FLJ43301	NM_176814.3
ILMN_1763842	PTRH1	282.7	2	6.324	0	0	373.481	2	22.4607	0	40.7162	1.32112	ILMN_1982	PTRH1	9	Homo sapiens peptidyl-tRNA hydrolase 1 homolog (S. cerevisiae) (PTRH1), mRNA.	MGC51999; PTH1; C9orf115	NM_001002913.1
ILMN_1679483	INTS10	1009.79	2	52.4457	0	0	1397.96	2	110.114	0	40.6935	1.38441	ILMN_137937	INTS10	8	Homo sapiens integrator complex subunit 10 (INTS10), mRNA.	INT10; C8orf35; FLJ10569	NM_018142.2
ILMN_1732127	RBKS	76.8404	2	9.97957	0.00451807	0	145.295	2	0.18777	0	40.5686	1.89086	ILMN_21205	RBKS	2	Homo sapiens ribokinase (RBKS), mRNA.	DKFZp686G13268; RBSK	NM_022128.1
ILMN_2366634	PKM2	2067.92	2	16.4849	0	0	2505.68	2	134.438	0	40.5655	1.21169	ILMN_12007	PKM2	15	Homo sapiens pyruvate kinase, muscle (PKM2), transcript variant 3, mRNA.	OIP3; TCB; PKM; THBP1; MGC3932; PK3; CTHBP	NM_182471.1
ILMN_2223350	C13orf1	210.844	2	2.4506	0	0	288.538	2	9.06312	0	40.5001	1.36849	ILMN_13654	C13ORF1	13	Homo sapiens chromosome 13 open reading frame 1 (C13orf1), mRNA.	CLLD6	NM_020456.1
ILMN_2371379	ACLY	3918.96	2	128.615	0	0	4944.62	2	299.338	0	40.4307	1.26172	ILMN_1374	ACLY	17	Homo sapiens ATP citrate lyase (ACLY), transcript variant 2, mRNA.	CLATP; ATPCL; ACL	NM_198830.1
ILMN_2403946	FEZ2	688.503	2	16.3204	0	0	849.393	2	2.28405	0	40.4305	1.23368	ILMN_4341	FEZ2	2	Homo sapiens fasciculation and elongation protein zeta 2 (zygin II) (FEZ2), transcript variant 1, mRNA.	MGC117372; HUM3CL	NM_005102.2
ILMN_1695946	C1orf225	3432.1	2	104.907	0	0	4663.1	2	376.971	0	40.4067	1.35867	ILMN_18385	C1ORF225	1	Homo sapiens chromosome 1 open reading frame 225 (C1orf225), mRNA.		NM_001013642.2
ILMN_1777895	LRRC37B	435.932	2	47.3453	0	0	626.972	2	23.7787	0	40.3935	1.43824	ILMN_3964	LRRC37B	17	Homo sapiens leucine rich repeat containing 37B (LRRC37B), mRNA.		NM_052888.2
ILMN_1779517	RASEF	129.97	2	8.3912	0.00150602	0	200.752	2	8.07005	0	40.3793	1.54461	ILMN_17414	RASEF	9	Homo sapiens RAS and EF-hand domain containing (RASEF), mRNA.	FLJ31614; RAB45	NM_152573.2
ILMN_2311761	AP3S1	2337.71	2	74.3883	0	0	2857.84	2	91.7866	0	40.3512	1.22249	ILMN_7845	AP3S1	5	Homo sapiens adaptor-related protein complex 3, sigma 1 subunit (AP3S1), transcript variant 2, mRNA.	CLAPS3; Sigma3A	NM_001002924.1
ILMN_2379560	CDC14B	605.789	2	1.72005	0	0	800.332	2	58.5751	0	40.3512	1.32114	ILMN_6941	CDC14B	9	Homo sapiens CDC14 cell division cycle 14 homolog B (S. cerevisiae) (CDC14B), transcript variant 2, mRNA.	CDC14B3; hCDC14B; Cdc14B1; Cdc14B2	NM_033331.2
ILMN_1775677	TYSND1	1050.43	2	26.9173	0	0	1284.63	2	20.3563	0	40.3127	1.22295	ILMN_16157	TYSND1	10	Homo sapiens trypsin domain containing 1 (TYSND1), transcript variant 2, mRNA.	FLJ40378; MGC34695; MGC131934	NM_001040273.1
ILMN_1733538	RGS10	1570.84	2	27.3272	0	0	1895.58	2	96.2602	0	40.2728	1.20673	ILMN_27252	RGS10	10	Homo sapiens regulator of G-protein signaling 10 (RGS10), transcript variant 1, mRNA.		NM_001005339.1
ILMN_2316778	ETNK1	244.806	2	8.50539	0	0	328.832	2	6.97091	0	40.2384	1.34323	ILMN_37183	ETNK1	12	Homo sapiens ethanolamine kinase 1 (ETNK1), transcript variant 2, mRNA.	EKI1; EKI; Nbla10396	NM_001039481.1
ILMN_2155480	RAB43	132.884	2	2.49223	0	0	211.156	2	18.0067	0	40.2366	1.58903	ILMN_182043	RAB43	3	Homo sapiens RAB43, member RAS oncogene family (RAB43), mRNA.	MGC90481; RAB11B; ISY1; RAB41	NM_198490.1
ILMN_1744118	ASTN2	63.5988	2	5.26605	0.0060241	0	124.809	2	3.27938	0.00150602	40.2347	1.96245	ILMN_16734	ASTN2	9	Homo sapiens astrotactin 2 (ASTN2), transcript variant 2, mRNA.	KIAA0634; bA67K19.1	NM_198186.2
ILMN_1732489	SLC10A7	140.081	2	2.65027	0	0	251.103	2	30.8865	0	40.2179	1.79255	ILMN_11413	SLC10A7	4	Homo sapiens solute carrier family 10 (sodium/bile acid cotransporter family), member 7 (SLC10A7), transcript variant 2, mRNA.	MGC25043; DKFZp566M114; P7; C4orf13; DKFZp313H0531; DKFZp779O2438	NM_001029998.2
ILMN_1712639	AIFM2	93.1378	2	15.2474	0.00301205	0	172.024	2	4.53803	0	40.1175	1.84699	ILMN_19032	AIFM2	10	Homo sapiens apoptosis-inducing factor, mitochondrion-associated, 2 (AIFM2), nuclear gene encoding mitochondrial protein, mRNA.	PRG3; RP11-367H5.2; AMID	NM_032797.4
ILMN_1712786	AHCYL2	105.117	2	2.87132	0.00150602	0	169.222	2	2.43127	0	39.8278	1.60985	ILMN_9551	AHCYL2	7	Homo sapiens S-adenosylhomocysteine hydrolase-like 2 (AHCYL2), mRNA.	KIAA0828; FLJ21719	NM_015328.1
ILMN_2377019	CORO1B	185.788	2	16.8132	0	0	275.757	2	6.59175	0	39.79	1.48426	ILMN_26478	CORO1B	11	Homo sapiens coronin, actin binding protein, 1B (CORO1B), transcript variant 1, mRNA.	CORONIN-2; DKFZP762I166	NM_020441.2
ILMN_2149935	CC2D1B	62.4916	2	1.04828	0.0060241	0	133.849	2	15.2843	0	39.7826	2.14187	ILMN_166507	CC2D1B	1	Homo sapiens coiled-coil and C2 domain containing 1B (CC2D1B), mRNA.	RP11-155O18.2; KIAA1836	NM_032449.1
ILMN_1781952	MGST1	589.678	2	35.3715	0	0	797.67	2	54.0629	0	39.7779	1.35272	ILMN_988	MGST1	12	Homo sapiens microsomal glutathione S-transferase 1 (MGST1), transcript variant 1b, mRNA.	GST12; MGST-I; MGC14525; MGST	NM_020300.3
ILMN_2347949	G6PD	4540.18	2	304.216	0	0	5871.16	2	224.777	0	39.714	1.29315	ILMN_162326	G6PD	X	Homo sapiens glucose-6-phosphate dehydrogenase (G6PD), transcript variant 1, mRNA.	G6PD1	NM_000402.3
ILMN_1702487	SGK	165.121	2	12.6958	0	0	245.269	2	5.48079	0	39.714	1.48538	ILMN_2451	SGK	6	Homo sapiens serum/glucocorticoid regulated kinase (SGK), mRNA.	SGK1	NM_005627.2
ILMN_1807719	CTNS	419.697	2	11.8836	0	0	531.473	2	9.70582	0	39.6885	1.26632	ILMN_11769	CTNS	17	Homo sapiens cystinosis, nephropathic (CTNS), transcript variant 2, mRNA.	PQLC4; CTNS-LSB	NM_004937.2
ILMN_2173294	FLJ10916	140.529	2	11.6494	0	0	230.672	2	20.7503	0	39.6345	1.64145	ILMN_28363	FLJ10916	2	Homo sapiens hypothetical protein FLJ10916 (FLJ10916), mRNA.		NM_018271.2
ILMN_1747412	DPP3	199.691	2	12.1597	0	0	283.023	2	17.227	0	39.6263	1.4173	ILMN_138296	DPP3	11	Homo sapiens dipeptidyl-peptidase 3 (DPP3), transcript variant 1, mRNA.	FLJ11387; DPPIII; FLJ22331	NM_005700.3
ILMN_2200636	KIAA1267	1066.11	2	9.95187	0	0	1290.57	2	43.8435	0	39.6263	1.21054	ILMN_12615	KIAA1267	17	Homo sapiens KIAA1267 (KIAA1267), mRNA.	MGC102843; DKFZp686P06109; DKFZP727C091	NM_015443.2
ILMN_1772466	SH2D3A	106.618	2	6.90392	0.00150602	0	172.671	2	10.7584	0	39.6075	1.61953	ILMN_26382	SH2D3A	19	Homo sapiens SH2 domain containing 3A (SH2D3A), mRNA.	NSP1	NM_005490.1
ILMN_1776464	PARP4	3244.22	2	92.0644	0	0	4282.51	2	320.31	0	39.5752	1.32004	ILMN_14105	PARP4	13	Homo sapiens poly (ADP-ribose) polymerase family, member 4 (PARP4), mRNA.	p193; PARPL; PH5P; ADPRTL1; VPARP; VAULT3	NM_006437.3
ILMN_1735180	NCSTN	1767.34	2	21.3512	0	0	2123.39	2	14.7272	0	39.5543	1.20146	ILMN_8729	NCSTN	1	Homo sapiens nicastrin (NCSTN), mRNA.	KIAA0253; APH2; RP11-517F10.1	NM_015331.2
ILMN_1720053	ZFAND3	211.974	2	27.8528	0	0	329.154	2	17.7454	0	39.4726	1.5528	ILMN_2262	ZFAND3	6	Homo sapiens zinc finger, AN1-type domain 3 (ZFAND3), mRNA.	FLJ13222; TEX27	NM_021943.1
ILMN_1751803	LSM10	624.33	2	14.7853	0	0	782.471	2	45.8372	0	39.4399	1.2533	ILMN_14450	LSM10	1	Homo sapiens LSM10, U7 small nuclear RNA associated (LSM10), mRNA.	MST074; MSTP074; MGC15749	NM_032881.1
ILMN_1685097	ASCC1	1040.97	2	100.95	0	0	1435.33	2	14.1763	0	39.4349	1.37885	ILMN_24821	ASCC1	10	Homo sapiens activating signal cointegrator 1 complex subunit 1 (ASCC1), mRNA.	RP11-150D20.4; CGI-18; ASC1p50	NM_015947.2
ILMN_1756982	CLIC1	6443.26	2	275.435	0	0	8540.26	2	616.821	0	39.3572	1.32546	ILMN_29900	CLIC1	6	Homo sapiens chloride intracellular channel 1 (CLIC1), mRNA.	NCC27; G6	NM_001288.4
ILMN_1792078	ZNF313	2097.83	2	29.2209	0	0	2515	2	129.344	0	39.2807	1.19886	ILMN_8552	ZNF313	20	Homo sapiens zinc finger protein 313 (ZNF313), mRNA.	RNF114	NM_018683.3
ILMN_1736093	SNX33	104.296	2	5.08743	0.00150602	0	177.761	2	16.275	0	39.2087	1.70438	ILMN_3226	SNX33	15	Homo sapiens sorting nexin 33 (SNX33), mRNA.	MGC32065; SH3PXD3C; SNX30	NM_153271.1
ILMN_2402766	AFTPH	428.272	2	0.703831	0	0	627.16	2	61.4293	0	39.137	1.4644	ILMN_16569	AFTPH	2	Homo sapiens aftiphilin (AFTPH), transcript variant 2, mRNA.	MGC33965; FLJ23793; Nbla10388; FLJ20080	NM_017657.3
ILMN_1811719	MYO7A	18.4764	2	2.03854	0.0286145	0	74.4357	2	1.82297	0.00301205	39.1345	4.02869	ILMN_17593	MYO7A	11	Homo sapiens myosin VIIA (MYO7A), mRNA.	USH1B; DFNA11; NSRD2; MYU7A; DFNB2	NM_000260.2
ILMN_1808202	C19orf22	954.291	2	41.8193	0	0	1193.77	2	15.4202	0	39.1194	1.25095	ILMN_15785	C19ORF22	19	Homo sapiens chromosome 19 open reading frame 22 (C19orf22), mRNA.	MGC16353	NM_138774.2
ILMN_1718831	TMEM57	120.862	2	6.77176	0.00150602	0	201.294	2	18.932	0	39.1047	1.66548	ILMN_139394	TMEM57	1	Homo sapiens transmembrane protein 57 (TMEM57), mRNA.	FLJ10747; FLJ23007	NM_018202.3
ILMN_1673529	AGXT2L2	103.248	2	5.02169	0.00150602	0	180.273	2	18.0939	0	38.8091	1.74603	ILMN_10281	AGXT2L2	5	Homo sapiens alanine-glyoxylate aminotransferase 2-like 2 (AGXT2L2), mRNA.	MGC45484; MGC117348; MGC15875	NM_153373.1
ILMN_1696675	CES2	395.537	2	9.17444	0	0	499.428	2	22.069	0	38.7775	1.26266	ILMN_19665	CES2	16	Homo sapiens carboxylesterase 2 (intestine, liver) (CES2), transcript variant 1, mRNA.	iCE; CE-2; CES2A1; PCE-2	NM_003869.4
ILMN_1667716	TMEM101	1109.33	2	55.5718	0	0	1397.15	2	53.3401	0	38.7585	1.25946	ILMN_24128	TMEM101	17	Homo sapiens transmembrane protein 101 (TMEM101), mRNA.	FLJ23987; MGC4251	NM_032376.2
ILMN_1739222	ETV5	2066.1	2	110.9	0	0	2827.45	2	220.264	0	38.7514	1.36849	ILMN_12676	ETV5	3	Homo sapiens ets variant gene 5 (ets-related molecule) (ETV5), mRNA.	ERM	NM_004454.1
ILMN_1654392	KIAA0323	118.127	2	3.92762	0.00150602	0	192.441	2	16.9036	0	38.7381	1.62911	ILMN_24804	KIAA0323	14	Homo sapiens KIAA0323 (KIAA0323), mRNA.		NM_015299.2
ILMN_1706960	KIAA1217	64.7035	2	2.00802	0.0060241	0	186.245	2	35.6053	0	38.7346	2.87845	ILMN_29167	KIAA1217	10	Homo sapiens KIAA1217 (KIAA1217), transcript variant 2, mRNA.	DKFZP761L0424; MGC31990; RP11-324E23.1; SKT	NM_001098500.1
ILMN_1784269	AASDH	256.194	2	6.43621	0	0	338.279	2	12.1191	0	38.7161	1.3204	ILMN_5103	AASDH	4	Homo sapiens aminoadipate-semialdehyde dehydrogenase (AASDH), mRNA.	LYS2; ACSF4; NRPS1098; NRPS998	NM_181806.2
ILMN_2415189	ATP1A1	4889.2	2	38.3233	0	0	5827.89	2	103.577	0	38.5671	1.19199	ILMN_2141	ATP1A1	1	Homo sapiens ATPase, Na+/K+ transporting, alpha 1 polypeptide (ATP1A1), transcript variant 2, mRNA.	MGC3285; MGC51750	NM_001001586.1
ILMN_2147517	CD58	433.831	2	11.8448	0	0	618.511	2	56.5879	0	38.5311	1.4257	ILMN_29684	CD58	1	Homo sapiens CD58 molecule (CD58), mRNA.	LFA3; LFA-3	NM_001779.1
ILMN_1808821	COMMD9	547.51	2	30.327	0	0	705.967	2	15.2845	0	38.4832	1.28941	ILMN_10033	COMMD9		Homo sapiens COMM domain containing 9 (COMMD9), mRNA.	FLJ31106; HSPC166	NM_014186.2
ILMN_1741594	CLCN6	77.9771	2	5.27359	0.00451807	0	138.917	2	7.37511	0	38.4488	1.78152	ILMN_6195	CLCN6	1	Homo sapiens chloride channel 6 (CLCN6), transcript variant ClC-6d, mRNA.	KIAA0046; CLC-6	NM_021737.1
ILMN_1795495	ERCC5	584.938	2	52.2233	0	0	798.691	2	8.54092	0	38.44	1.36543	ILMN_13388	ERCC5	13	Homo sapiens excision repair cross-complementing rodent repair deficiency, complementation group 5 (xeroderma pigmentosum, complementation group G (Cockayne syndrome)) (ERCC5), mRNA.	XPG; ERCM2; UVDR; XPGC; COFS3	NM_000123.2
ILMN_1707137	C17orf97	212.234	2	1.67602	0	0	287.916	2	7.82843	0	38.4118	1.3566	ILMN_7731	C17ORF97	17	Homo sapiens chromosome 17 open reading frame 97 (C17orf97), mRNA.		NM_001013672.3
ILMN_2354269	FAM164C	101.68	2	5.07326	0.00301205	0	164.451	2	9.86031	0	38.3865	1.61733	ILMN_173350	FAM164C	14	Homo sapiens family with sequence similarity 164, member C (FAM164C), transcript variant 2, mRNA.	FLJ23093	NM_001042430.1
ILMN_1707312	NFIL3	297.655	2	7.62848	0	0	387.312	2	22.9425	0	38.3214	1.30121	ILMN_14880	NFIL3	9	Homo sapiens nuclear factor, interleukin 3 regulated (NFIL3), mRNA.	IL3BP1; NF-IL3A; E4BP4; NFIL3A	NM_005384.2
ILMN_2134110	SELK	728.332	2	54.942	0	0	1098.66	2	106.468	0	38.2739	1.50847	ILMN_28373	SELK	3	Homo sapiens selenoprotein K (SELK), mRNA.	HSPC297; MGC17057; HSPC030	NM_021237.3
ILMN_1702817	B3GNTL1	119.473	2	5.81526	0.00150602	0	189.595	2	14.8174	0	38.2234	1.58693	ILMN_7324	B3GNTL1	17	Homo sapiens UDP-GlcNAc:betaGal beta-1,3-N-acetylglucosaminyltransferase-like 1 (B3GNTL1), mRNA.	MGC126256; MGC126253; B3GNT8	NM_001009905.1
ILMN_2285802	SEC14L1	147.327	2	5.05844	0	0	257.029	2	31.3952	0	38.1866	1.74462	ILMN_32750	SEC14L1	17	Homo sapiens SEC14-like 1 (S. cerevisiae) (SEC14L1), transcript variant 1, mRNA.	SEC14L; DKFZp686C06176; PRELID4A	NM_003003.2
ILMN_1721657	RSU1	250.834	2	23.6888	0	0	359.803	2	13.3617	0	38.1804	1.43443	ILMN_20461	RSU1	10	Homo sapiens Ras suppressor protein 1 (RSU1), transcript variant 1, mRNA.	FLJ31034; RSP-1	NM_012425.3
ILMN_1690920	SP100	14.9079	2	1.68116	0.0466867	0	70.1188	2	6.43968	0.00301205	38.1604	4.70347	ILMN_26834	SP100	2	Homo sapiens SP100 nuclear antigen (SP100), transcript variant 2, mRNA.	DKFZp686E07254; FLJ00340; FLJ34579	NM_003113.3
ILMN_1738383	EEF2	12307.5	2	222.986	0	0	14680.4	2	60.0469	0	38.0698	1.1928	ILMN_137242	EEF2	19	Homo sapiens eukaryotic translation elongation factor 2 (EEF2), mRNA.	EEF-2; EF2	NM_001961.3
ILMN_2073604	EBP	1035.1	2	21.3035	0	0	1252.26	2	26.7789	0	37.9004	1.2098	ILMN_12837	EBP	X	Homo sapiens emopamil binding protein (sterol isomerase) (EBP), mRNA.	CDPX2; CPXD; CHO2; CPX	NM_006579.1
ILMN_2255579	RAB37	58.1557	2	8.50515	0.00753012	0	139.774	2	19.3184	0	37.891	2.40344	ILMN_520	RAB37	17	Homo sapiens RAB37, member RAS oncogene family (RAB37), transcript variant 3, mRNA.	FLJ32507; FLJ30284	NM_175738.3
ILMN_1807662	IGF2R	1607.49	2	148.48	0	0	2443.74	2	230.279	0	37.8612	1.52022	ILMN_29769	IGF2R	6	Homo sapiens insulin-like growth factor 2 receptor (IGF2R), mRNA.	M6P-R; CD222; MPRI; MPR1; CIMPR	NM_000876.2
ILMN_1803788	LGALS3	354.004	2	17.2532	0	0	650.993	2	94.6269	0	37.7778	1.83894	ILMN_14333	LGALS3	14	Homo sapiens lectin, galactoside-binding, soluble, 3 (galectin 3) (LGALS3), mRNA.	GAL3; MAC2; LGALS2; CBP35; GALBP	NM_002306.1
ILMN_1680770	UBQLN2	1640.95	2	12.9779	0	0	2149.67	2	164.612	0	37.6659	1.31001	ILMN_654	UBQLN2	X	Homo sapiens ubiquilin 2 (UBQLN2), mRNA.	PLIC-2; CHAP1; LIC-2; PLIC2; CHAP1/DSK2; RIHFB2157; N4BP4; HRIHFB2157; Dsk2	NM_013444.2
ILMN_1763260	HIF1A	374.972	2	26.5006	0	0	503.227	2	28.453	0	37.6149	1.34204	ILMN_16330	HIF1A	14	Homo sapiens hypoxia-inducible factor 1, alpha subunit (basic helix-loop-helix transcription factor) (HIF1A), transcript variant 1, mRNA.	HIF-1alpha; MOP1; PASD8; HIF1-ALPHA; HIF1	NM_001530.2
ILMN_2397028	SERPINB8	35.8764	2	5.64254	0.0165663	0	93.3629	2	6.42603	0.00301205	37.5573	2.60235	ILMN_11827	SERPINB8	18	Homo sapiens serpin peptidase inhibitor, clade B (ovalbumin), member 8 (SERPINB8), transcript variant 1, mRNA.	CAP2; PI8	NM_002640.3
ILMN_1751431	WIBG	431	2	31.59	0	0	601.226	2	43.3458	0	37.5332	1.39496	ILMN_19902	WIBG	12	Homo sapiens within bgcn homolog (Drosophila) (WIBG), mRNA.	MGC13064; PYM	NM_032345.1
ILMN_1675483	ANKMY1	186.539	2	18.6656	0	0	277.551	2	2.04339	0	37.5227	1.4879	ILMN_24429	ANKMY1	2	Homo sapiens ankyrin repeat and MYND domain containing 1 (ANKMY1), transcript variant 2, mRNA.	DKFZp686L21237; DKFZp686D20155; FLJ20499; ZMYND13	NM_017844.2
ILMN_2187487	HEATR5B	367.07	2	32.2155	0	0	506.308	2	22.3314	0	37.4707	1.37932	ILMN_183109	HEATR5B	2	Homo sapiens HEAT repeat containing 5B (HEATR5B), mRNA.	KIAA1414	NM_019024.1
ILMN_1744795	TBL1X	450.982	2	4.40704	0	0	561.163	2	29.4156	0	37.3203	1.24432	ILMN_24329	TBL1X	X	Homo sapiens transducin (beta)-like 1X-linked (TBL1X), mRNA.	EBI; TBL1	NM_005647.2
ILMN_2143261	CXorf40B	359.172	2	9.20503	0	0	486.225	2	37.5111	0	37.319	1.35374	ILMN_170421	CXORF40B	X	Homo sapiens chromosome X open reading frame 40B (CXorf40B), mRNA.		NM_001013845.1
ILMN_1714384	PCCA	479.522	2	3.64599	0	0	598.016	2	34.1726	0	37.248	1.24711	ILMN_6045	PCCA	13	Homo sapiens propionyl Coenzyme A carboxylase, alpha polypeptide (PCCA), nuclear gene encoding mitochondrial protein, transcript variant 1, mRNA.		NM_000282.2
ILMN_1756992	MUC1	246.189	2	5.53664	0	0	325.123	2	3.97835	0	37.1836	1.32063	ILMN_19846	MUC1	1	Homo sapiens mucin 1, cell surface associated (MUC1), transcript variant 6, mRNA.	PEMT; PUM; PEM; EMA; H23AG; MAM6; CD227	NM_001044391.1
ILMN_1665964	GAB2	48.101	2	12.9789	0.0120482	0	134.385	2	19.4047	0	37.1625	2.79381	ILMN_3317	GAB2	11	Homo sapiens GRB2-associated binding protein 2 (GAB2), transcript variant 1, mRNA.	KIAA0571	NM_080491.1
ILMN_1754531	AP4E1	289.129	2	5.92634	0	0	373.989	2	1.07774	0	37.0688	1.2935	ILMN_26795	AP4E1	15	Homo sapiens adaptor-related protein complex 4, epsilon 1 subunit (AP4E1), mRNA.	DKFZp686L12167	NM_007347.3
ILMN_1798838	CTTN	127.018	2	0.876035	0.00150602	0	191.006	2	0.770963	0	37.0228	1.50378	ILMN_13251	CTTN	11	Homo sapiens cortactin (CTTN), transcript variant 1, mRNA.	EMS1; FLJ34459	NM_005231.2
ILMN_1659857	SNAP29	273.935	2	7.28267	0	0	359.356	2	21.8809	0	37.0085	1.31183	ILMN_20709	SNAP29	22	Homo sapiens synaptosomal-associated protein, 29kDa (SNAP29), mRNA.	CEDNIK; SNAP-29; FLJ21051	NM_004782.2
ILMN_1718712	C20orf177	536.661	2	35.1881	0	0	700.457	2	28.1009	0	36.9218	1.30521	ILMN_29930	C20ORF177	20	Homo sapiens chromosome 20 open reading frame 177 (C20orf177), mRNA.	dJ551D2.5	NM_022106.1
ILMN_1702501	RPS6KA2	56.5889	2	4.31695	0.00753012	0	126.664	2	15.8672	0.00150602	36.9142	2.23832	ILMN_11318	RPS6KA2	6	Homo sapiens ribosomal protein S6 kinase, 90kDa, polypeptide 2 (RPS6KA2), transcript variant 2, mRNA.	RSK3; S6K-alpha; S6K-alpha2; pp90RSK3; HU-2; RSK; MAPKAPK1C; p90-RSK3	NM_001006932.1
ILMN_1797786	MAPK12	153.939	2	2.48681	0	0	220.815	2	8.30206	0	36.8875	1.43443	ILMN_25203	MAPK12	22	Homo sapiens mitogen-activated protein kinase 12 (MAPK12), mRNA.	ERK6; PRKM12; SAPK3; P38GAMMA; ERK3; SAPK-3	NM_002969.3
ILMN_2210601	RNASEL	113.772	2	10.9535	0.00150602	0	244.805	2	38.821	0	36.8436	2.15171	ILMN_25186	RNASEL	1	Homo sapiens ribonuclease L (2',5'-oligoisoadenylate synthetase-dependent) (RNASEL), mRNA.	DKFZp781D08126; MGC133329; RNS4; PRCA1; MGC104972	NM_021133.2
ILMN_1699772	RRAGD	134.646	2	7.60342	0	0	201.567	2	6.05489	0	36.7894	1.49701	ILMN_5663	RRAGD	6	Homo sapiens Ras-related GTP binding D (RRAGD), mRNA.	RAGD; DKFZP761H171; bA11D8.2.1	NM_021244.3
ILMN_1666819	PHLDB1	835.967	2	15.0399	0	0	1010.81	2	12.2258	0	36.7534	1.20915	ILMN_3997	PHLDB1	11	Homo sapiens pleckstrin homology-like domain, family B, member 1 (PHLDB1), mRNA.	LL5A; DKFZp686H039; MGC111531; FLJ90266; DKFZp686O24210; FLJ00141; KIAA0638	NM_015157.1
ILMN_1669617	GRB10	223.595	2	5.02372	0	0	383.308	2	50.1613	0	36.7355	1.71429	ILMN_2830	GRB10	7	Homo sapiens growth factor receptor-bound protein 10 (GRB10), transcript variant 4, mRNA.	RSS; GRB-IR; IRBP; KIAA0207; Grb-10; MEG1	NM_001001555.1
ILMN_1752923	IFNAR1	185.554	2	4.63485	0	0	260.735	2	17.9038	0	36.7312	1.40517	ILMN_1539	IFNAR1	21	Homo sapiens interferon (alpha, beta and omega) receptor 1 (IFNAR1), mRNA.	IFNBR; IFN-alpha-REC; IFNAR; AVP; IFRC	NM_000629.2
ILMN_1699856	RALGDS	1284.37	2	138.129	0	0	1785.49	2	51.0755	0	36.5531	1.39017	ILMN_9432	RALGDS	9	Homo sapiens ral guanine nucleotide dissociation stimulator (RALGDS), transcript variant 1, mRNA.	RGF; RalGEF; FLJ20922	NM_006266.2
ILMN_1652736	RPS6KA3	168.301	2	7.25901	0	0	237.996	2	11.9716	0	36.5172	1.41411	ILMN_4020	RPS6KA3	X	Homo sapiens ribosomal protein S6 kinase, 90kDa, polypeptide 3 (RPS6KA3), mRNA.	pp90RSK2; MAPKAPK1B; CLS; RSK2; RSK; S6K-alpha3; p90-RSK2; ISPK-1; MRX19; HU-3	NM_004586.2
ILMN_1691506	NGRN	5284.8	2	134.946	0	0	6332.3	2	194.418	0	36.4829	1.19821	ILMN_14282	NGRN	15	Homo sapiens neugrin, neurite outgrowth associated (NGRN), transcript variant 1, mRNA.	NEUGRIN; DSC92	NM_016645.2
ILMN_1713952	C1orf106	750.93	2	8.91167	0	0	909.852	2	44.776	0	36.4273	1.21163	ILMN_21408	C1ORF106	1	Homo sapiens chromosome 1 open reading frame 106 (C1orf106), mRNA.	MGC125608; FLJ10901	NM_018265.1
ILMN_1744068	ELP3	806.73	2	52.0811	0	0	1038.86	2	42.7946	0	36.3929	1.28774	ILMN_1068	ELP3	8	Homo sapiens elongation protein 3 homolog (S. cerevisiae) (ELP3), mRNA.	FLJ10422; KAT9	NM_018091.4
ILMN_1766045	SH3GLB1	815.928	2	4.89703	0	0	1087.19	2	88.0637	0	36.3907	1.33246	ILMN_10394	SH3GLB1	1	Homo sapiens SH3-domain GRB2-like endophilin B1 (SH3GLB1), mRNA.	dJ612B15.2; Bif-1; CGI-61; KIAA0491	NM_016009.2
ILMN_1773389	PLTP	46.7555	2	4.37204	0.0120482	0	102.941	2	5.30825	0.00150602	36.3607	2.2017	ILMN_12725	PLTP	20	Homo sapiens phospholipid transfer protein (PLTP), transcript variant 2, mRNA.	HDLCQ9	NM_182676.1
ILMN_2313730	RHOC	3768.01	2	321.665	0	0	4992.47	2	25.4399	0	36.1851	1.32496	ILMN_27553	RHOC	1	Homo sapiens ras homolog gene family, member C (RHOC), transcript variant 1, mRNA.	H9; ARHC; MGC61427; MGC1448; RHOH9; ARH9	NM_175744.4
ILMN_1783023	LOC285636	921.1	2	27.0681	0	0	1312.86	2	127.555	0	36.1661	1.42532	ILMN_8228	LOC285636	5	Homo sapiens hypothetical protein LOC285636 (LOC285636), mRNA.		NM_175921.4
ILMN_1792092	ZCCHC8	372.123	2	12.6393	0	0	472.652	2	6.57618	0	36.1337	1.27015	ILMN_30318	ZCCHC8	12	Homo sapiens zinc finger, CCHC domain containing 8 (ZCCHC8), mRNA.	DKFZp434E2220	NM_017612.2
ILMN_2404688	NUPR1	21.8647	2	0.337629	0.0240964	0	174.006	2	48.2959	0	35.9848	7.95833	ILMN_171287	NUPR1	16	Homo sapiens nuclear protein 1 (NUPR1), transcript variant 1, mRNA.	P8; COM1	NM_001042483.1
ILMN_1705066	BTBD11	105.718	2	3.221	0.00150602	0	168.095	2	12.0826	0	35.9166	1.59004	ILMN_506	BTBD11	12	Homo sapiens BTB (POZ) domain containing 11 (BTBD11), transcript variant 1, mRNA.	FLJ42845; FLJ33957	NM_152322.2
ILMN_1651282	COL17A1	121.124	2	6.47799	0.00150602	0	184.665	2	6.46869	0	35.8037	1.52459	ILMN_5067	COL17A1	10	Homo sapiens collagen, type XVII, alpha 1 (COL17A1), mRNA.	KIAA0204; BA16H23.2; BPAG2; BP180; LAD-1	NM_000494.3
ILMN_1715324	HSD17B8	457.508	2	21.987	0	0	582.946	2	1.53142	0	35.7771	1.27418	ILMN_9238	HSD17B8	6	Homo sapiens hydroxysteroid (17-beta) dehydrogenase 8 (HSD17B8), mRNA.	FABGL; FABG; dJ1033B10.9; RING2; H2-KE6; KE6; D6S2245E; HKE6	NM_014234.3
ILMN_1741219	RRAGB	239.572	2	21.3937	0	0	338.88	2	6.17385	0	35.7323	1.41452	ILMN_28228	RRAGB	X	Homo sapiens Ras-related GTP binding B (RRAGB), transcript variant RAGBs, mRNA.	RAGB; bA465E19.1	NM_006064.3
ILMN_1763972	TJP2	118.254	2	6.18744	0.00150602	0	199.981	2	21.2259	0	35.7319	1.69111	ILMN_15523	TJP2	9	Homo sapiens tight junction protein 2 (zona occludens 2) (TJP2), transcript variant 1, mRNA.	MGC26306; ZO2; X104; ZO-2	NM_004817.2
ILMN_1730084	COMT	5478.24	2	223.671	0	0	6685.77	2	268.939	0	35.7098	1.22042	ILMN_2463	COMT	22	Homo sapiens catechol-O-methyltransferase (COMT), transcript variant S-COMT, mRNA.		NM_007310.1
ILMN_1719097	C18orf8	587.191	2	7.80893	0	0	721.394	2	40.6522	0	35.7056	1.22855	ILMN_138787	C18ORF8	18	Homo sapiens chromosome 18 open reading frame 8 (C18orf8), mRNA.	HsT2591; MIC1; FLJ23453	NM_013326.3
ILMN_1718063	LIPA	852.646	2	18.1972	0	0	1340.98	2	163.004	0	35.7056	1.57273	ILMN_17379	LIPA	10	Homo sapiens lipase A, lysosomal acid, cholesterol esterase (LIPA), transcript variant 2, mRNA.	CESD; LAL	NM_000235.2
ILMN_1723260	ETV5	173.256	2	13.2351	0	0	250.573	2	6.21297	0	35.5878	1.44626	ILMN_12676	ETV5	3	Homo sapiens ets variant gene 5 (ets-related molecule) (ETV5), mRNA.	ERM	NM_004454.1
ILMN_1656335	RIT1	85.4371	2	2.74107	0.00301205	0	143.98	2	9.21119	0	35.5452	1.68521	ILMN_8608	RIT1	1	Homo sapiens Ras-like without CAAX 1 (RIT1), mRNA.	MGC125865; RIBB; RIT; ROC1; MGC125864	NM_006912.4
ILMN_1806023	JUN	620.868	2	44.6939	0	0	811.984	2	29.1948	0	35.5322	1.30782	ILMN_7746	JUN	1	Homo sapiens jun oncogene (JUN), mRNA.	AP1; c-Jun	NM_002228.3
ILMN_2339779	ATP6V1E1	3027.71	2	187.862	0	0	3831.31	2	106.506	0	35.4655	1.26541	ILMN_42430	ATP6V1E1	22	Homo sapiens ATPase, H+ transporting, lysosomal 31kDa, V1 subunit E1 (ATP6V1E1), transcript variant 3, mRNA.	ATP6E2; ATP6E; P31; ATP6V1E; Vma4	NM_001039367.1
ILMN_1703284	SPIRE2	136.219	2	1.26934	0	0	205.975	2	16.1008	0	35.4503	1.51208	ILMN_502	SPIRE2	16	Homo sapiens spire homolog 2 (Drosophila) (SPIRE2), mRNA.	MGC117166; Spir-2	NM_032451.1
ILMN_1797005	PGLS	786.784	2	12.1127	0	0	1080.87	2	97.3087	0	35.3948	1.37378	ILMN_14028	PGLS	19	Homo sapiens 6-phosphogluconolactonase (PGLS), mRNA.	6PGL	NM_012088.2
ILMN_1697220	NT5E	166.029	2	0.0800475	0	0	265.426	2	28.8584	0	35.3631	1.59867	ILMN_28610	NT5E	6	Homo sapiens 5'-nucleotidase, ecto (CD73) (NT5E), mRNA.	eN; eNT; NT5; NT; CD73; NTE; E5NT	NM_002526.1
ILMN_1682658	EPM2AIP1	199.89	2	3.67528	0	0	352.899	2	48.8696	0	35.3029	1.76547	ILMN_9770	EPM2AIP1	3	Homo sapiens EPM2A (laforin) interacting protein 1 (EPM2AIP1), mRNA.	FLJ11207; KIAA0766	NM_014805.2
ILMN_1719581	MYOM3	118.121	2	15.9849	0.00150602	0	198.01	2	14.4313	0	35.2939	1.67633	ILMN_4488	MYOM3	1	Homo sapiens myomesin family, member 3 (MYOM3), mRNA.	RP11-293P20.1; MGC71483; FLJ35961	NM_152372.2
ILMN_1652280	FBXO32	98.1763	2	6.41756	0.00301205	0	159.135	2	8.41909	0	35.2589	1.62091	ILMN_20035	FBXO32	8	Homo sapiens F-box protein 32 (FBXO32), transcript variant 1, mRNA.	ATROGIN1; MAFbx; Fbx32; MGC33610; FLJ32424	NM_058229.2
ILMN_2150654	ZSWIM4	155.969	2	19.2252	0	0	242.586	2	4.30464	0	35.2572	1.55535	ILMN_167043	ZSWIM4	19	Homo sapiens zinc finger, SWIM-type containing 4 (ZSWIM4), mRNA.		NM_023072.1
ILMN_1775829	PERP	976.25	2	45.6693	0	0	1456.81	2	156.039	0	35.1672	1.49225	ILMN_4512	PERP	6	Homo sapiens PERP, TP53 apoptosis effector (PERP), mRNA.	THW; RP3-496H19.1; KRTCAP1; KCP1; dJ496H19.1; PIGPC1	NM_022121.2
ILMN_2203588	MYL5	31.6178	2	1.61443	0.0180723	0	85.4715	2	5.8043	0.00301205	35.1255	2.70327	ILMN_21416	MYL5	4	Homo sapiens myosin, light chain 5, regulatory (MYL5), mRNA.		NM_002477.1
ILMN_1688158	CYB5R4	323.725	2	17.9117	0	0	456.164	2	37.9349	0	35.1115	1.40911	ILMN_137297	CYB5R4	6	Homo sapiens cytochrome b5 reductase 4 (CYB5R4), mRNA.	RP4-676J13.1; dJ676J13.1; NCB5OR	NM_016230.3
ILMN_1726809	BHLHB3	46.8837	2	5.47284	0.0120482	0	113.745	2	14.7078	0.00150602	35.102	2.42611	ILMN_21793	BHLHB3	12	Homo sapiens basic helix-loop-helix domain containing, class B, 3 (BHLHB3), mRNA.	SHARP1; DEC2; SHARP-1	NM_030762.1
ILMN_2103761	TLE4	73.8151	2	0.368547	0.00451807	0	151.488	2	20.2054	0	35.0945	2.05227	ILMN_14046	TLE4	9	Homo sapiens transducin-like enhancer of split 4 (E(sp1) homolog, Drosophila) (TLE4), mRNA.	BCE-1; ESG4; ESG; GRG4; E(spI)	NM_007005.3
ILMN_1800130	ETNK2	49.1077	2	4.63627	0.0105422	0	104.542	2	7.9384	0.00150602	34.9784	2.12884	ILMN_4993	ETNK2	1	Homo sapiens ethanolamine kinase 2 (ETNK2), mRNA.	FLJ10761; HMFT1716; RP11-74C13.2; EKI2	NM_018208.1
ILMN_1685580	CBLB	214.931	2	19.5595	0	0	306.978	2	10.4371	0	34.921	1.42826	ILMN_18286	CBLB	3	Homo sapiens Cas-Br-M (murine) ecotropic retroviral transforming sequence b (CBLB), mRNA.	DKFZp779F1443; FLJ41152; DKFZp779A0729; FLJ36865; RNF56; Nbla00127; DKFZp686J10223	NM_170662.3
ILMN_2402341	MAPK3	403.513	2	4.49461	0	0	502.303	2	13.0782	0	34.8415	1.24482	ILMN_177323	MAPK3	16	Homo sapiens mitogen-activated protein kinase 3 (MAPK3), transcript variant 2, mRNA.	PRKM3; ERK1; MGC20180; P44MAPK; HS44KDAP; P44ERK1; HUMKER1A	NM_001040056.1
ILMN_1688642	LAMC3	87.4089	2	3.08736	0.00301205	0	169.757	2	22.3477	0	34.8029	1.9421	ILMN_3642	LAMC3	9	Homo sapiens laminin, gamma 3 (LAMC3), mRNA.	DKFZp434E202	NM_006059.3
ILMN_2414533	ARMCX6	336.873	2	23.3829	0	0	564.27	2	72.2754	0	34.7849	1.67502	ILMN_6931	ARMCX6	X	Homo sapiens armadillo repeat containing, X-linked 6 (ARMCX6), transcript variant 1, mRNA.	FLJ20811	NM_019007.3
ILMN_2331231	TNFRSF6B	223.821	2	20.0525	0	0	317.506	2	1.22775	0	34.7849	1.41857	ILMN_14212	TNFRSF6B	20	Homo sapiens tumor necrosis factor receptor superfamily, member 6b, decoy (TNFRSF6B), transcript variant M68C, mRNA.	M68; TR6; DJ583P15.1.1; DCR3	NM_032945.2
ILMN_2173004	RAB8B	441.736	2	6.58446	0	0	602.576	2	51.6131	0	34.7849	1.36411	ILMN_176936	RAB8B	15	Homo sapiens RAB8B, member RAS oncogene family (RAB8B), mRNA.	FLJ38125	NM_016530.2
ILMN_1705468	PIK3CA	92.8236	2	0.0602201	0.00301205	0	151.367	2	2.03733	0	34.7685	1.63069	ILMN_26220	PIK3CA	3	Homo sapiens phosphoinositide-3-kinase, catalytic, alpha polypeptide (PIK3CA), mRNA.	PI3K; MGC142161; p110-alpha; MGC142163	NM_006218.2
ILMN_1666536	VSIG2	766.71	2	64.0335	0	0	1040.24	2	66.2367	0	34.7162	1.35676	ILMN_23332	VSIG2	11	Homo sapiens V-set and immunoglobulin domain containing 2 (VSIG2), mRNA.	CTH; CTXL; 2210413P10Rik	NM_014312.3
ILMN_1782050	CEBPD	348.273	2	0.563707	0	0	441.443	2	26.0681	0	34.7072	1.26752	ILMN_6563	CEBPD	8	Homo sapiens CCAAT/enhancer binding protein (C/EBP), delta (CEBPD), mRNA.	NF-IL6-beta; C/EBP-delta; CELF; CRP3	NM_005195.3
ILMN_2096405	WDR37	419.843	2	8.73357	0	0	520.903	2	7.02554	0	34.7056	1.24071	ILMN_175566	WDR37	10	Homo sapiens WD repeat domain 37 (WDR37), mRNA.	KIAA0982; RP11-529L18.2; FLJ40354	NM_014023.3
ILMN_1710514	BCL3	96.9287	2	8.72164	0.00301205	0	166.576	2	14.8535	0	34.6923	1.71854	ILMN_17874	BCL3	19	Homo sapiens B-cell CLL/lymphoma 3 (BCL3), mRNA.	D19S37; BCL4	NM_005178.2
ILMN_1653438	PHF14	320.23	2	3.82301	0	0	406.375	2	13.5236	0	34.6101	1.26901	ILMN_2096	PHF14	7	Homo sapiens PHD finger protein 14 (PHF14), transcript variant 1, mRNA.	MGC176640	NM_001007157.1
ILMN_2129349	TSSC1	1188.94	2	42.7196	0	0	1447.39	2	2.66203	0	34.61	1.21738	ILMN_20023	TSSC1	2	Homo sapiens tumor suppressing subtransferable candidate 1 (TSSC1), mRNA.		NM_003310.1
ILMN_2367165	ABTB1	56.1365	2	2.20012	0.00753012	0	111.326	2	7.19558	0.00150602	34.5213	1.98314	ILMN_28914	ABTB1	3	Homo sapiens ankyrin repeat and BTB (POZ) domain containing 1 (ABTB1), transcript variant 3, mRNA.	BPOZ; PP2259; EF1ABP; MGC20585	NM_172028.1
ILMN_1781373	IFIH1	114.806	2	2.84045	0.00150602	0	175.236	2	5.90065	0	34.5084	1.52637	ILMN_30275	IFIH1	2	Homo sapiens interferon induced with helicase C domain 1 (IFIH1), mRNA.	MDA5; MGC133047; MDA-5; Hlcd; IDDM19	NM_022168.2
ILMN_1651950	TPST1	113.367	2	4.35943	0.00150602	0	179.415	2	14.7786	0	34.4638	1.58261	ILMN_2477	TPST1	7	Homo sapiens tyrosylprotein sulfotransferase 1 (TPST1), mRNA.		NM_003596.2
ILMN_1661335	SPTBN1	490.327	2	15.32	0	0	607.502	2	21.6239	0	34.3864	1.23897	ILMN_4886	SPTBN1	2	Homo sapiens spectrin, beta, non-erythrocytic 1 (SPTBN1), transcript variant 1, mRNA.	SPTB2; ELF; betaSpII	NM_003128.2
ILMN_2189859	FLJ38482	249.434	2	14.8572	0	0	381.51	2	39.6288	0	34.3493	1.5295	ILMN_2215	FLJ38482	4	Homo sapiens hypothetical protein FLJ38482 (FLJ38482), mRNA.		NM_152681.1
ILMN_1738407	ULBP1	54.9043	2	7.69788	0.00753012	0	142.791	2	24.1352	0	34.3493	2.60073	ILMN_1673	ULBP1	6	Homo sapiens UL16 binding protein 1 (ULBP1), mRNA.	RAET1I	NM_025218.2
ILMN_1726755	COPS4	1120.07	2	4.03619	0	0	1336.52	2	25.746	0	34.3308	1.19325	ILMN_22296	COPS4	4	Homo sapiens COP9 constitutive photomorphogenic homolog subunit 4 (Arabidopsis) (COPS4), mRNA.	MGC10899; MGC15160	NM_016129.2
ILMN_2379788	HIF1A	501.154	2	17.7322	0	0	912.446	2	139.411	0	34.3212	1.82069	ILMN_9514	HIF1A	14	Homo sapiens hypoxia-inducible factor 1, alpha subunit (basic helix-loop-helix transcription factor) (HIF1A), transcript variant 2, mRNA.	HIF-1alpha; MOP1; PASD8; HIF1-ALPHA; HIF1	NM_181054.1
ILMN_1751598	SESN2	25.4829	2	1.39493	0.0210843	0	78.2527	2	5.0691	0.00301205	34.256	3.07078	ILMN_7290	SESN2	1	Homo sapiens sestrin 2 (SESN2), mRNA.	DKFZp761M02121; DKFZp761M0212; SEST2; HI95; SES2	NM_031459.3
ILMN_1751400	SKAP1	215.475	2	6.44234	0	0	295.117	2	20.9625	0	34.2292	1.36961	ILMN_23763	SKAP1	17	Homo sapiens src kinase associated phosphoprotein 1 (SKAP1), transcript variant 1, mRNA.	SCAP1; SKAP55	NM_003726.3
ILMN_1694027	SESN3	27.8206	2	4.99371	0.0195783	0	81.6045	2	3.07403	0.00301205	34.205	2.93324	ILMN_11604	SESN3	11	Homo sapiens sestrin 3 (SESN3), mRNA.	SEST3; MGC29667	NM_144665.2
ILMN_1794914	UBTD1	192.793	2	30.1567	0	0	310.341	2	21.4917	0	34.1546	1.60971	ILMN_3953	UBTD1	10	Homo sapiens ubiquitin domain containing 1 (UBTD1), mRNA.	FLJ11807	NM_024954.3
ILMN_2225974	GCLM	98.9989	2	1.54936	0.00301205	0	157.575	2	9.56773	0	34.1488	1.59168	ILMN_165648	GCLM	1	Homo sapiens glutamate-cysteine ligase, modifier subunit (GCLM), mRNA.	GLCLR	NM_002061.2
ILMN_1676891	CDC2L6	427.139	2	61.7515	0	0	638.286	2	15.6188	0	34.1181	1.49433	ILMN_21958	CDC2L6	6	Homo sapiens cell division cycle 2-like 6 (CDK8-like) (CDC2L6), mRNA.	bA346C16.3; CDK11; KIAA1028	NM_015076.3
ILMN_2063586	CLIC4	1250.59	2	14.3449	0	0	1924.21	2	231.57	0	33.9136	1.53864	ILMN_3174	CLIC4	1	Homo sapiens chloride intracellular channel 4 (CLIC4), nuclear gene encoding mitochondrial protein, mRNA.	p64H1; huH1; CLIC4L; H1; FLJ38640; DKFZP566G223	NM_013943.1
ILMN_1714567	AHNAK	2037.14	2	93.162	0	0	2914.79	2	288.599	0	33.8927	1.43082	ILMN_28759	AHNAK	11	Homo sapiens AHNAK nucleoprotein (AHNAK), transcript variant 1, mRNA.	MGC5395; AHNAKRS	NM_001620.1
ILMN_2218935	GPR37	205.061	2	1.42367	0	0	274.919	2	4.38604	0	33.8366	1.34067	ILMN_6027	GPR37	7	Homo sapiens G protein-coupled receptor 37 (endothelin receptor type B-like) (GPR37), mRNA.	hET(B)R-LP; EDNRBL; PAELR	NM_005302.2
ILMN_2243687	LAMP2	500.326	2	40.2437	0	0	748.558	2	74.1608	0	33.8352	1.49614	ILMN_29225	LAMP2	X	Homo sapiens lysosomal-associated membrane protein 2 (LAMP2), transcript variant LAMP2A, mRNA.	CD107b; LAMP-2C; LAMPB	NM_002294.1
ILMN_2279961	LAMP2	1730.34	2	3.60514	0	0	2273.13	2	185.461	0	33.7911	1.31369	ILMN_26730	LAMP2	X	Homo sapiens lysosomal-associated membrane protein 2 (LAMP2), transcript variant LAMP2B, mRNA.	CD107b; LAMP-2C; LAMPB	NM_013995.1
ILMN_1701837	KLHL2	351.172	2	6.2738	0	0	463.144	2	34.1883	0	33.7724	1.31885	ILMN_24870	KLHL2	4	Homo sapiens kelch-like 2, Mayven (Drosophila) (KLHL2), mRNA.	ABP-KELCH; MAV; MAYVEN	NM_007246.2
ILMN_2119486	DMTF1	477.987	2	25.4396	0	0	608.134	2	2.66597	0	33.7531	1.27228	ILMN_16919	DMTF1	7	Homo sapiens cyclin D binding myb-like transcription factor 1 (DMTF1), mRNA.	DMP1; DMTF; hDMP1; FLJ41265	NM_021145.2
ILMN_1746378	GHDC	176.238	2	11.3501	0	0	248.865	2	5.07625	0	33.748	1.41209	ILMN_1769	GHDC	17	Homo sapiens GH3 domain containing (GHDC), mRNA.	D11LGP1; LGP1	NM_032484.3
ILMN_1701134	PTEN	494.546	2	13.7047	0	0	624.699	2	39.7405	0	33.7194	1.26318	ILMN_25851	PTEN	10	Homo sapiens phosphatase and tensin homolog (PTEN), mRNA.	MMAC1; MHAM; TEP1; BZS; PTEN1; MGC11227	NM_000314.4
ILMN_2224444	SNX25	183.605	2	8.41261	0	0	253.201	2	4.4508	0	33.7188	1.37905	ILMN_8556	SNX25	4	Homo sapiens sorting nexin 25 (SNX25), mRNA.	MSTP043; SBBI31; FLJ23161	NM_031953.2
ILMN_1685140	PRRC1	960.82	2	9.07619	0	0	1148.13	2	45.4237	0	33.7181	1.19495	ILMN_24905	PRRC1	5	Homo sapiens proline-rich coiled-coil 1 (PRRC1), mRNA.	FLJ32875	NM_130809.2
ILMN_1669323	BACE2	284.103	2	15.1573	0	0	378.67	2	24.0062	0	33.6769	1.33286	ILMN_14697	BACE2	21	Homo sapiens beta-site APP-cleaving enzyme 2 (BACE2), transcript variant b, mRNA.	ALP56; DRAP; CEAP1; BAE2; CDA13; ASP21; AEPLC; ASP1	NM_138992.1
ILMN_1689046	FLJ20273	528.327	2	5.78052	0	0	788.593	2	88.2309	0	33.6618	1.49262	ILMN_29593	FLJ20273	4	Homo sapiens RNA-binding protein (FLJ20273), mRNA.	DKFZp686F02235	NM_019027.1
ILMN_1815264	RHBDD3	154.477	2	15.7828	0	0	232.27	2	5.0686	0	33.6618	1.50358	ILMN_3757	RHBDD3	22	Homo sapiens rhomboid domain containing 3 (RHBDD3), mRNA.	HS984G1A; C22orf3; PTAG	NM_012265.1
ILMN_1733042	BCAS1	152.84	2	3.16888	0	0	216.434	2	12.1982	0	33.6489	1.41608	ILMN_8269	BCAS1	20	Homo sapiens breast carcinoma amplified sequence 1 (BCAS1), mRNA.	AIBC1; NABC1	NM_003657.1
ILMN_1668052	FOXA2	2305.14	2	9.61637	0	0	2723.71	2	120.312	0	33.6485	1.18158	ILMN_2357	FOXA2	20	Homo sapiens forkhead box A2 (FOXA2), transcript variant 2, mRNA.	MGC19807; TCF3B; HNF3B	NM_153675.1
ILMN_2359287	ITGA6	470.724	2	17.7801	0	0	670.155	2	64.9069	0	33.6244	1.42367	ILMN_26997	ITGA6	2	Homo sapiens integrin, alpha 6 (ITGA6), transcript variant 2, mRNA.	VLA-6; ITGA6B; CD49f	NM_000210.2
ILMN_1750800	ACO1	2298.34	2	100.099	0	0	2805.43	2	98.2449	0	33.5131	1.22064	ILMN_9544	ACO1	9	Homo sapiens aconitase 1, soluble (ACO1), mRNA.	IREBP; IRP1; IREB1	NM_002197.1
ILMN_1657810	PPM1M	205.213	2	27.5337	0	0	311.568	2	14.3175	0	33.4947	1.51827	ILMN_4690	PPM1M	3	Homo sapiens protein phosphatase 1M (PP2C domain containing) (PPM1M), mRNA.	PP2C-eta; FLJ32332; PP2CE; PP2Ceta	NM_144641.1
ILMN_1670925	CYB5D1	555.852	2	17.1103	0	0	682.618	2	0.896318	0	33.4806	1.22806	ILMN_26624	CYB5D1	17	Homo sapiens cytochrome b5 domain containing 1 (CYB5D1), mRNA.	FLJ32499	NM_144607.3
ILMN_1701875	ZYX	1086.32	2	49.1524	0	0	1336.84	2	6.90396	0	33.4208	1.23061	ILMN_2137	ZYX	7	Homo sapiens zyxin (ZYX), transcript variant 1, mRNA.	ESP-2; HED-2	NM_003461.4
ILMN_1685369	SLU7	289.469	2	2.68024	0	0	369.741	2	10.4128	0	33.4093	1.27731	ILMN_12938	SLU7	5	Homo sapiens SLU7 splicing factor homolog (S. cerevisiae) (SLU7), mRNA.	hSlu7; 9G8; MGC9280	NM_006425.4
ILMN_1712231	SH3YL1	613.73	2	26.5888	0	0	769.594	2	44.4293	0	33.3833	1.25396	ILMN_7327	SH3YL1	2	Homo sapiens SH3 domain containing, Ysc84-like 1 (S. cerevisiae) (SH3YL1), mRNA.	FLJ39121; Ray; DKFZP586F1318	NM_015677.1
ILMN_2100000	DHX36	427.178	2	10.7317	0	0	530.385	2	30.1747	0	33.3048	1.2416	ILMN_11905	DHX36	3	Homo sapiens DEAH (Asp-Glu-Ala-His) box polypeptide 36 (DHX36), mRNA.	DDX36; MLEL1; KIAA1488	NM_020865.1
ILMN_2360184	INVS	335.666	2	23.0421	0	0	444.217	2	14.5507	0	33.301	1.32339	ILMN_27764	INVS	9	Homo sapiens inversin (INVS), transcript variant 2, mRNA.	MGC133081; KIAA0573; INV; NPH2; NPHP2; MGC133080	NM_183245.1
ILMN_1770733	RIC8A	1082.14	2	31.7403	0	0	1303.6	2	8.70014	0	33.2786	1.20465	ILMN_27128	RIC8A	11	Homo sapiens resistance to inhibitors of cholinesterase 8 homolog A (C. elegans) (RIC8A), mRNA.	synembryn; MGC131931; MGC148073; MGC148074; RIC8; MGC104517	NM_021932.4
ILMN_2357730	CCRK	136.711	2	3.88708	0	0	198.21	2	5.42645	0	33.2691	1.44985	ILMN_39653	CCRK	9	Homo sapiens cell cycle related kinase (CCRK), transcript variant 2, mRNA.	p42; CDCH	NM_012119.3
ILMN_1803744	SELS	1188.83	2	20.1507	0	0	1413.67	2	17.0337	0	33.2397	1.18913	ILMN_13612	SELS	15	Homo sapiens selenoprotein S (SELS), transcript variant 2, mRNA.	SEPS1; ADO15; MGC2553; SBBI8; VIMP; AD-015; MGC104346	NM_018445.4
ILMN_1792660	CAMSAP1L1	514.695	2	30.5099	0	0	657.59	2	25.2057	0	33.2178	1.27763	ILMN_14735	CAMSAP1L1	1	Homo sapiens calmodulin regulated spectrin-associated protein 1-like 1 (CAMSAP1L1), mRNA.	MGC150680; KIAA1078; RP11-93N17.1; MGC150681	NM_203459.1
ILMN_2307598	SLC37A3	508.114	2	23.0368	0	0	640.222	2	36.455	0	33.2162	1.26	ILMN_16476	SLC37A3	7	Homo sapiens solute carrier family 37 (glycerol-3-phosphate transporter), member 3 (SLC37A3), transcript variant 2, mRNA.	MGC32939	NM_032295.2
ILMN_1750785	SYTL1	70.9861	2	18.0746	0.00451807	0	168.566	2	23.7696	0	33.201	2.37464	ILMN_7184	SYTL1	1	Homo sapiens synaptotagmin-like 1 (SYTL1), mRNA.	SLP1; FLJ14996; JFC1	NM_032872.1
ILMN_1697820	HINT2	1002.04	2	56.8088	0	0	1255.8	2	0.250688	0	33.1778	1.25324	ILMN_20073	HINT2	9	Homo sapiens histidine triad nucleotide binding protein 2 (HINT2), mRNA.	HIT-17	NM_032593.2
ILMN_1804277	SPRED1	2428.75	2	136.305	0	0	3021.39	2	123.803	0	33.1572	1.24401	ILMN_1375	SPRED1	15	Homo sapiens sprouty-related, EVH1 domain containing 1 (SPRED1), mRNA.	NFLS; FLJ33903	NM_152594.1
ILMN_1758250	TRAFD1	206.876	2	19.895	0	0	296.389	2	8.17068	0	33.1492	1.43269	ILMN_21539	TRAFD1	12	Homo sapiens TRAF-type zinc finger domain containing 1 (TRAFD1), mRNA.	FLN29	NM_006700.1
ILMN_1746588	TALDO1	9579.34	2	181.016	0	0	11294.1	2	22.7427	0	32.9918	1.17901	ILMN_29428	TALDO1	11	Homo sapiens transaldolase 1 (TALDO1), mRNA.	TALDOR; TAL; TAL-H; TALH	NM_006755.1
ILMN_1733305	EIF2A	2243.89	2	40.9868	0	0	2653.48	2	134.942	0	32.9529	1.18253	ILMN_139354	EIF2A	3	Homo sapiens eukaryotic translation initiation factor 2A, 65kDa (EIF2A), mRNA.	EIF-2A; MSTP089; MSTP004; CDA02; MST089	NM_032025.3
ILMN_1814726	SCARB2	2473.19	2	29.5502	0	0	3170.93	2	241.965	0	32.7914	1.28212	ILMN_12802	SCARB2	4	Homo sapiens scavenger receptor class B, member 2 (SCARB2), mRNA.	CD36L2; HLGP85; SR-BII; LIMPII	NM_005506.2
ILMN_1790962	RINL	164.637	2	20.2724	0	0	367.29	2	66.3016	0	32.7731	2.2309	ILMN_137811	RINL	19	Homo sapiens Ras and Rab interactor-like (RINL), mRNA.	FLJ44131	NM_198445.2
ILMN_2168992	FBXO30	285.086	2	15.8081	0	0	381.614	2	25.1218	0	32.7607	1.33859	ILMN_165660	FBXO30	6	Homo sapiens F-box protein 30 (FBXO30), mRNA.	Fbx30; MGC21674; FLJ41030	NM_032145.4
ILMN_1759460	TAF7	560.16	2	40.753	0	0	728.169	2	1.69217	0	32.7597	1.29993	ILMN_19672	TAF7	5	Homo sapiens TAF7 RNA polymerase II, TATA box binding protein (TBP)-associated factor, 55kDa (TAF7), mRNA.	TAFII55; TAF2F	NM_005642.2
ILMN_1801226	DOCK6	128.722	2	3.83436	0.00150602	0	188.917	2	12.0209	0	32.7577	1.46764	ILMN_22993	DOCK6	19	Homo sapiens dedicator of cytokinesis 6 (DOCK6), mRNA.	ZIR1	NM_020812.1
ILMN_1682206	GCC1	571.904	2	56.1707	0	0	827.321	2	68.2141	0	32.7234	1.44661	ILMN_21168	GCC1	7	Homo sapiens GRIP and coiled-coil domain containing 1 (GCC1), mRNA.	MGC20706; FLJ22035; GCC1P; GCC88	NM_024523.5
ILMN_1657847	SUNC1	80.3164	2	9.62176	0.00451807	0	141.341	2	3.37969	0	32.7062	1.7598	ILMN_5330	SUNC1	7	Homo sapiens Sad1 and UNC84 domain containing 1 (SUNC1), transcript variant 1, mRNA.	MGC33329	NM_001030019.1
ILMN_1776515	MPPE1	450.865	2	1.14866	0	0	553.271	2	25.1781	0	32.655	1.22713	ILMN_30057	MPPE1	18	Homo sapiens metallophosphoesterase 1 (MPPE1), mRNA.		NM_023075.4
ILMN_1665526	TCEA2	123.986	2	4.84387	0.00150602	0	188.427	2	14.7692	0	32.6539	1.51975	ILMN_10248	TCEA2	20	Homo sapiens transcription elongation factor A (SII), 2 (TCEA2), transcript variant 2, mRNA.	TFIIS	NM_198723.1
ILMN_1707124	TFPI	969.178	2	6.20117	0	0	1154.58	2	33.0634	0	32.6512	1.19129	ILMN_17834	TFPI	2	Homo sapiens tissue factor pathway inhibitor (lipoprotein-associated coagulation inhibitor) (TFPI), transcript variant 1, mRNA.	TFI; LACI; EPI	NM_006287.4
ILMN_2374683	PTPN13	130.192	2	7.50066	0.00150602	0	192.483	2	0.165887	0	32.5672	1.47846	ILMN_10610	PTPN13	4	Homo sapiens protein tyrosine phosphatase, non-receptor type 13 (APO-1/CD95 (Fas)-associated phosphatase) (PTPN13), transcript variant 3, mRNA.	PTP1E; PNP1; PTP-BL; PTP-BAS; FAP-1; DKFZp686J1497; PTPL1; PTPLE	NM_080684.1
ILMN_2130441	HLA-H	1236.66	2	5.36091	0	0	1499.27	2	88.9892	0	32.5133	1.21236	ILMN_5683	HLA-H	6	Homo sapiens major histocompatibility complex, class I, H (pseudogene) (HLA-H), non-coding RNA.	HLAHP	NR_001434.1
ILMN_2343047	ABCB9	157.682	2	21.026	0	0	263.533	2	26.226	0	32.3771	1.67129	ILMN_10252	ABCB9	12	Homo sapiens ATP-binding cassette, sub-family B (MDR/TAP), member 9 (ABCB9), transcript variant 2, mRNA.	TAPL; KIAA1520; EST122234	NM_019624.2
ILMN_1662364	AARS	5857.31	2	294.416	0	0	7183.96	2	173.873	0	32.3246	1.22649	ILMN_29917	AARS	16	Homo sapiens alanyl-tRNA synthetase (AARS), mRNA.		NM_001605.2
ILMN_1775742	RNF128	293.742	2	3.03427	0	0	373.177	2	7.46635	0	32.3152	1.27042	ILMN_5729	RNF128	X	Homo sapiens ring finger protein 128 (RNF128), transcript variant 2, mRNA.	GRAIL; FLJ23516	NM_024539.3
ILMN_1716446	BCL10	120.813	2	1.62195	0.00150602	0	179.788	2	2.37099	0	32.2992	1.48815	ILMN_4806	BCL10	1	Homo sapiens B-cell CLL/lymphoma 10 (BCL10), mRNA.	CARMEN; mE10; CLAP; CIPER; c-E10	NM_003921.2
ILMN_1719498	ABHD7	156.061	2	5.33198	0	0	218.649	2	2.76114	0	32.2929	1.40104	ILMN_10180	ABHD7	1	Homo sapiens abhydrolase domain containing 7 (ABHD7), mRNA.	FLJ90341; EPHXRP	NM_173567.3
ILMN_1728426	INPPL1	967.494	2	106.542	0	0	1330.15	2	59.8043	0	32.27	1.37484	ILMN_20903	INPPL1	11	Homo sapiens inositol polyphosphate phosphatase-like 1 (INPPL1), mRNA.	SHIP2	NM_001567.2
ILMN_1671557	PHLDA2	1025.5	2	4.77768	0	0	1353.07	2	113.582	0	32.2666	1.31942	ILMN_11855	PHLDA2	11	Homo sapiens pleckstrin homology-like domain, family A, member 2 (PHLDA2), mRNA.	HLDA2; BWR1C; IPL; TSSC3; BRW1C	NM_003311.3
ILMN_1733110	RASSF7	2616.66	2	30.3245	0	0	3078.59	2	10.4289	0	32.2634	1.17653	ILMN_12457	RASSF7	11	Homo sapiens Ras association (RalGDS/AF-6) domain family (N-terminal) member 7 (RASSF7), mRNA.	C11orf13; HRC1; MGC126070; MGC126069; HRAS1	NM_003475.2
ILMN_1726901	KLC1	325.096	2	7.52997	0	0	408.615	2	22.9866	0	32.1884	1.25691	ILMN_29662	KLC1	14	Homo sapiens kinesin light chain 1 (KLC1), transcript variant 1, mRNA.	KNS2; KLC1; KLC; KNS2A; MGC15245	NM_005552.4
ILMN_1721575	VPS18	236.426	2	1.12791	0	0	308.256	2	8.56798	0	32.1746	1.30382	ILMN_8877	VPS18	15	Homo sapiens vacuolar protein sorting 18 homolog (S. cerevisiae) (VPS18), mRNA.	KIAA1475; PEP3	NM_020857.2
ILMN_1739083	SIRT1	445.33	2	1.68177	0	0	596.443	2	50.1613	0	32.1578	1.33933	ILMN_8106	SIRT1	10	Homo sapiens sirtuin (silent mating type information regulation 2 homolog) 1 (S. cerevisiae) (SIRT1), mRNA.	SIR2L1	NM_012238.3
ILMN_2218450	LSM1	3652.07	2	56.1572	0	0	4291.67	2	33.4006	0	32.1271	1.17513	ILMN_22945	LSM1	8	Homo sapiens LSM1 homolog, U6 small nuclear RNA associated (S. cerevisiae) (LSM1), mRNA.	CASM; YJL124C	NM_014462.1
ILMN_1673769	KCNG1	256.085	2	17.1415	0	0	376.374	2	35.4822	0	32.1222	1.46972	ILMN_28652	KCNG1	20	Homo sapiens potassium voltage-gated channel, subfamily G, member 1 (KCNG1), mRNA.	KCNG; KV6.1; MGC12878; K13; kH2	NM_002237.3
ILMN_1814151	AGR2	206.556	2	21.1547	0	0	297.01	2	8.58925	0	32.071	1.43791	ILMN_15860	AGR2	7	Homo sapiens anterior gradient homolog 2 (Xenopus laevis) (AGR2), mRNA.	GOB-4; HAG-2; XAG-2; AG2	NM_006408.2
ILMN_1777591	C10orf65	36.5981	2	3.19155	0.0165663	0	88.3477	2	3.44286	0.00301205	32.0548	2.414	ILMN_5150	C10ORF65	10	Homo sapiens chromosome 10 open reading frame 65 (C10orf65), mRNA.	FLJ37472	NM_138413.2
ILMN_1780189	PSMC5	4206.92	2	107.241	0	0	5381.63	2	403.385	0	32.0273	1.27923	ILMN_14538	PSMC5	17	Homo sapiens proteasome (prosome, macropain) 26S subunit, ATPase, 5 (PSMC5), mRNA.	SUG1; S8; p45; TRIP1; p45/SUG; TBP10	NM_002805.4
ILMN_1710979	ANKRD39	352.935	2	43.0446	0	0	504.803	2	23.2005	0	31.9812	1.4303	ILMN_23002	ANKRD39	2	Homo sapiens ankyrin repeat domain 39 (ANKRD39), mRNA.	MGC41816	NM_016466.4
ILMN_1712887	SLC10A3	443.902	2	31.5467	0	0	578.148	2	5.44306	0	31.9286	1.30242	ILMN_4203	SLC10A3	X	Homo sapiens solute carrier family 10 (sodium/bile acid cotransporter family), member 3 (SLC10A3), mRNA.	DXS253E; P3	NM_019848.2
ILMN_1764964	IFNGR2	1928.65	2	6.87699	0	0	2317.96	2	134.549	0	31.8971	1.20186	ILMN_25208	IFNGR2	21	Homo sapiens interferon gamma receptor 2 (interferon gamma transducer 1) (IFNGR2), mRNA.	IFNGT1; IFGR2; AF-1	NM_005534.2
ILMN_1741264	MRPS33	2167.29	2	37.4684	0	0	2553.88	2	2.26926	0	31.8176	1.17837	ILMN_4243	MRPS33	7	Homo sapiens mitochondrial ribosomal protein S33 (MRPS33), nuclear gene encoding mitochondrial protein, transcript variant 1, mRNA.	FLJ21123; CGI-139; PTD003; MRP-S33	NM_016071.2
ILMN_1669064	ZNF823	203.597	2	11.6358	0	0	318.048	2	35.5029	0	31.8025	1.56215	ILMN_32497	ZNF823	19	Homo sapiens zinc finger protein 823 (ZNF823), mRNA.	HSZFP36	NM_001080493.2
ILMN_1749244	LYRM1	1229.63	2	27.2623	0	0	1461.97	2	12.4323	0	31.7914	1.18895	ILMN_8298	LYRM1	16	Homo sapiens LYR motif containing 1 (LYRM1), mRNA.	A211C6.1	NM_020424.2
ILMN_1778360	PYGB	2439.01	2	199.163	0	0	3514.81	2	327.951	0	31.7699	1.44108	ILMN_21544	PYGB	20	Homo sapiens phosphorylase, glycogen; brain (PYGB), mRNA.	MGC9213	NM_002862.3
ILMN_1719622	RABEP1	891.594	2	45.6174	0	0	1314.37	2	142.921	0	31.7699	1.47418	ILMN_18056	RABEP1	17	Homo sapiens rabaptin, RAB GTPase binding effector protein 1 (RABEP1), transcript variant 2, mRNA.	RABPT5; RAB5EP	NM_001083585.1
ILMN_2090558	C2orf25	3720.27	2	74.5813	0	0	4446.7	2	247.83	0	31.7693	1.19526	ILMN_8271	C2ORF25	2	Homo sapiens chromosome 2 open reading frame 25 (C2orf25), mRNA.	CL25022	NM_015702.1
ILMN_2316918	PANK1	455.602	2	7.31941	0	0	562.417	2	33.0616	0	31.7347	1.23445	ILMN_406	PANK1	10	Homo sapiens pantothenate kinase 1 (PANK1), transcript variant gamma, mRNA.	PANK; PANK1b; PANK1a; MGC24596	NM_138316.2
ILMN_1754727	GPRASP2	89.0725	2	0.0950464	0.00301205	0	151.633	2	14.3966	0	31.6913	1.70236	ILMN_8313	GPRASP2	X	Homo sapiens G protein-coupled receptor associated sorting protein 2 (GPRASP2), transcript variant 1, mRNA.	GASP2; FLJ37327; FLJ35662	NM_001004051.1
ILMN_2380740	MTO1	654.457	2	12.8674	0	0	786.779	2	37.5315	0	31.6535	1.20219	ILMN_15725	MTO1	6	Homo sapiens mitochondrial translation optimization 1 homolog (S. cerevisiae) (MTO1), nuclear gene encoding mitochondrial protein, transcript variant 2, mRNA.	CGI-02	NM_012123.2
ILMN_1796063	TRIM44	1275.96	2	104.753	0	0	1658.52	2	29.2658	0	31.6478	1.29982	ILMN_5006	TRIM44	11	Homo sapiens tripartite motif-containing 44 (TRIM44), mRNA.	MGC3490; MC7; HSA249128; DIPB	NM_017583.3
ILMN_1688639	FBXL2	85.619	2	8.22194	0.00301205	0	144.21	2	3.03459	0	31.6313	1.68433	ILMN_7224	FBXL2	3	Homo sapiens F-box and leucine-rich repeat protein 2 (FBXL2), mRNA.	FBL2; FBL3; DKFZP564P0622	NM_012157.2
ILMN_1653133	SH3D19	718.028	2	19.2272	0	0	997.433	2	96.8376	0	31.5392	1.38913	ILMN_9084	SH3D19	4	Homo sapiens SH3 domain containing 19 (SH3D19), mRNA.	MGC118913; EVE1; MGC118910; Kryn; SH3P19; MGC118911; MGC118912; MGC105136; EBP	NM_001009555.2
ILMN_1737163	SH3BGRL3	1278.45	2	37.5044	0	0	1889.68	2	215.223	0	31.5027	1.4781	ILMN_14988	SH3BGRL3	1	Homo sapiens SH3 domain binding glutamic acid-rich protein like 3 (SH3BGRL3), mRNA.	TIP-B1; SH3BP-1	NM_031286.3
ILMN_1658182	MEX3C	700.817	2	3.3764	0	0	956.245	2	89.2219	0	31.443	1.36447	ILMN_4296	MEX3C	18	Homo sapiens mex-3 homolog C (C. elegans) (MEX3C), mRNA.	BM-013; RKHD2; RNF194; MEX-3C; FLJ38871	NM_016626.3
ILMN_2399622	AP1G1	726.486	2	39.8171	0	0	907.414	2	8.25368	0	31.4415	1.24905	ILMN_4777	AP1G1	16	Homo sapiens adaptor-related protein complex 1, gamma 1 subunit (AP1G1), transcript variant 2, mRNA.	MGC18255; ADTG; CLAPG1	NM_001128.5
ILMN_2070896	BMPR2	187.466	2	2.38622	0	0	315.276	2	42.382	0	31.4381	1.68177	ILMN_169269	BMPR2	2	Homo sapiens bone morphogenetic protein receptor, type II (serine/threonine kinase) (BMPR2), mRNA.	BMPR3; BMPR-II; BMR2; TRG10; BRK-3; PPH1; FLJ76945; T-ALK	NM_001204.5
ILMN_1718070	CASP9	134.898	2	4.11405	0	0	194.402	2	7.89164	0	31.4206	1.4411	ILMN_2760	CASP9	1	Homo sapiens caspase 9, apoptosis-related cysteine peptidase (CASP9), transcript variant beta, mRNA.	ICE-LAP6; APAF3; MCH6; CASPASE-9c; APAF-3	NM_032996.1
ILMN_1742456	OSTF1	1131.44	2	7.36125	0	0	1339.34	2	30.619	0	31.4112	1.18375	ILMN_30131	OSTF1	9	Homo sapiens osteoclast stimulating factor 1 (OSTF1), mRNA.	bA235O14.1; OSF; SH3P2; FLJ20559	NM_012383.3
ILMN_1772286	OCIAD2	1643.12	2	84.1912	0	0	2107.46	2	142.921	0	31.405	1.2826	ILMN_18246	OCIAD2	4	Homo sapiens OCIA domain containing 2 (OCIAD2), transcript variant 2, mRNA.	DKFZp686C03164; MGC45416	NM_152398.2
ILMN_2204545	ST3GAL4	184.195	2	8.08954	0	0	250.877	2	3.74834	0	31.3464	1.36202	ILMN_19390	ST3GAL4	11	Homo sapiens ST3 beta-galactoside alpha-2,3-sialyltransferase 4 (ST3GAL4), mRNA.	NANTA3; ST3GalIV; CGS23; ST3Gal IV; SIAT4; SAT3; FLJ11867; SIAT4C; STZ	NM_006278.1
ILMN_2387636	ITGB4BP	3554.54	2	60.4682	0	0	4173.54	2	11.6936	0	31.3261	1.17414	ILMN_9201	ITGB4BP	20	Homo sapiens integrin beta 4 binding protein (ITGB4BP), transcript variant 3, mRNA.	EIF6; EIF3A; CAB; p27BBP; b(2)gcn	NM_181469.1
ILMN_2079786	NUAK1	137.28	2	5.4497	0	0	213.159	2	21.0425	0	31.3075	1.55273	ILMN_12806	NUAK1	12	Homo sapiens NUAK family, SNF1-like kinase, 1 (NUAK1), mRNA.	KIAA0537; ARK5	NM_014840.2
ILMN_1786273	C1orf122	449.746	2	26.2323	0	0	572.927	2	15.1476	0	31.2976	1.27389	ILMN_26311	C1ORF122	1	Homo sapiens chromosome 1 open reading frame 122 (C1orf122), mRNA.	ALAESM; FLJ45459	NM_198446.1
ILMN_1751793	PCNXL2	88.6766	2	8.77131	0.00301205	0	147.773	2	5.73729	0	31.2374	1.66643	ILMN_1983	PCNXL2	1	Homo sapiens pecanex-like 2 (Drosophila) (PCNXL2), transcript variant 1, mRNA.	KIAA0435; FLJ11383	NM_014801.3
ILMN_1747556	CDK9	456.824	2	3.11534	0	0	557.617	2	4.45526	0	31.2235	1.22064	ILMN_11322	CDK9	9	Homo sapiens cyclin-dependent kinase 9 (CDC2-related kinase) (CDK9), mRNA.	C-2k; PITALRE; TAK; CDC2L4	NM_001261.2
ILMN_1692177	TSC22D1	1140.22	2	152.027	0	0	2134.56	2	324.358	0	31.0989	1.87206	ILMN_26720	TSC22D1	13	Homo sapiens TSC22 domain family, member 1 (TSC22D1), transcript variant 2, mRNA.	TSC22; TGFB1I4; RP11-269C23.2; DKFZp686O19206; MGC17597	NM_006022.2
ILMN_1741148	ALDOA	7053.42	2	2.54767	0	0	8555.92	2	532.869	0	31.0617	1.21302	ILMN_19652	ALDOA	16	Homo sapiens aldolase A, fructose-bisphosphate (ALDOA), transcript variant 3, mRNA.	MGC17716; ALDA; MGC10942; MGC17767	NM_184043.1
ILMN_2412380	TSC22D1	1029.64	2	33.066	0	0	1877.99	2	303.897	0	31.0592	1.82393	ILMN_166165	TSC22D1	13	Homo sapiens TSC22 domain family, member 1 (TSC22D1), transcript variant 1, mRNA.	TSC22; RP11-269C23.2; DKFZp686O19206; TGFB1I4; MGC17597	NM_183422.1
ILMN_1723969	PLCB1	110.639	2	6.84951	0.00150602	0	172.599	2	13.4818	0	31.0332	1.56002	ILMN_3945	PLCB1	20	Homo sapiens phospholipase C, beta 1 (phosphoinositide-specific) (PLCB1), transcript variant 1, mRNA.	FLJ45792; PLC-154; PLC-I; PI-PLC	NM_015192.2
ILMN_1655418	CAPNS1	2190.6	2	123.038	0	0	2707.28	2	133.781	0	30.9795	1.23586	ILMN_6617	CAPNS1	19	Homo sapiens calpain, small subunit 1 (CAPNS1), transcript variant 2, mRNA.	CANP; CALPAIN4; CDPS; 30K; CANPS; CAPN4	NM_001003962.1
ILMN_1657554	TSPYL2	84.0947	2	3.63271	0.00451807	0	138.478	2	2.14611	0	30.9415	1.64669	ILMN_26999	TSPYL2	X	Homo sapiens TSPY-like 2 (TSPYL2), mRNA.	CDA1; CTCL; HRIHFB2216; CINAP; SE20-4; DENTT	NM_022117.1
ILMN_2143795	MGC4677	1724.63	2	107.516	0	0	2155.34	2	49.1134	0	30.8992	1.24974	ILMN_18892	MGC4677	2	Homo sapiens hypothetical protein MGC4677 (MGC4677), mRNA.	MGC17532; MGC88182	NM_052871.3
ILMN_1765459	S100A13	1289.24	2	8.16699	0	0	1520.87	2	16.3044	0	30.8755	1.17966	ILMN_1543	S100A13	1	Homo sapiens S100 calcium binding protein A13 (S100A13), transcript variant 3, mRNA.		NM_001024211.1
ILMN_1726359	NECAP1	1045.85	2	7.98126	0	0	1237.83	2	48.4056	0	30.839	1.18356	ILMN_27077	NECAP1	12	Homo sapiens NECAP endocytosis associated 1 (NECAP1), mRNA.	DKFZP566B183; MGC131900	NM_015509.2
ILMN_1780987	RFXANK	719.363	2	41.679	0	0	901.117	2	33.6737	0	30.8188	1.25266	ILMN_7789	RFXANK	19	Homo sapiens regulatory factor X-associated ankyrin-containing protein (RFXANK), transcript variant 1, mRNA.	BLS; RFX-B; MGC138628; F14150_1; ANKRA1	NM_003721.2
ILMN_2134062	ALKBH3	553.054	2	29.6521	0	0	693.08	2	17.3285	0	30.8053	1.25319	ILMN_16597	ALKBH3	11	Homo sapiens alkB, alkylation repair homolog 3 (E. coli) (ALKBH3), mRNA.	MGC118790; DEPC-1; MGC118792; MGC118793; PCA1; ABH3; DEPC1	NM_139178.1
ILMN_2209163	CHD6	189.715	2	20.1131	0	0	287.262	2	23.953	0	30.7822	1.51418	ILMN_174095	CHD6	20	Homo sapiens chromodomain helicase DNA binding protein 6 (CHD6), mRNA.	KIAA1335; CHD5; RIGB	NM_032221.3
ILMN_1789535	DHDDS	124.246	2	10.424	0.00150602	0	197.674	2	18.1189	0	30.7655	1.59099	ILMN_11082	DHDDS	1	Homo sapiens dehydrodolichyl diphosphate synthase (DHDDS), transcript variant 2, mRNA.	HDS; DS; CIT; CPT; FLJ13102	NM_205861.1
ILMN_1726466	HDHD3	293.309	2	11.3729	0	0	374.5	2	16.2287	0	30.6639	1.27681	ILMN_14769	HDHD3	9	Homo sapiens haloacid dehalogenase-like hydrolase domain containing 3 (HDHD3), mRNA.	C9orf158; MGC12904; 2810435D12Rik	NM_031219.2
ILMN_1658499	SYT13	240.913	2	16.6278	0	0	351.799	2	32.772	0	30.642	1.46027	ILMN_28065	SYT13	11	Homo sapiens synaptotagmin XIII (SYT13), mRNA.	KIAA1427	NM_020826.1
ILMN_2311779	TMUB2	385.203	2	19.0101	0	0	487.483	2	19.671	0	30.6344	1.26552	ILMN_1757	TMUB2	17	Homo sapiens transmembrane and ubiquitin-like domain containing 2 (TMUB2), transcript variant 1, mRNA.	MGC3123; FP2653	NM_024107.2
ILMN_1708009	LANCL2	198.51	2	2.67933	0	0	263.961	2	6.54647	0	30.5853	1.32971	ILMN_920	LANCL2	7	Homo sapiens LanC lantibiotic synthetase component C-like 2 (bacterial) (LANCL2), mRNA.	TASP; MGC87139; GPR69B	NM_018697.3
ILMN_1675009	NMUR2	219.472	2	0.257122	0	0	305.018	2	25.6015	0	30.5794	1.38978	ILMN_6930	NMUR2	5	Homo sapiens neuromedin U receptor 2 (NMUR2), mRNA.	FM4; NMU2R	NM_020167.3
ILMN_1717793	C19orf33	1394.94	2	72.4368	0	0	1866.9	2	154.834	0	30.5312	1.33834	ILMN_9180	C19ORF33	19	Homo sapiens chromosome 19 open reading frame 33 (C19orf33), mRNA.	MGC39135; IMUP-1; H2RSP; IMUP; MGC75180; IMUP-2	NM_033520.1
ILMN_1662932	LCP1	14.2062	2	0.807586	0.0496988	0	71.2677	2	12.1112	0.00301205	30.5284	5.01666	ILMN_28547	LCP1	13	Homo sapiens lymphocyte cytosolic protein 1 (L-plastin) (LCP1), mRNA.	L-PLASTIN; PLS2; FLJ26114; CP64; DKFZp781A23186; FLJ39956; LC64P; FLJ25423	NM_002298.2
ILMN_2412336	AKR1C2	1211.04	2	35.9451	0	0	1445.62	2	60.8826	0	30.4843	1.1937	ILMN_13963	AKR1C2	10	Homo sapiens aldo-keto reductase family 1, member C2 (dihydrodiol dehydrogenase 2; bile acid binding protein; 3-alpha hydroxysteroid dehydrogenase, type III) (AKR1C2), transcript variant 1, mRNA. XM_943424 XM_943425 XM_943427	BABP; HBAB; AKR1C-pseudo; DD; HAKRD; DD2; MCDR2; DDH2	NM_001354.4
ILMN_2157951	STX6	583.929	2	24.8704	0	0	822.183	2	81.4668	0	30.4843	1.40802	ILMN_180926	STX6	1	Homo sapiens syntaxin 6 (STX6), mRNA.		NM_005819.4
ILMN_1718960	SERPINB8	38.2954	2	1.21614	0.0150602	0	88.8436	2	4.40006	0.00301205	30.4777	2.31996	ILMN_4190	SERPINB8	18	Homo sapiens serpin peptidase inhibitor, clade B (ovalbumin), member 8 (SERPINB8), transcript variant 2, mRNA.	CAP2; PI8	NM_198833.1
ILMN_1802082	PRDM8	56.6153	2	3.00318	0.00753012	0	108.421	2	0.177951	0.00150602	30.4646	1.91505	ILMN_22013	PRDM8	4	Homo sapiens PR domain containing 8 (PRDM8), transcript variant 1, mRNA.	PFM5	NM_020226.3
ILMN_1771957	MAN1B1	1019.41	2	6.59205	0	0	1205.78	2	37.0471	0	30.4456	1.18282	ILMN_27649	MAN1B1	9	Homo sapiens mannosidase, alpha, class 1B, member 1 (MAN1B1), mRNA.	MANA-ER	NM_016219.2
ILMN_1801703	CPLX1	72.3872	2	9.01756	0.00451807	0	138.702	2	15.2218	0	30.4048	1.91612	ILMN_30247	CPLX1	4	Homo sapiens complexin 1 (CPLX1), mRNA.	CPX-I; CPX1	NM_006651.3
ILMN_1659027	SLC2A1	2885.55	2	226.036	0	0	3785.62	2	237.532	0	30.3812	1.31192	ILMN_421	SLC2A1	1	Homo sapiens solute carrier family 2 (facilitated glucose transporter), member 1 (SLC2A1), mRNA.	MGC141896; GLUT1; MGC141895; GLUT	NM_006516.1
ILMN_1727288	EVPL	319.911	2	0.355869	0	0	400.123	2	10.9759	0	30.3574	1.25073	ILMN_1544	EVPL	17	Homo sapiens envoplakin (EVPL), mRNA.	EVPK	NM_001988.1
ILMN_1654324	HEYL	267.766	2	15.856	0	0	351.858	2	19.8701	0	30.3095	1.31405	ILMN_10547	HEYL	1	Homo sapiens hairy/enhancer-of-split related with YRPW motif-like (HEYL), mRNA.	MGC12623; HRT3	NM_014571.3
ILMN_1678362	INOC1	359.437	2	0.838448	0	0	444.848	2	0.291262	0	30.2733	1.23763	ILMN_5093	INOC1	15	Homo sapiens INO80 complex homolog 1 (S. cerevisiae) (INOC1), mRNA.	INO80	NM_017553.1
ILMN_2410771	KEAP1	654.772	2	4.09494	0	0	783.394	2	0.983413	0	30.2717	1.19644	ILMN_18799	KEAP1	19	Homo sapiens kelch-like ECH-associated protein 1 (KEAP1), transcript variant 2, mRNA.	MGC10630; KLHL19; MGC20887; MGC4407; MGC9454; KIAA0132; INrf2; MGC1114	NM_012289.3
ILMN_2401978	STAT3	1006	2	26.4331	0	0	1198.97	2	50.3672	0	30.2623	1.19181	ILMN_29673	STAT3	17	Homo sapiens signal transducer and activator of transcription 3 (acute-phase response factor) (STAT3), transcript variant 3, mRNA.	APRF; FLJ20882; MGC16063	NM_213662.1
ILMN_2229922	C12orf35	160.814	2	12.971	0	0	230.361	2	12.3783	0	30.2621	1.43247	ILMN_178109	C12ORF35	12	Homo sapiens chromosome 12 open reading frame 35 (C12orf35), mRNA.	FLJ20696; FLJ10652	NM_018169.2
ILMN_2285112	FBXO11	1333.88	2	58.467	0	0	1618.48	2	48.9214	0	30.2532	1.21336	ILMN_18553	FBXO11	2	Homo sapiens F-box protein 11 (FBXO11), transcript variant 1, mRNA.	FLJ12673; PRMT9; UG063H01; MGC44383; FBX11; VIT1	NM_025133.3
ILMN_1789405	C22orf25	299.56	2	13.8955	0	0	426.336	2	41.0668	0	30.197	1.42321	ILMN_13683	C22ORF25	22	Homo sapiens chromosome 22 open reading frame 25 (C22orf25), mRNA.	DKFZp761P1121	NM_152906.3
ILMN_1716922	DHX16	1187.13	2	5.9465	0	0	1399.41	2	69.821	0	30.1854	1.17882	ILMN_5547	DHX16	6	Homo sapiens DEAH (Asp-Glu-Ala-His) box polypeptide 16 (DHX16), mRNA.	DDX16; DBP2; PRO2014; PRP8	NM_003587.3
ILMN_1668535	JOSD1	387.4	2	5.8798	0	0	517.251	2	43.7969	0	30.0936	1.33518	ILMN_21647	JOSD1	22	Homo sapiens Josephin domain containing 1 (JOSD1), mRNA.	dJ508I15.2; KIAA0063	NM_014876.3
ILMN_2095133	SPTAN1	423.704	2	38.7371	0	0	566.923	2	9.59118	0	30.0843	1.33802	ILMN_14834	SPTAN1	9	Homo sapiens spectrin, alpha, non-erythrocytic 1 (alpha-fodrin) (SPTAN1), mRNA.	FLJ44613; (ALPHA)II-SPECTRIN	NM_003127.1
ILMN_1725791	PTPLA	464.236	2	8.24528	0	0	564.057	2	15.6916	0	30.0797	1.21502	ILMN_137280	PTPLA	10	Homo sapiens protein tyrosine phosphatase-like (proline instead of catalytic arginine), member A (PTPLA), mRNA.	CAP	NM_014241.3
ILMN_2234016	FTHL7	23764.3	2	1142.93	0	0	29653.5	2	1832.8	0	30.0341	1.24782	ILMN_16099	FTHL7	13	Homo sapiens ferritin, heavy polypeptide-like 7 (FTHL7) on chromosome 13.		NR_002202.2
ILMN_1814808	BFAR	457.957	2	25.7421	0	0	578.424	2	23.227	0	30.0101	1.26305	ILMN_23440	BFAR	16	Homo sapiens bifunctional apoptosis regulator (BFAR), mRNA.	BAR; RNF47	NM_016561.1
ILMN_2202481	UBLCP1	693.782	2	12.6465	0	0	827.64	2	37.3299	0	29.966	1.19294	ILMN_3467	UBLCP1	5	Homo sapiens ubiquitin-like domain containing CTD phosphatase 1 (UBLCP1), mRNA.	MGC10067; FLJ25267; CPUB1	NM_145049.1
ILMN_2198376	PSMA4	6413.17	2	43.8803	0	0	7674.15	2	454.321	0	29.9067	1.19662	ILMN_22525	PSMA4	15	Homo sapiens proteasome (prosome, macropain) subunit, alpha type, 4 (PSMA4), mRNA.	MGC12467; MGC24813; MGC111191; HC9; HsT17706	NM_002789.3
ILMN_1699357	SLC22A5	164.321	2	0.612114	0	0	225.206	2	6.66806	0	29.835	1.37052	ILMN_21497	SLC22A5	5	Homo sapiens solute carrier family 22 (organic cation transporter), member 5 (SLC22A5), mRNA.	OCTN2VT; OCTN2; CDSP; FLJ46769	NM_003060.2
ILMN_1659845	KIAA0355	618.222	2	35.023	0	0	772.955	2	18.4563	0	29.8287	1.25029	ILMN_16416	KIAA0355	19	Homo sapiens KIAA0355 (KIAA0355), mRNA.		NM_014686.3
ILMN_2384122	GPR56	2030	2	141.299	0	0	3098.5	2	366.564	0	29.824	1.52635	ILMN_23858	GPR56	16	Homo sapiens G protein-coupled receptor 56 (GPR56), transcript variant 3, mRNA.	BFPP; DKFZp781L1398; TM7LN4; TM7XN1	NM_201525.1
ILMN_1738093	TMEM118	837.674	2	22.0758	0	0	1016.13	2	59.7313	0	29.72	1.21303	ILMN_21714	TMEM118		Homo sapiens transmembrane protein 118 (TMEM118), mRNA.	FLJ14627	NM_032814.2
ILMN_1752935	TMEM30B	725.755	2	15.1474	0	0	868.022	2	47.428	0	29.715	1.19603	ILMN_3369	TMEM30B	14	Homo sapiens transmembrane protein 30B (TMEM30B), mRNA.	MGC126775; CDC50B	NM_001017970.2
ILMN_1706326	MRPL33	5665.63	2	78.8448	0	0	6603.81	2	307.939	0	29.7033	1.16559	ILMN_12897	MRPL33	2	Homo sapiens mitochondrial ribosomal protein L33 (MRPL33), nuclear gene encoding mitochondrial protein, transcript variant 2, mRNA.	C2orf1; RPL33L; MGC23922; MGC111093; MGC13694	NM_145330.2
ILMN_2147114	PSPH	294.826	2	0.669679	0	0	370.848	2	12.5695	0	29.6904	1.25785	ILMN_14445	PSPH	7	Homo sapiens phosphoserine phosphatase (PSPH), mRNA.	PSP	NM_004577.3
ILMN_2052208	GADD45A	988.898	2	56.8041	0	0	1728.8	2	266.461	0	29.6744	1.74821	ILMN_17355	GADD45A	1	Homo sapiens growth arrest and DNA-damage-inducible, alpha (GADD45A), mRNA.	GADD45; DDIT1	NM_001924.2
ILMN_1713605	RPAP1	253.643	2	12.9241	0	0	331.103	2	11.4356	0	29.6665	1.30539	ILMN_22842	RPAP1	15	Homo sapiens RNA polymerase II associated protein 1 (RPAP1), mRNA.	DKFZP727M111; MGC858; FLJ12732; KIAA1403	NM_015540.2
ILMN_1761566	C5orf32	1511.64	2	17.3045	0	0	1778.83	2	94.2404	0	29.6646	1.17675	ILMN_11272	C5ORF32	5	Homo sapiens chromosome 5 open reading frame 32 (C5orf32), mRNA.	ORF1-FL49	NM_032412.3
ILMN_1696254	CYB5D2	268.983	2	2.24088	0	0	341.692	2	7.49478	0	29.6507	1.27031	ILMN_26268	CYB5D2	17	Homo sapiens cytochrome b5 domain containing 2 (CYB5D2), mRNA.	MGC32124	NM_144611.2
ILMN_1810229	ARID4A	88.6137	2	0.33058	0.00301205	0	142.173	2	4.02546	0	29.6476	1.60441	ILMN_17714	ARID4A	14	Homo sapiens AT rich interactive domain 4A (RBP1-like) (ARID4A), transcript variant 3, mRNA.	RBP1; RBP-1; RBBP1	NM_023001.2
ILMN_1762972	CHD9	512.763	2	10.822	0	0	619.154	2	5.01414	0	29.6058	1.20749	ILMN_15866	CHD9	16	Homo sapiens chromodomain helicase DNA binding protein 9 (CHD9), mRNA.	AD013; KISH2; CReMM; PRIC320	NM_025134.4
ILMN_1653708	CORO1B	1509.19	2	39.2273	0	0	2321.02	2	296.906	0	29.5858	1.53793	ILMN_26478	CORO1B	11	Homo sapiens coronin, actin binding protein, 1B (CORO1B), transcript variant 2, mRNA.	CORONIN-2; DKFZP762I166	NM_001018070.1
ILMN_1811682	CYLN2	62.8679	2	5.78013	0.0060241	0	123.769	2	14.1884	0.00150602	29.5811	1.96872	ILMN_14847	CYLN2	7	Homo sapiens cytoplasmic linker 2 (CYLN2), transcript variant 2, mRNA.	CLIP-115; WSCR4; MGC11333; KIAA0291; CLIP2; WBSCR4; CLIP	NM_032421.1
ILMN_1701466	PEX16	1036.55	2	42.1593	0	0	1253.11	2	17.4968	0	29.5707	1.20892	ILMN_20453	PEX16	11	Homo sapiens peroxisomal biogenesis factor 16 (PEX16), transcript variant 1, mRNA.		NM_004813.1
ILMN_2342437	KLHL5	225.948	2	1.05826	0	0	301.166	2	21.4681	0	29.5206	1.3329	ILMN_414	KLHL5	4	Homo sapiens kelch-like 5 (Drosophila) (KLHL5), transcript variant 2, mRNA.		NM_001007075.1
ILMN_1726434	UNC45A	805.105	2	83.1061	0	0	1081.67	2	23.765	0	29.5139	1.34352	ILMN_137421	UNC45A	15	Homo sapiens unc-45 homolog A (C. elegans) (UNC45A), transcript variant 3, mRNA.	FLJ10043; SMAP-1; IRO039700; GC-UNC45	NM_001039675.1
ILMN_1680110	C10orf116	3613.21	2	0.439591	0	0	4214.11	2	113.933	0	29.5001	1.16631	ILMN_1735	C10ORF116	10	Homo sapiens chromosome 10 open reading frame 116 (C10orf116), mRNA.	APM2	NM_006829.2
ILMN_2073732	CBLL1	941.273	2	40.3859	0	0	1142.68	2	26.3666	0	29.5001	1.21397	ILMN_24021	CBLL1	7	Homo sapiens Cas-Br-M (murine) ecotropic retroviral transforming sequence-like 1 (CBLL1), mRNA.	HAKAI; FLJ23109; MGC163403; RNF188; MGC163401	NM_024814.1
ILMN_2180239	DOPEY2	284.722	2	13.9389	0	0	366.52	2	19.4425	0	29.4768	1.28729	ILMN_164626	DOPEY2	21	Homo sapiens dopey family member 2 (DOPEY2), mRNA.	C21orf5	NM_005128.2
ILMN_2317543	ITGB4	236.552	2	14.902	0	0	369.276	2	43.893	0	29.3842	1.56108	ILMN_26172	ITGB4	17	Homo sapiens integrin, beta 4 (ITGB4), transcript variant 3, mRNA.	CD104	NM_001005731.1
ILMN_1684042	BET1	302.532	2	3.79665	0	0	379.089	2	13.463	0	29.3726	1.25306	ILMN_137098	BET1	7	Homo sapiens blocked early in transport 1 homolog (S. cerevisiae) (BET1), mRNA.	HBET1; DKFZp781C0425	NM_005868.4
ILMN_2367020	SEC61G	8455.05	2	108.031	0	0	9837.56	2	363.292	0	29.2768	1.16351	ILMN_2661	SEC61G	7	Homo sapiens Sec61 gamma subunit (SEC61G), transcript variant 1, mRNA.	SSS1	NM_014302.3
ILMN_1807169	TINAGL1	72.4179	2	4.68712	0.00451807	0	124.554	2	3.7412	0.00150602	29.2704	1.71994	ILMN_28140	TINAGL1	1	Homo sapiens tubulointerstitial nephritis antigen-like 1 (TINAGL1), mRNA.	LIECG3; LCN7; TINAGRP; ARG1	NM_022164.1
ILMN_2228180	MSRA	296.754	2	0.920107	0	0	460.898	2	58.2865	0	29.2047	1.55313	ILMN_23621	MSRA	8	Homo sapiens methionine sulfoxide reductase A (MSRA), mRNA.		NM_012331.2
ILMN_1684576	CLN8	31.8824	2	12.8918	0.0180723	0	111.755	2	21.0725	0.00150602	29.1981	3.50524	ILMN_11532	CLN8	8	Homo sapiens ceroid-lipofuscinosis, neuronal 8 (epilepsy, progressive with mental retardation) (CLN8), mRNA.	FLJ39417; EPMR; C8orf61	NM_018941.3
ILMN_1779171	SGSM2	1508.23	2	158.273	0	0	2020.24	2	34.06	0	29.1544	1.33948	ILMN_9226	SGSM2	17	Homo sapiens small G protein signaling modulator 2 (SGSM2), transcript variant 1, mRNA.	KIAA0397; RUTBC1; SGSM2	NM_014853.2
ILMN_1730491	FMNL2	219.804	2	9.87354	0	0	289.284	2	6.37463	0	29.0969	1.3161	ILMN_499	FMNL2	2	Homo sapiens formin-like 2 (FMNL2), mRNA.	FLJ37546; FHOD2	NM_052905.3
ILMN_1787923	PNPLA2	233.834	2	24.9561	0	0	333.392	2	21.9409	0	29.069	1.42576	ILMN_27831	PNPLA2	11	Homo sapiens patatin-like phospholipase domain containing 2 (PNPLA2), mRNA.	PEDF-R; FP17548; TTS2; TTS-2.2; ATGL; DKFZp667M109; 1110001C14Rik	NM_020376.2
ILMN_2104106	XPR1	1141.45	2	54.1407	0	0	1389.01	2	59.1085	0	29.0541	1.21689	ILMN_7342	XPR1	1	Homo sapiens xenotropic and polytropic retrovirus receptor (XPR1), mRNA.	FLJ90308; SYG1; X3	NM_004736.2
ILMN_1810085	ABCF3	113.955	2	9.64422	0.00150602	0	173.702	2	5.17047	0	28.9883	1.52431	ILMN_7798	ABCF3	3	Homo sapiens ATP-binding cassette, sub-family F (GCN20), member 3 (ABCF3), mRNA.	EST201864; FLJ11198	NM_018358.2
ILMN_1778371	CCBL2	725.171	2	58.1519	0	0	935.145	2	46.298	0	28.9301	1.28955	ILMN_1120	CCBL2	1	Homo sapiens cysteine conjugate-beta lyase 2 (CCBL2), transcript variant 1, mRNA.	DKFZp547N1117; RBM1; RP11-82K18.3; MGC9398; RP4-531M19.2; RBMXL1; DKFZp667D0223; KAT3	NM_001008661.1
ILMN_1739594	ACOT11	589.253	2	15.0888	0	0	708.411	2	17.6846	0	28.9088	1.20222	ILMN_17170	ACOT11	1	Homo sapiens acyl-CoA thioesterase 11 (ACOT11), transcript variant 2, mRNA.	BFIT2; BFIT1; THEA; THEM1; BFIT; KIAA0707; STARD14	NM_147161.2
ILMN_1782439	CNN3	2174.56	2	80.9638	0	0	2595.26	2	86.6974	0	28.8781	1.19346	ILMN_15358	CNN3	1	Homo sapiens calponin 3, acidic (CNN3), mRNA.		NM_001839.2
ILMN_2364852	BTN2A1	378.113	2	19.4127	0	0	477.051	2	22.5086	0	28.8767	1.26166	ILMN_6995	BTN2A1	6	Homo sapiens butyrophilin, subfamily 2, member A1 (BTN2A1), transcript variant 1, mRNA.	BK14H9.1; BTF1; FLJ36567; DJ3E1.1; BT2.1	NM_007049.2
ILMN_1660541	PCNXL2	45.5533	2	7.94574	0.0120482	0	98.6616	2	3.96727	0.00150602	28.8636	2.16585	ILMN_1983	PCNXL2	1	Homo sapiens pecanex-like 2 (Drosophila) (PCNXL2), transcript variant 2, mRNA.	KIAA0435; FLJ11383	NM_024938.2
ILMN_1750805	ARHGAP30	212.043	2	18.7724	0	0	293.689	2	0.832123	0	28.8448	1.38505	ILMN_15838	ARHGAP30	1	Homo sapiens Rho GTPase activating protein 30 (ARHGAP30), transcript variant 1, mRNA.	FLJ00267; FLJ44128; RP11-544M22.6	NM_001025598.1
ILMN_1688629	ZNF274	218.951	2	6.85404	0	0	285.01	2	6.52386	0	28.7767	1.30171	ILMN_6185	ZNF274	19	Homo sapiens zinc finger protein 274 (ZNF274), transcript variant ZNF274b, mRNA.	ZKSCAN19; DKFZp686K08243; FLJ37843; HFB101; ZF2	NM_016324.2
ILMN_1809173	LOC729021	169.827	2	11.4619	0	0	236.175	2	3.69495	0	28.7431	1.39068	ILMN_9042	LOC729021	4	PREDICTED: Homo sapiens hypothetical protein LOC729021 (LOC729021), mRNA.		XR_015834.1
ILMN_2056479	TXNL2	2440.09	2	52.9054	0	0	2859.55	2	10.5232	0	28.7116	1.17191	ILMN_13525	TXNL2		Homo sapiens thioredoxin-like 2 (TXNL2), mRNA.	FLJ11864; PICOT	NM_006541.2
ILMN_1678268	VPS8	349.205	2	5.81245	0	0	519.815	2	61.2961	0	28.6634	1.48857	ILMN_27874	VPS8	3	Homo sapiens vacuolar protein sorting 8 homolog (S. cerevisiae) (VPS8), transcript variant 2, mRNA.	KIAA0804; FLJ32099	NM_015303.3
ILMN_1679929	KLF13	688.537	2	6.60126	0	0	853.684	2	58.4023	0	28.6083	1.23985	ILMN_16226	KLF13	15	Homo sapiens Kruppel-like factor 13 (KLF13), mRNA.	NSLP1; FKLF2; RFLAT-1; BTEB3; RFLAT1	NM_015995.2
ILMN_1806149	C16orf74	193.246	2	15.7771	0	0	267.851	2	6.04628	0	28.5977	1.38606	ILMN_26575	C16ORF74	16	Homo sapiens chromosome 16 open reading frame 74 (C16orf74), mRNA.	MGC17624	NM_206967.1
ILMN_1721034	ZNF227	102.213	2	9.75417	0.00301205	0	170.795	2	17.2217	0	28.5815	1.67096	ILMN_12408	ZNF227	19	Homo sapiens zinc finger protein 227 (ZNF227), mRNA.		NM_182490.1
ILMN_1790881	HNMT	309.376	2	24.2079	0	0	429.332	2	34.2465	0	28.5681	1.38774	ILMN_13283	HNMT	2	Homo sapiens histamine N-methyltransferase (HNMT), transcript variant 2, mRNA.	HMT; HNMT-S2; HNMT-S1	NM_001024074.1
ILMN_1798181	IRF7	233.19	2	0.615699	0	0	300.151	2	2.90493	0	28.5008	1.28716	ILMN_4115	IRF7	11	Homo sapiens interferon regulatory factor 7 (IRF7), transcript variant b, mRNA.	IRF7A; IRF-7H	NM_004029.2
ILMN_1700024	UST	115.252	2	4.92866	0.00150602	0	169.937	2	8.61119	0	28.4293	1.47448	ILMN_13470	UST	6	Homo sapiens uronyl-2-sulfotransferase (UST), mRNA.	2OST	NM_005715.1
ILMN_2337955	ZMAT5	162.131	2	2.64046	0	0	221.278	2	10.7027	0	28.4293	1.36481	ILMN_13941	ZMAT5	22	Homo sapiens zinc finger, matrin type 5 (ZMAT5), transcript variant 1, mRNA.		NM_019103.2
ILMN_2393544	PRMT2	253.766	2	9.32228	0	0	325.288	2	8.68671	0	28.4243	1.28184	ILMN_10737	PRMT2	21	Homo sapiens protein arginine methyltransferase 2 (PRMT2), transcript variant 2, mRNA.	HRMT1L1; MGC111373	NM_001535.2
ILMN_1679912	DPH3	291.505	2	7.26402	0	0	418.927	2	44.4751	0	28.409	1.43712	ILMN_6389	DPH3	3	Homo sapiens DPH3, KTI11 homolog (S. cerevisiae) (DPH3), transcript variant 1, mRNA.	MGC20197; DPH3A; DELGIP1; ZCSL2; DELGIP; KTI11; DESR1	NM_206831.1
ILMN_1692742	DENND3	26.7795	2	14.1356	0.0210843	0	89.3738	2	9.19372	0.00301205	28.4001	3.3374	ILMN_26437	DENND3	8	Homo sapiens DENN/MADD domain containing 3 (DENND3), mRNA.	KIAA0870	NM_014957.2
ILMN_2377862	RAB6A	169.937	2	27.7287	0	0	268.837	2	18.6721	0	28.3757	1.58198	ILMN_26006	RAB6A	11	Homo sapiens RAB6A, member RAS oncogene family (RAB6A), transcript variant 2, mRNA.	RAB6B; RAB6A'; RAB6	NM_198896.1
ILMN_2392274	CD82	313.513	2	11.4356	0	0	393.597	2	6.3329	0	28.3007	1.25544	ILMN_24367	CD82	11	Homo sapiens CD82 molecule (CD82), transcript variant 2, mRNA.	SAR2; TSPAN27; GR15; 4F9; C33; ST6; IA4; KAI1; R2	NM_001024844.1
ILMN_1715401	MT1G	53.4797	2	12.0437	0.00903614	0	111.92	2	5.18833	0.00150602	28.2644	2.09277	ILMN_22286	MT1G	16	Homo sapiens metallothionein 1G (MT1G), mRNA.	MT1; MT1K; MGC12386	NM_005950.1
ILMN_1795911	TTC37	643.742	2	10.456	0	0	765.97	2	23.2169	0	28.2384	1.18987	ILMN_28056	TTC37	5	Homo sapiens tetratricopeptide repeat domain 37 (TTC37), mRNA.	MGC32587; TTC37	NM_014639.2
ILMN_2206746	BGN	31.5475	2	3.06152	0.0180723	0	79.6853	2	0.218684	0.00301205	28.1322	2.52588	ILMN_6146	BGN	X	Homo sapiens biglycan (BGN), mRNA.	SLRR1A; PG-S1; PGI; DSPG1	NM_001711.3
ILMN_1664718	CYP51A1	483.239	2	74.2344	0	0	1121.08	2	229.116	0	28.1174	2.31993	ILMN_1634	CYP51A1	7	Homo sapiens cytochrome P450, family 51, subfamily A, polypeptide 1 (CYP51A1), mRNA.	CP51; CYPL1; P450-14DM; CYP51; P450L1; LDM	NM_000786.2
ILMN_2063500	IFT52	271.352	2	14.1159	0	0	350.765	2	20.8028	0	28.1066	1.29265	ILMN_7299	IFT52	20	Homo sapiens intraflagellar transport 52 homolog (Chlamydomonas) (IFT52), mRNA.	NGD5; CGI-53; C20orf9; dJ1028D15.1	NM_016004.2
ILMN_1724145	CBX4	303.63	2	2.97175	0	0	378.56	2	18.1755	0	28.1032	1.24678	ILMN_20703	CBX4	17	Homo sapiens chromobox homolog 4 (Pc class homolog, Drosophila) (CBX4), mRNA.	NBP16; PC2; hPC2	NM_003655.2
ILMN_2354478	CYFIP2	250.51	2	9.11165	0	0	524.851	2	102.156	0	28.0923	2.09513	ILMN_15267	CYFIP2	5	Homo sapiens cytoplasmic FMR1 interacting protein 2 (CYFIP2), transcript variant 1, mRNA.	PIR121	NM_001037333.1
ILMN_1772278	TANC1	413.288	2	10.2169	0	0	510.778	2	31.4325	0	28.0606	1.23589	ILMN_8151	TANC1	2	Homo sapiens tetratricopeptide repeat, ankyrin repeat and coiled-coil containing 1 (TANC1), mRNA.	ROLSB; KIAA1728; TANC	NM_033394.1
ILMN_1652371	KIAA1324L	165.126	2	7.96765	0	0	226.185	2	5.70238	0	28.0528	1.36978	ILMN_9800	KIAA1324L	7	Homo sapiens KIAA1324-like (KIAA1324L), mRNA.	FLJ31340	NM_152748.2
ILMN_1700822	DPP3	318.776	2	32.6153	0	0	435.14	2	16.239	0	28.0337	1.36503	ILMN_137197	DPP3	11	Homo sapiens dipeptidyl-peptidase 3 (DPP3), transcript variant 1, mRNA.	FLJ11387; DPPIII; FLJ22331	NM_005700.3
ILMN_1752394	CCNB1IP1	572.235	2	10.0768	0	0	683.595	2	27.9855	0	28.029	1.19461	ILMN_16420	CCNB1IP1	14	Homo sapiens cyclin B1 interacting protein 1 (CCNB1IP1), transcript variant 2, mRNA.	C14orf18; HEI10	NM_182849.1
ILMN_1688515	ZNF195	552.102	2	0.818307	0	0	660.578	2	12.8438	0	28.029	1.19648	ILMN_22759	ZNF195	11	Homo sapiens zinc finger protein 195 (ZNF195), mRNA.	DKFZp666D035	NM_007152.2
ILMN_1736829	MDM2	23.4536	2	6.04802	0.0210843	0	77.4252	2	10.516	0.00301205	28.0141	3.3012	ILMN_21265	MDM2	12	Homo sapiens Mdm2 p53 binding protein homolog (mouse) (MDM2), transcript variant MDM2, mRNA.	hdm2; HDMX; MGC71221	NM_002392.2
ILMN_1671895	ZNF613	80.8226	2	4.80135	0.00451807	0	132.433	2	1.614	0	27.9921	1.63856	ILMN_9628	ZNF613	19	Homo sapiens zinc finger protein 613 (ZNF613), transcript variant 2, mRNA.	FLJ13590	NM_024840.2
ILMN_1706094	HECTD1	1776.92	2	10.9048	0	0	2072.16	2	22.1481	0	27.9863	1.16615	ILMN_28658	HECTD1	14	Homo sapiens HECT domain containing 1 (HECTD1), mRNA.	KIAA1131	NM_015382.1
ILMN_1751607	FOSB	111.801	2	1.3557	0.00150602	0	165.728	2	6.02032	0	27.9823	1.48236	ILMN_13603	FOSB	19	Homo sapiens FBJ murine osteosarcoma viral oncogene homolog B (FOSB), mRNA.	GOS3; G0S3; MGC42291; GOSB; DKFZp686C0818	NM_006732.1
ILMN_1780236	PMM1	893.202	2	16.1285	0	0	1052.49	2	11.928	0	27.9817	1.17833	ILMN_17005	PMM1	22	Homo sapiens phosphomannomutase 1 (PMM1), mRNA.	Sec53	NM_002676.1
ILMN_1653612	KCTD9	308.855	2	30.2281	0	0	433.408	2	32.4231	0	27.9424	1.40328	ILMN_1204	KCTD9	8	Homo sapiens potassium channel tetramerisation domain containing 9 (KCTD9), mRNA.	FLJ20038	NM_017634.2
ILMN_1707084	UBE2D4	538.622	2	19.1489	0	0	653.894	2	9.66404	0	27.9419	1.21401	ILMN_18182	UBE2D4	7	Homo sapiens ubiquitin-conjugating enzyme E2D 4 (putative) (UBE2D4), mRNA.	HBUCE1	NM_015983.2
ILMN_2330845	NSF	627.793	2	8.21259	0	0	746.836	2	34.3183	0	27.8824	1.18962	ILMN_23282	NSF	17	Homo sapiens N-ethylmaleimide-sensitive factor (NSF), mRNA.	SKD2	NM_006178.1
ILMN_1655563	KIAA0427	95.0949	2	8.5021	0.00301205	0	150.965	2	7.14476	0	27.8797	1.58752	ILMN_2842	KIAA0427	18	Homo sapiens KIAA0427 (KIAA0427), mRNA.	Gm672	NM_014772.1
ILMN_1809010	PSMC3	2506.7	2	134.541	0	0	3070.54	2	166.102	0	27.8636	1.22493	ILMN_22724	PSMC3	11	Homo sapiens proteasome (prosome, macropain) 26S subunit, ATPase, 3 (PSMC3), mRNA.	MGC8487; TBP1	NM_002804.4
ILMN_1754149	LETMD1	472.307	2	1.88417	0	0	569.15	2	9.65429	0	27.8422	1.20504	ILMN_15496	LETMD1	12	Homo sapiens LETM1 domain containing 1 (LETMD1), transcript variant 2, mRNA.	DKFZp586A011; HCCR-2; 1110019O13Rik; HCCR1	NM_001024668.1
ILMN_1789136	SERF2	7036.84	2	81.5342	0	0	8571.79	2	575.322	0	27.8378	1.21813	ILMN_7601	SERF2	15	Homo sapiens small EDRK-rich factor 2 (SERF2), mRNA.	4F5REL; H4F5rel; FLJ37527; FLJ38557; FAM2C; MGC48826; HsT17089; FLJ20431	NM_001018108.2
ILMN_1737462	OXR1	682.636	2	59.7678	0	0	908.722	2	59.621	0	27.8307	1.3312	ILMN_16599	OXR1	8	Homo sapiens oxidation resistance 1 (OXR1), mRNA.	FLJ10125; FLJ42450; FLJ38829; FLJ41673; FLJ45656; Nbla00307	NM_181354.3
ILMN_2391912	SEC14L1	64.7511	2	5.84093	0.0060241	0	115.938	2	1.27416	0.00150602	27.8212	1.79051	ILMN_32750	SEC14L1	17	Homo sapiens SEC14-like 1 (S. cerevisiae) (SEC14L1), transcript variant 1, mRNA.	SEC14L; DKFZp686C06176; PRELID4A	NM_003003.2
ILMN_1746820	NLRP4	1.54636	2	1.55963	0.25753	0	57.1186	2	12.8076	0.0105422	27.8115	36.9375	ILMN_13312	NLRP4	19	Homo sapiens NLR family, pyrin domain containing 4 (NLRP4), mRNA.	PAN2; NALP4; CLR19.5; PYPAF4; FLJ32126; RNH2	NM_134444.3
ILMN_1722056	ATP7B	169.285	2	17.3972	0	0	255.364	2	22.3754	0	27.7639	1.50849	ILMN_21935	ATP7B	13	Homo sapiens ATPase, Cu++ transporting, beta polypeptide (ATP7B), transcript variant 1, mRNA.	WC1; PWD; WND; WD	NM_000053.2
ILMN_1808047	PHC2	302.835	2	4.79638	0	0	377.09	2	19.2306	0	27.7136	1.2452	ILMN_7686	PHC2	1	Homo sapiens polyhomeotic homolog 2 (Drosophila) (PHC2), transcript variant 2, mRNA.	EDR2; MGC163502; HPH2; PH2	NM_004427.3
ILMN_1745807	TMEM62	557.73	2	32.8958	0	0	738.658	2	58.3402	0	27.712	1.3244	ILMN_5004	TMEM62	15	Homo sapiens transmembrane protein 62 (TMEM62), mRNA.	FLJ23375	NM_024956.3
ILMN_1810335	DGKB	2.27175	2	2.10667	0.218373	0	50.786	2	7.67765	0.0135542	27.6924	22.3555	ILMN_8815	DGKB	7	Homo sapiens diacylglycerol kinase, beta 90kDa (DGKB), transcript variant 1, mRNA.	KIAA0718; DGK-BETA; DAGK2; DGK	NM_004080.1
ILMN_1652024	CSNK1G3	425.713	2	9.70906	0	0	533.231	2	36.3026	0	27.6452	1.25256	ILMN_17895	CSNK1G3	5	Homo sapiens casein kinase 1, gamma 3 (CSNK1G3), transcript variant 2, mRNA.		NM_001031812.2
ILMN_1769092	FAM176B	100.694	2	7.49152	0.00301205	0	173.744	2	21.2289	0	27.6002	1.72547	ILMN_3804	FAM176B	1	Homo sapiens family with sequence similarity 176, member B (FAM176B), mRNA.	RP11-268J15.2; FLJ10647	NM_018166.1
ILMN_1790797	VPS28	690.76	2	15.3605	0	0	870.679	2	64.943	0	27.5809	1.26047	ILMN_14412	VPS28	8	Homo sapiens vacuolar protein sorting 28 homolog (S. cerevisiae) (VPS28), transcript variant 1, mRNA.	MGC60323	NM_016208.2
ILMN_2176955	CUL5	1039.44	2	18.9586	0	0	1316.32	2	102.945	0	27.4777	1.26638	ILMN_166696	CUL5	11	Homo sapiens cullin 5 (CUL5), mRNA.	VACM-1; VACM1	NM_003478.3
ILMN_2214473	FLJ43692	1150.11	2	97.2194	0	0	1633.29	2	156.47	0	27.468	1.42012	ILMN_28207	FLJ43692	7	Homo sapiens ARHGEF5-like (FLJ43692), mRNA.	CTAGE4	NM_001003702.1
ILMN_1760667	POLR3GL	1114.62	2	47.7173	0	0	1570.52	2	167.122	0	27.4434	1.40902	ILMN_23668	POLR3GL	1	Homo sapiens polymerase (RNA) III (DNA directed) polypeptide G (32kD)-like (POLR3GL), mRNA.	MGC3200; FLJ34890; flj32422	NM_032305.1
ILMN_2068747	OAT	2030.11	2	44.3819	0	0	2373.02	2	90.341	0	27.4158	1.16891	ILMN_8426	OAT	10	Homo sapiens ornithine aminotransferase (gyrate atrophy) (OAT), nuclear gene encoding mitochondrial protein, mRNA.	HOGA; DKFZp781A11155	NM_000274.1
ILMN_1676663	TNFRSF11B	49.7381	2	1.61823	0.0105422	0	143.118	2	31.4922	0	27.4158	2.87742	ILMN_6495	TNFRSF11B	8	Homo sapiens tumor necrosis factor receptor superfamily, member 11b (TNFRSF11B), mRNA.	MGC29565; OCIF; OPG; TR1	NM_002546.3
ILMN_1775327	PKM2	586.072	2	15.7056	0	0	702.032	2	33.9185	0	27.3938	1.19786	ILMN_11776	PKM2	15	Homo sapiens pyruvate kinase, muscle (PKM2), transcript variant 2, mRNA.	OIP3; TCB; PKM; THBP1; MGC3932; PK3; CTHBP	NM_182470.1
ILMN_1654151	COX6C	8300.32	2	156.603	0	0	9641.96	2	291.673	0	27.3897	1.16164	ILMN_6419	COX6C	8	Homo sapiens cytochrome c oxidase subunit VIc (COX6C), mRNA.		NM_004374.2
ILMN_1736340	ANGEL2	686.111	2	10.335	0	0	826.922	2	49.8253	0	27.3837	1.20523	ILMN_20781	ANGEL2	1	Homo sapiens angel homolog 2 (Drosophila) (ANGEL2), mRNA.	FLJ12793; KIAA0759L	NM_144567.3
ILMN_2125010	SKAP2	275.664	2	33.8617	0	0	389.897	2	15.6281	0	27.344	1.4144	ILMN_177162	SKAP2	7	Homo sapiens src kinase associated phosphoprotein 2 (SKAP2), mRNA.	RA70; SCAP2; SAPS; MGC33304; MGC10411; SKAP55R; PRAP; SKAP-HOM	NM_003930.3
ILMN_1682919	PAFAH2	218.547	2	4.31814	0	0	320.545	2	34.9366	0	27.3222	1.46671	ILMN_3410	PAFAH2	1	Homo sapiens platelet-activating factor acetylhydrolase 2, 40kDa (PAFAH2), mRNA.	HSD-PLA2; FLJ26025	NM_000437.3
ILMN_1701457	FAHD1	515.359	2	29.6464	0	0	642.646	2	25.252	0	27.3068	1.24699	ILMN_2449	FAHD1	16	Homo sapiens fumarylacetoacetate hydrolase domain containing 1 (FAHD1), nuclear gene encoding mitochondrial protein, transcript variant 1, mRNA.	YISKL; C16orf36; DKFZp566J2046; MGC74876	NM_001018104.1
ILMN_1773307	NAP1L5	84.2354	2	8.15671	0.00451807	0	138.32	2	6.98352	0	27.2151	1.64207	ILMN_5355	NAP1L5	4	Homo sapiens nucleosome assembly protein 1-like 5 (NAP1L5), mRNA.	DRLM	NM_153757.1
ILMN_2220739	TMCO3	664.01	2	39.2478	0	0	823.739	2	33.5061	0	27.1823	1.24055	ILMN_19218	TMCO3	13	Homo sapiens transmembrane and coiled-coil domains 3 (TMCO3), mRNA.	C13orf11; FLJ20623	NM_017905.3
ILMN_2403446	ABHD2	111.22	2	6.12409	0.00150602	0	165.197	2	2.37636	0	27.1592	1.48532	ILMN_25020	ABHD2	15	Homo sapiens abhydrolase domain containing 2 (ABHD2), transcript variant 2, mRNA.	HS1-2; PHPS1-2; MGC111112; LABH2; MGC26249	NM_152924.3
ILMN_1664440	TP53BP1	595.107	2	2.81007	0	0	707.756	2	9.55858	0	27.1386	1.18929	ILMN_20364	TP53BP1	15	Homo sapiens tumor protein p53 binding protein 1 (TP53BP1), mRNA.	53BP1; MGC138366; p202; FLJ41424	NM_005657.1
ILMN_1719518	ARF4	5155.67	2	79.4501	0	0	6133.89	2	367.827	0	27.1383	1.18973	ILMN_5548	ARF4	3	Homo sapiens ADP-ribosylation factor 4 (ARF4), mRNA.	ARF2	NM_001660.2
ILMN_2385161	CUL4B	245.329	2	24.7637	0	0	338.126	2	15.9993	0	27.1383	1.37826	ILMN_175220	CUL4B	X	Homo sapiens cullin 4B (CUL4B), transcript variant 2, mRNA.	SFM2; DKFZp686F1470; MRXSC; MRXHF2; KIAA0695	NM_001079872.1
ILMN_1713978	SDF2	1437.66	2	53.2598	0	0	1710.59	2	59.6329	0	27.1353	1.18984	ILMN_29816	SDF2	17	Homo sapiens stromal cell-derived factor 2 (SDF2), mRNA.		NM_006923.2
ILMN_2101810	ARHGAP12	218.074	2	1.45905	0	0	352.792	2	48.7866	0	27.1318	1.61776	ILMN_19560	ARHGAP12	10	Homo sapiens Rho GTPase activating protein 12 (ARHGAP12), mRNA.	FLJ10971; FLJ20737; FLJ21785; FLJ45709; DKFZp779N2050	NM_018287.4
ILMN_1798485	ATP6V1E1	2201.51	2	104.413	0	0	2687.3	2	154.566	0	27.08	1.22066	ILMN_138938	ATP6V1E1	22	Homo sapiens ATPase, H+ transporting, lysosomal 31kDa, V1 subunit E1 (ATP6V1E1), transcript variant 3, mRNA.	ATP6E2; ATP6E; P31; ATP6V1E; Vma4	NM_001039367.1
ILMN_1717262	PROCR	534.004	2	35.9746	0	0	779.28	2	86.0052	0	27.0007	1.45932	ILMN_21711	PROCR	20	Homo sapiens protein C receptor, endothelial (EPCR) (PROCR), mRNA.	CCCA; EPCR; CCD41; MGC23024; CD201; bA42O4.2	NM_006404.3
ILMN_1664756	KPNA4	1955.82	2	28.1719	0	0	2566.84	2	233.406	0	26.9953	1.31241	ILMN_21107	KPNA4	3	Homo sapiens karyopherin alpha 4 (importin alpha 3) (KPNA4), mRNA.	MGC12217; MGC26703; SRP3; QIP1; IPOA3	NM_002268.3
ILMN_2360415	PRNP	1545.6	2	230.613	0	0	2213.82	2	63.5943	0	26.9849	1.43234	ILMN_11177	PRNP	20	Homo sapiens prion protein (PRNP), transcript variant 2, mRNA.	CD230; PrP33-35C; ASCR; PrP27-30; GSS; CJD; PRIP; PrPc; PrP; MGC26679	NM_183079.2
ILMN_1730611	RTN4	6067.56	2	136.392	0	0	7064.07	2	78.5984	0	26.983	1.16424	ILMN_19851	RTN4	2	Homo sapiens reticulon 4 (RTN4), transcript variant 3, mRNA.	RTN4-B1; Nbla10545; RTN-X; Nogo-C; NSP; ASY; RTN4-A; NSP-CL; NOGOC; Nbla00271; NI220/250; RTN4-C; RTN4-B2; NOGO-A; Nogo-B; NOGO	NM_007008.2
ILMN_1723743	ROM1	35.5696	2	5.03024	0.0165663	0	83.6599	2	6.89885	0.00301205	26.9486	2.352	ILMN_28308	ROM1	11	Homo sapiens retinal outer segment membrane protein 1 (ROM1), mRNA.	ROSP1; TSPAN23; ROM	NM_000327.2
ILMN_1688622	UBQLN1	2320.52	2	149.367	0	0	3711.82	2	516.29	0	26.9325	1.59957	ILMN_14084	UBQLN1	9	Homo sapiens ubiquilin 1 (UBQLN1), transcript variant 1, mRNA.	DA41; XDRP1; DSK2; FLJ90054; PLIC-1	NM_013438.3
ILMN_1742731	SLC35A2	1108.04	2	50.0675	0	0	1334.98	2	53.0439	0	26.9162	1.2048	ILMN_20544	SLC35A2	X	Homo sapiens solute carrier family 35 (UDP-galactose transporter), member A2 (SLC35A2), transcript variant 2, mRNA.	UGALT; UGT2; UGT1; UGT; UGTL; UGAT	NM_001032289.1
ILMN_1682799	STAMBPL1	637.045	2	6.33765	0	0	755.051	2	0.798164	0	26.8777	1.18524	ILMN_1387	STAMBPL1	10	Homo sapiens STAM binding protein-like 1 (STAMBPL1), mRNA.	KIAA1373; bA399O19.2; FLJ31524; AMSH-LP; AMSH-FP; ALMalpha	NM_020799.2
ILMN_2414878	STXBP1	110.99	2	3.326	0.00150602	0	171.469	2	15.8751	0	26.8705	1.54491	ILMN_10266	STXBP1	9	Homo sapiens syntaxin binding protein 1 (STXBP1), transcript variant 2, mRNA.	hUNC18; rbSec1; MUNC18-1; UNC18	NM_001032221.1
ILMN_1781231	SLC25A38	183.138	2	0.432603	0	0	242.611	2	7.28923	0	26.8274	1.32474	ILMN_9590	SLC25A38	3	Homo sapiens solute carrier family 25, member 38 (SLC25A38), mRNA.	FLJ20551; FLJ22703	NM_017875.1
ILMN_2408683	PPAP2B	43.209	2	1.11862	0.0120482	0	90.8807	2	3.49225	0.00301205	26.8081	2.10328	ILMN_5681	PPAP2B	1	Homo sapiens phosphatidic acid phosphatase type 2B (PPAP2B), transcript variant 2, mRNA.	MGC15306; LPP3; Dri42; VCIP; PAP2-beta; PAP2-b; PAP-2b	NM_177414.1
ILMN_1658800	BRPF3	565.451	2	2.57663	0	0	673.131	2	34.3252	0	26.7845	1.19043	ILMN_8164	BRPF3	6	Homo sapiens bromodomain and PHD finger containing, 3 (BRPF3), mRNA.		NM_015695.2
ILMN_1704793	LOC339344	733.798	2	36.3847	0	0	895.721	2	48.3941	0	26.7798	1.22066	ILMN_6535	LOC339344	19	Homo sapiens hypothetical protein LOC339344 (LOC339344), mRNA.		NM_001012643.2
ILMN_1801605	BIRC6	189.133	2	1.92255	0	0	253.022	2	17.5168	0	26.7421	1.3378	ILMN_4977	BIRC6	2	Homo sapiens baculoviral IAP repeat-containing 6 (BIRC6), mRNA.	FLJ13726; KIAA1289; BRUCE; APOLLON; FLJ13786	NM_016252.3
ILMN_2091375	KRCC1	130.244	2	14.1856	0.00150602	0	277.098	2	52.6611	0	26.7157	2.12753	ILMN_25337	KRCC1	2	Homo sapiens lysine-rich coiled-coil 1 (KRCC1), mRNA.	FLJ22333; CHBP2	NM_016618.1
ILMN_1653856	STS-1	1351.34	2	51.0075	0	0	1750.26	2	145.215	0	26.7084	1.2952	ILMN_20786	STS-1	11	Homo sapiens Cbl-interacting protein Sts-1 (STS-1), mRNA.	MGC15437; KIAA1959; p70	NM_032873.3
ILMN_1729175	FBXO3	384.158	2	3.38383	0	0	467.159	2	26.0435	0	26.7027	1.21606	ILMN_26668	FBXO3	11	Homo sapiens F-box protein 3 (FBXO3), transcript variant 2, mRNA.	FBA; FBX3; DKFZp564B092	NM_033406.2
ILMN_1793371	KIAA0430	1047.47	2	31.1589	0	0	1407.11	2	135.133	0	26.6659	1.34334	ILMN_139056	KIAA0430	16	Homo sapiens KIAA0430 (KIAA0430), mRNA.	A-362G6.1; KIAA0430; LKAP	NM_014647.2
ILMN_1772189	ABCD1	33.9583	2	11.6538	0.0165663	0	103.384	2	17.9297	0.00150602	26.5826	3.04444	ILMN_8117	ABCD1	X	Homo sapiens ATP-binding cassette, sub-family D (ALD), member 1 (ABCD1), mRNA.	ALD; AMN; ALDP; ABC42	NM_000033.2
ILMN_1731107	CCDC92	233.364	2	12.3243	0	0	303.695	2	5.12171	0	26.5224	1.30138	ILMN_2877	CCDC92	12	Homo sapiens coiled-coil domain containing 92 (CCDC92), mRNA.	FLJ22471	NM_025140.1
ILMN_1691499	TJP1	1806.57	2	0.764288	0	0	2109.25	2	113.337	0	26.5181	1.16754	ILMN_17610	TJP1	15	Homo sapiens tight junction protein 1 (zona occludens 1) (TJP1), transcript variant 1, mRNA.	MGC133289; DKFZp686M05161; ZO-1	NM_003257.3
ILMN_1747197	SLC41A2	105.607	2	7.75619	0.00150602	0	164.47	2	13.9132	0	26.5106	1.55738	ILMN_14620	SLC41A2	12	Homo sapiens solute carrier family 41, member 2 (SLC41A2), mRNA.	MGC125331; MGC125330; SLC41A1-L1; DKFZP434K0427	NM_032148.2
ILMN_1803476	KCTD20	344.817	2	0.269498	0	0	422.437	2	20.1588	0	26.4656	1.22511	ILMN_5272	KCTD20	6	Homo sapiens potassium channel tetramerisation domain containing 20 (KCTD20), mRNA.	MGC14254; dJ108K11.3; C6orf69	NM_173562.3
ILMN_1811303	NR5A2	45.6438	2	3.7616	0.0120482	0	126.228	2	26.4408	0.00150602	26.4485	2.7655	ILMN_14912	NR5A2	1	Homo sapiens nuclear receptor subfamily 5, group A, member 2 (NR5A2), transcript variant 2, mRNA.	FTF; B1F2; FTZ-F1beta; hB1F; hB1F-2; LRH-1; B1F; FTZ-F1; CPF	NM_003822.3
ILMN_1671365	PRODH	27.2378	2	1.15046	0.0210843	0	73.6265	2	0.548079	0.00301205	26.4272	2.7031	ILMN_17486	PRODH	22	Homo sapiens proline dehydrogenase (oxidase) 1 (PRODH), nuclear gene encoding mitochondrial protein, mRNA.	HSPOX2; MGC148078; PIG6; SCZD4; FLJ33744; PRODH1; TP53I6; MGC148079; PRODH2	NM_016335.2
ILMN_1662438	SOD1	13494.7	2	1053.86	0	0	17151.2	2	960.37	0	26.4272	1.27095	ILMN_14302	SOD1	21	Homo sapiens superoxide dismutase 1, soluble (SOD1), mRNA.	ALS1; IPOA; SOD; homodimer; ALS	NM_000454.4
ILMN_1741942	STX16	1529.72	2	120.434	0	0	1956.36	2	113.883	0	26.3601	1.2789	ILMN_4536	STX16	20	Homo sapiens syntaxin 16 (STX16), transcript variant 1, mRNA.	SYN16; hsyn16; MGC90328	NM_001001433.1
ILMN_2360784	RRBP1	2163.54	2	238.529	0	0	2884.08	2	38.4136	0	26.3468	1.33303	ILMN_172165	RRBP1	20	Homo sapiens ribosome binding protein 1 homolog 180kDa (dog) (RRBP1), transcript variant 1, mRNA.	DKFZp586A1420; MGC157721; ES130; FLJ36146; MGC157720; ES/130; hES	NM_001042576.1
ILMN_1753370	ABTB2	75.4655	2	2.65611	0.00451807	0	124.888	2	1.94563	0.00150602	26.3378	1.6549	ILMN_22109	ABTB2	11	Homo sapiens ankyrin repeat and BTB (POZ) domain containing 2 (ABTB2), mRNA.	DKFZP586C1619	NM_145804.1
ILMN_2228873	STARD3NL	450.914	2	11.1948	0	0	543.469	2	10.3695	0	26.3364	1.20526	ILMN_16121	STARD3NL	7	Homo sapiens STARD3 N-terminal like (STARD3NL), mRNA.	MGC3251; MENTHO	NM_032016.2
ILMN_1657497	KIAA0319	17.4933	2	5.44714	0.0346385	0	64.4829	2	4.19915	0.00451807	26.3186	3.68615	ILMN_19660	KIAA0319	6	Homo sapiens KIAA0319 (KIAA0319), mRNA.	DLX2; DYLX2; MGC176717; DYX2	NM_014809.3
ILMN_1692826	UNKL	107.467	2	0.622235	0.00150602	0	159.354	2	7.57797	0	26.3158	1.48282	ILMN_23459	UNKL	16	Homo sapiens unkempt homolog (Drosophila)-like (UNKL), transcript variant 1, mRNA.	MGC5179; ZC3HDC5L; FLJ23360; FLJ12623; KIAA0734; ZC3H5L; C16orf28	NM_023076.3
ILMN_2093720	THG1L	330.467	2	3.85924	0	0	406.018	2	12.2315	0	26.2805	1.22862	ILMN_165920	THG1L	5	Homo sapiens tRNA-histidine guanylyltransferase 1-like (S. cerevisiae) (THG1L), mRNA.	FLJ20546; ICF45; FLJ11601	NM_017872.3
ILMN_1666902	GPR114	299.451	2	24.0248	0	0	393.727	2	9.3758	0	26.26	1.31483	ILMN_1415	GPR114	16	Homo sapiens G protein-coupled receptor 114 (GPR114), mRNA.	PGR27	NM_153837.1
ILMN_1809086	XRN1	210.899	2	8.68833	0	0	274.652	2	9.88991	0	26.2312	1.30229	ILMN_8924	XRN1	3	Homo sapiens 5'-3' exoribonuclease 1 (XRN1), mRNA.	DKFZp686F19113; DKFZp686B22225; DKFZp434P0721; SEP1	NM_019001.2
ILMN_1774585	CASP4	16.2853	2	2.85644	0.0436747	0	63.5785	2	7.61513	0.0060241	26.2233	3.90404	ILMN_7658	CASP4	11	Homo sapiens caspase 4, apoptosis-related cysteine peptidase (CASP4), transcript variant alpha, mRNA.	ICE(rel)II; TX; Mih1/TX; ICH-2; ICEREL-II	NM_001225.3
ILMN_2200659	SNHG5	1774.46	2	71.819	0	0	2552.41	2	295.591	0	26.1977	1.43842	ILMN_168725	SNHG5	6	Homo sapiens small nucleolar RNA host gene (non-protein coding) 5 (SNHG5) on chromosome 6.	MGC16362; U50HG; bA33E24.2; C6orf160	NR_003038.1
ILMN_2152828	KIF16B	62.3498	2	4.12754	0.0060241	0	110.687	2	7.01742	0.00150602	26.1697	1.77526	ILMN_30160	KIF16B	20	Homo sapiens kinesin family member 16B (KIF16B), mRNA.	SNX23; KISC20ORF	NM_024704.3
ILMN_2219867	KRT20	19.2877	2	1.98776	0.0271084	0	69.2588	2	9.94532	0.00301205	26.1285	3.59082	ILMN_161882	KRT20	17	Homo sapiens keratin 20 (KRT20), mRNA.	K20; CK20; KRT21; CD20; MGC35423	NM_019010.1
ILMN_2404625	LAT	95.8963	2	1.34912	0.00301205	0	178.417	2	27.4785	0	26.0793	1.86052	ILMN_30259	LAT	16	Homo sapiens linker for activation of T cells (LAT), transcript variant 2, mRNA.	pp36; LAT1	NM_001014987.1
ILMN_1661537	LEPROT	483.431	2	13.4383	0	0	619.226	2	48.8862	0	26.0553	1.2809	ILMN_27032	LEPROT	1	Homo sapiens leptin receptor overlapping transcript (LEPROT), mRNA.	OB-RGRP; OBRGRP; FLJ90360; LEPR; VPS55	NM_017526.2
ILMN_1801476	CDS1	526.476	2	17.6375	0	0	695.166	2	61.7252	0	26.0133	1.32041	ILMN_20950	CDS1	4	Homo sapiens CDP-diacylglycerol synthase (phosphatidate cytidylyltransferase) 1 (CDS1), mRNA.	CDS	NM_001263.2
ILMN_1815530	GCKR	25.4002	2	9.19045	0.0210843	0	76.2327	2	3.02873	0.00301205	25.9816	3.00126	ILMN_29210	GCKR	2	Homo sapiens glucokinase (hexokinase 4) regulator (GCKR), mRNA.	GKRP	NM_001486.2
ILMN_1662619	TFPI	615.838	2	10.4649	0	0	742.412	2	45.4852	0	25.966	1.20553	ILMN_1429	TFPI	2	Homo sapiens tissue factor pathway inhibitor (lipoprotein-associated coagulation inhibitor) (TFPI), transcript variant 1, mRNA.	TFI; LACI; EPI	NM_006287.4
ILMN_1773407	C16orf72	506.29	2	11.0386	0	0	706.766	2	76.3478	0	25.9304	1.39597	ILMN_4283	C16ORF72	16	Homo sapiens chromosome 16 open reading frame 72 (C16orf72), mRNA.	PRO0149; FLJ41272	NM_014117.2
ILMN_1812478	ZNHIT3	6565.72	2	80.8225	0	0	7572.38	2	204.85	0	25.9104	1.15332	ILMN_6115	ZNHIT3	17	Homo sapiens zinc finger, HIT type 3 (ZNHIT3), mRNA.	TRIP3	NM_004773.2
ILMN_1657483	SEC23B	2136.12	2	73.6975	0	0	2517.59	2	19.3392	0	25.892	1.17858	ILMN_8434	SEC23B	20	Homo sapiens Sec23 homolog B (S. cerevisiae) (SEC23B), transcript variant 2, mRNA.		NM_032985.4
ILMN_1781536	FAH	516.649	2	16.8372	0	0	621.964	2	23.4508	0	25.8915	1.20384	ILMN_1400	FAH	15	Homo sapiens fumarylacetoacetate hydrolase (fumarylacetoacetase) (FAH), mRNA.		NM_000137.1
ILMN_1787415	SNX16	148.429	2	8.18472	0	0	210.523	2	16.1019	0	25.8915	1.41834	ILMN_6842	SNX16	8	Homo sapiens sorting nexin 16 (SNX16), transcript variant 1, mRNA.	DKFZp666H147	NM_022133.2
ILMN_1798061	ZFYVE26	219.791	2	22.6765	0	0	314.256	2	24.4522	0	25.8915	1.42979	ILMN_1462	ZFYVE26	14	Homo sapiens zinc finger, FYVE domain containing 26 (ZFYVE26), mRNA.	KIAA0321; DKFZp781H1112; DKFZp686F19106	NM_015346.2
ILMN_1694219	ARIH1	343.64	2	20.4297	0	0	435.126	2	22.657	0	25.8722	1.26623	ILMN_16556	ARIH1	15	Homo sapiens ariadne homolog, ubiquitin-conjugating enzyme E2 binding protein, 1 (Drosophila) (ARIH1), mRNA.	ARI; HHARI; UBCH7BP; HARI	NM_005744.2
ILMN_1798081	PTPRF	707.849	2	8.73059	0	0	833.321	2	38.1752	0	25.8355	1.17726	ILMN_18896	PTPRF	1	Homo sapiens protein tyrosine phosphatase, receptor type, F (PTPRF), transcript variant 2, mRNA.	LAR	NM_130440.1
ILMN_1806651	PARP8	377.618	2	28.5754	0	0	486.195	2	25.0497	0	25.8331	1.28753	ILMN_26673	PARP8	5	Homo sapiens poly (ADP-ribose) polymerase family, member 8 (PARP8), mRNA.	FLJ21308; MGC42864	NM_024615.2
ILMN_1689156	MMAB	45.7965	2	7.2823	0.0120482	0	105.143	2	14.9619	0.00150602	25.7701	2.29587	ILMN_5798	MMAB	12	Homo sapiens methylmalonic aciduria (cobalamin deficiency) cblB type (MMAB), mRNA.	ATR; MGC20496	NM_052845.2
ILMN_1807767	KIAA0182	946.812	2	93.3915	0	0	1238.5	2	33.9692	0	25.7692	1.30807	ILMN_9294	KIAA0182	16	Homo sapiens KIAA0182 (KIAA0182), mRNA.	GSE1	NM_014615.1
ILMN_1773868	U2AF1L2	247.389	2	2.29234	0	0	312.421	2	13.5972	0	25.7523	1.26287	ILMN_13409	U2AF1L2	X	Homo sapiens U2(RNU2) small nuclear RNA auxiliary factor 1-like 2 (U2AF1L2), mRNA.	U2AF1RS2; U2AF1-RS2	NM_005089.1
ILMN_1700606	RNF43	294.812	2	16.6951	0	0	375.726	2	15.5158	0	25.7362	1.27446	ILMN_23669	RNF43	17	Homo sapiens ring finger protein 43 (RNF43), mRNA.	FLJ20315; MGC125630; DKFZp781H0392; URCC; DKFZp781H02126; RNF124	NM_017763.3
ILMN_1764826	TFE3	87.2784	2	4.09781	0.00301205	0	136.949	2	4.57616	0	25.6899	1.56911	ILMN_16136	TFE3	X	Homo sapiens transcription factor binding to IGHM enhancer 3 (TFE3), mRNA.	RCCP2; TFEA	NM_006521.3
ILMN_1774091	FECH	328.497	2	5.70267	0	0	402.9	2	3.34428	0	25.6855	1.22649	ILMN_5447	FECH	18	Homo sapiens ferrochelatase (protoporphyria) (FECH), nuclear gene encoding mitochondrial protein, transcript variant 2, mRNA.	FCE; EPP	NM_000140.2
ILMN_1712918	NQO2	505.896	2	47.8258	0	0	663.267	2	35.1302	0	25.6803	1.31107	ILMN_26249	NQO2		Homo sapiens NAD(P)H dehydrogenase, quinone 2 (NQO2), mRNA.	DHQV; DIA6; NMOR2; QR2	NM_000904.2
ILMN_1714445	SLC6A9	45.7567	2	0.335015	0.0120482	0	94.0098	2	8.77252	0.00301205	25.6218	2.05456	ILMN_8399	SLC6A9	1	Homo sapiens solute carrier family 6 (neurotransmitter transporter, glycine), member 9 (SLC6A9), transcript variant 3, mRNA.	GLYT1; DKFZp547A1118	NM_001024845.1
ILMN_1744381	SERPINE1	23.1471	2	6.43892	0.0210843	0	71.1847	2	6.96479	0.00301205	25.607	3.07532	ILMN_6244	SERPINE1	7	Homo sapiens serpin peptidase inhibitor, clade E (nexin, plasminogen activator inhibitor type 1), member 1 (SERPINE1), mRNA.	PAI; PAI-1; PAI1; PLANH1	NM_000602.1
ILMN_1692168	UBE2Z	1079.76	2	15.1155	0	0	1258.07	2	24.3208	0	25.6059	1.16514	ILMN_17384	UBE2Z	17	Homo sapiens ubiquitin-conjugating enzyme E2Z (UBE2Z), mRNA.	HOYS7; FLJ13855; USE1	NM_023079.3
ILMN_1676358	RALB	2072.45	2	31.8691	0	0	2486.75	2	160.172	0	25.5639	1.19991	ILMN_5816	RALB	2	Homo sapiens v-ral simian leukemia viral oncogene homolog B (ras related; GTP binding protein) (RALB), mRNA.		NM_002881.2
ILMN_1677404	RAP2A	971.638	2	65.5216	0	0	1228.46	2	76.0928	0	25.5618	1.26432	ILMN_1653	RAP2A	13	Homo sapiens RAP2A, member of RAS oncogene family (RAP2A), mRNA.	RAP2; K-REV; KREV; RbBP-30	NM_021033.5
ILMN_1807455	DHRS7	1713.71	2	32.2901	0	0	1989.48	2	24.7559	0	25.5103	1.16092	ILMN_12686	DHRS7	14	Homo sapiens dehydrogenase/reductase (SDR family) member 7 (DHRS7), mRNA.	CGI-86; retDSR4; retSDR4	NM_016029.1
ILMN_2342121	PSMD13	81.2634	2	11.8968	0.00451807	0	138.052	2	8.27296	0	25.5103	1.69882	ILMN_173347	PSMD13	11	Homo sapiens proteasome (prosome, macropain) 26S subunit, non-ATPase, 13 (PSMD13), transcript variant 2, mRNA.	HSPC027; p40.5	NM_175932.1
ILMN_1727389	CDC16	1351.53	2	5.92871	0	0	1580.51	2	86.6643	0	25.4989	1.16943	ILMN_28112	CDC16	13	Homo sapiens cell division cycle 16 homolog (S. cerevisiae) (CDC16), transcript variant 1, mRNA.	APC6	NM_003903.3
ILMN_1786278	FAM149A	172.275	2	16.3492	0	0	241.857	2	11.7275	0	25.4896	1.4039	ILMN_20124	FAM149A	4	Homo sapiens family with sequence similarity 149, member A (FAM149A), transcript variant 1, mRNA.	DKFZP564J102; MSTP119; MST119	NM_015398.2
ILMN_1763540	PSME4	2684.94	2	246.937	0	0	3451.18	2	121.145	0	25.4426	1.28539	ILMN_10890	PSME4	2	Homo sapiens proteasome (prosome, macropain) activator subunit 4 (PSME4), mRNA.	FLJ21864; MGC142228; MGC138374; PA200; KIAA0077	NM_014614.1
ILMN_1685679	RNF146	134.591	2	7.04101	0	0	191.052	2	13.5039	0	25.3884	1.4195	ILMN_3774	RNF146	6	Homo sapiens ring finger protein 146 (RNF146), mRNA.	DKFZP434O1427; RP3-351K20.1; dJ351K20.1	NM_030963.2
ILMN_2062381	LCOR	776.034	2	22.21	0	0	917.685	2	42.9905	0	25.3679	1.18253	ILMN_173510	LCOR	10	Homo sapiens ligand dependent nuclear receptor corepressor (LCOR), mRNA.	FLJ38026; MLR2; KIAA1795; RP11-175O19.1	NM_032440.1
ILMN_1732328	LOC646200	12766.5	2	283.764	0	0	14778.7	2	461.813	0	25.2959	1.15762	ILMN_46375	LOC646200	3	PREDICTED: Homo sapiens similar to 60S ribosomal protein L22 (Heparin binding protein HBp15), transcript variant 1 (LOC646200), mRNA.		XM_930460.1
ILMN_1803988	MCL1	798.469	2	2.22256	0	0	935.253	2	10.4802	0	25.281	1.17131	ILMN_18397	MCL1	1	Homo sapiens myeloid cell leukemia sequence 1 (BCL2-related) (MCL1), transcript variant 1, mRNA.	MCL1L; MGC104264; MGC1839; TM; MCL1S; EAT	NM_021960.3
ILMN_2217630	CDKL3	95.0345	2	3.32774	0.00301205	0	144.862	2	1.10651	0	25.2432	1.52431	ILMN_15037	CDKL3	5	Homo sapiens cyclin-dependent kinase-like 3 (CDKL3), mRNA.	NKIAMRE	NM_016508.2
ILMN_1668374	ITGB5	4544.74	2	155.21	0	0	5331.42	2	261.1	0	25.2351	1.1731	ILMN_138555	ITGB5	3	Homo sapiens integrin, beta 5 (ITGB5), mRNA. XM_944688 XM_944693	FLJ26658	NM_002213.3
ILMN_2315694	STRADA	632.484	2	19.7078	0	0	753.366	2	10.0621	0	25.2285	1.19112	ILMN_2367	STRADA	17	Homo sapiens STE20-related kinase adaptor alpha (STRADA), transcript variant 2, mRNA.	STRAD; FLJ90524; PMSE	NM_001003786.1
ILMN_2311166	ITGB5	2399.42	2	36.6189	0	0	2882.19	2	188.256	0	25.2142	1.2012	ILMN_24189	ITGB5	3	Homo sapiens integrin, beta 5 (ITGB5), mRNA. XM_944688 XM_944693	FLJ26658	NM_002213.3
ILMN_1774196	URM1	2331.85	2	30.1044	0	0	2692.88	2	94.1149	0	25.214	1.15483	ILMN_16728	URM1	9	Homo sapiens ubiquitin related modifier 1 homolog (S. cerevisiae) (URM1), mRNA.	C9orf74; RP11-339B21.4; MGC2668	NM_030914.1
ILMN_2222317	DNAJB4	118.686	2	2.57488	0.00150602	0	273.194	2	59.155	0	25.2122	2.30182	ILMN_20230	DNAJB4	1	Homo sapiens DnaJ (Hsp40) homolog, subfamily B, member 4 (DNAJB4), mRNA.	DjB4; DNAJW; HLJ1	NM_007034.3
ILMN_1693882	TAPT1	130.671	2	5.86296	0.00150602	0	183.878	2	7.45063	0	25.2065	1.40718	ILMN_23725	TAPT1	4	Homo sapiens transmembrane anterior posterior transformation 1 (TAPT1), mRNA.	CMVFR; FLJ90013	NM_153365.2
ILMN_1749634	PLRG1	2016.89	2	13.5754	0	0	2330.74	2	63.7406	0	25.1326	1.15561	ILMN_22972	PLRG1	4	Homo sapiens pleiotropic regulator 1 (PRL1 homolog, Arabidopsis) (PLRG1), mRNA.	MGC110980; PRL1	NM_002669.2
ILMN_2339202	KTN1	1194.34	2	77.2518	0	0	1470.51	2	43.8623	0	25.1295	1.23124	ILMN_183293	KTN1	14	Homo sapiens kinectin 1 (kinesin receptor) (KTN1), transcript variant 4, mRNA.	KIAA0004; MGC133337; MU-RMS-40.19; CG1; KNT	NM_004986.2
ILMN_2113074	UFM1	324.423	2	0.885585	0	0	598.777	2	108.054	0	25.1246	1.84567	ILMN_12438	UFM1	13	Homo sapiens ubiquitin-fold modifier 1 (UFM1), mRNA.	bA131P10.1; C13orf20; BM-002	NM_016617.1
ILMN_1692865	VPS37D	455.448	2	13.7255	0	0	548.636	2	24.2242	0	25.1151	1.20461	ILMN_38163	VPS37D	7	Homo sapiens vacuolar protein sorting 37 homolog D (S. cerevisiae) (VPS37D), mRNA.	WBSCR24; MGC35352	NM_001077621.1
ILMN_1698732	PALLD	2690.61	2	74.2757	0	0	3211.58	2	193.891	0	25.0742	1.19362	ILMN_5918	PALLD	4	Homo sapiens palladin, cytoskeletal associated protein (PALLD), mRNA.	CGI-151; PNCA1; KIAA0992; FLJ22190; SIH002; FLJ38193; FLJ39139	NM_016081.3
ILMN_2159322	SLK	432.972	2	18.6523	0	0	607.766	2	65.3447	0	25.0433	1.40371	ILMN_2283	SLK	10	Homo sapiens STE20-like kinase (yeast) (SLK), mRNA.	KIAA0204; bA16H23.1; STK2; se20-9; MGC133067	NM_014720.2
ILMN_1796560	PFKFB2	76.6675	2	2.60857	0.00451807	0	137.641	2	17.4544	0	25	1.79529	ILMN_12195	PFKFB2	1	Homo sapiens 6-phosphofructo-2-kinase/fructose-2,6-biphosphatase 2 (PFKFB2), transcript variant 1, mRNA.	DKFZp781D2217; PFK-2/FBPase-2; MGC138308; MGC138310	NM_006212.2
ILMN_2256359	HSZFP36	289.446	2	32.5129	0	0	445.407	2	50.7441	0	24.9636	1.53883	ILMN_180853	HSZFP36		Homo sapiens ZFP-36 for a zinc finger protein (HSZFP36), mRNA.		NM_001080493.1
ILMN_1777483	APOOL	94.5071	2	0.202473	0.00301205	0	143.965	2	5.89442	0	24.9133	1.52332	ILMN_23257	APOOL	X	Homo sapiens apolipoprotein O-like (APOOL), mRNA.	MGC129748; UNQ8193; FAM121A; CXorf33	NM_198450.3
ILMN_1724158	ZNF93	164.734	2	20.7174	0	0	253.774	2	23.9638	0	24.9066	1.54051	ILMN_25082	ZNF93	19	Homo sapiens zinc finger protein 93 (ZNF93), mRNA.	ZNF505; HTF34; HPF34; TF34	NM_031218.2
ILMN_1757644	UBE2H	263.716	2	16.8621	0	0	428.464	2	61.9171	0	24.7528	1.62471	ILMN_12924	UBE2H	7	Homo sapiens ubiquitin-conjugating enzyme E2H (UBC8 homolog, yeast) (UBE2H), transcript variant 1, mRNA.	E2-20K; UBCH; UBC8; UBCH2	NM_003344.2
ILMN_1669114	WNK4	49.5999	2	2.51743	0.0105422	0	95.807	2	3.01986	0.00301205	24.7528	1.9316	ILMN_7644	WNK4	17	Homo sapiens WNK lysine deficient protein kinase 4 (WNK4), mRNA.	PRKWNK4; PHA2B	NM_032387.3
ILMN_1665945	ACBD3	1271	2	13.3351	0	0	1751.63	2	191.526	0	24.7428	1.37815	ILMN_14917	ACBD3	1	Homo sapiens acyl-Coenzyme A binding domain containing 3 (ACBD3), mRNA.	GOLPH1; PAP7; GOCAP1; GCP60	NM_022735.3
ILMN_1733851	DACT3	90.6213	2	1.79778	0.00301205	0	139.618	2	6.29538	0	24.7416	1.54068	ILMN_8584	DACT3	19	Homo sapiens dapper, antagonist of beta-catenin, homolog 3 (Xenopus laevis) (DACT3), mRNA.	MGC15476; RRR1	NM_145056.1
ILMN_2360705	ACSL3	3162.74	2	160.709	0	0	3790.34	2	109.997	0	24.7234	1.19844	ILMN_19143	ACSL3	2	Homo sapiens acyl-CoA synthetase long-chain family member 3 (ACSL3), transcript variant 2, mRNA.	PRO2194; FACL3; ACS3	NM_203372.1
ILMN_1765409	STAM	631.123	2	44.2119	0	0	789.04	2	26.0855	0	24.7231	1.25022	ILMN_2957	STAM	10	Homo sapiens signal transducing adaptor molecule (SH3 domain and ITAM motif) 1 (STAM), mRNA.	DKFZp686J2352; STAM1	NM_003473.2
ILMN_1811615	COPA	2940.47	2	64.3508	0	0	3508.58	2	218.834	0	24.7043	1.1932	ILMN_25560	COPA	1	Homo sapiens coatomer protein complex, subunit alpha (COPA), transcript variant 2, mRNA.	FLJ26320; HEP-COP	NM_004371.3
ILMN_2163796	RABGGTB	778.264	2	39.3682	0	0	942.068	2	38.0871	0	24.6877	1.21047	ILMN_25242	RABGGTB	1	Homo sapiens Rab geranylgeranyltransferase, beta subunit (RABGGTB), mRNA.	GGTB	NM_004582.2
ILMN_1752455	DOCK5	56.4932	2	2.09818	0.00753012	0	103.023	2	4.42563	0.00150602	24.636	1.82363	ILMN_139157	DOCK5	8	Homo sapiens dedicator of cytokinesis 5 (DOCK5), mRNA.	DKFZp451J181; DKFZp781J211; DKFZp779M164	NM_024940.6
ILMN_2396571	GPR108	160.625	2	21.1858	0	0	236.407	2	12.0683	0	24.5624	1.4718	ILMN_173018	GPR108	19	Homo sapiens G protein-coupled receptor 108 (GPR108), transcript variant 1, mRNA.	LUSTR2; MGC14393	NM_001080452.1
ILMN_1672662	SLC20A1	2882.26	2	165.291	0	0	3486.81	2	174.998	0	24.556	1.20975	ILMN_7081	SLC20A1	2	Homo sapiens solute carrier family 20 (phosphate transporter), member 1 (SLC20A1), mRNA.	Glvr-1; PiT-1; FLJ41426; GLVR1; PIT1; DKFZp686J2397	NM_005415.3
ILMN_1727813	BRP44	2007.2	2	168.536	0	0	2537.11	2	18.4368	0	24.5383	1.264	ILMN_29811	BRP44	1	Homo sapiens brain protein 44 (BRP44), mRNA.	MGC125752; DKFZP564B167; MGC125753	NM_015415.2
ILMN_1781996	NUDT16	78.5434	2	0.762252	0.00451807	0	129.783	2	11.7009	0.00150602	24.5283	1.65237	ILMN_16023	NUDT16	3	Homo sapiens nudix (nucleoside diphosphate linked moiety X)-type motif 16 (NUDT16), mRNA.	FLJ31265	NM_152395.1
ILMN_1655117	WDR19	320.949	2	25.1531	0	0	469.834	2	52.0899	0	24.5208	1.46389	ILMN_11749	WDR19	4	Homo sapiens WD repeat domain 19 (WDR19), mRNA.	PWDMP; KIAA1638; FLJ23127; ORF26	NM_025132.3
ILMN_1734288	DUSP18	113.964	2	7.15122	0.00150602	0	166.256	2	1.8818	0	24.512	1.45885	ILMN_9044	DUSP18	22	Homo sapiens dual specificity phosphatase 18 (DUSP18), mRNA.	bK963H5.1; DUSP20; MGC32658; DSP18; LMWDSP20	NM_152511.3
ILMN_2087989	ZFAND1	506.355	2	19.5719	0	0	698.297	2	73.2413	0	24.4936	1.37907	ILMN_23674	ZFAND1	8	Homo sapiens zinc finger, AN1-type domain 1 (ZFAND1), mRNA.	FLJ14007	NM_024699.1
ILMN_2228809	YWHAG	3194.58	2	105.701	0	0	4082.4	2	342.697	0	24.472	1.27791	ILMN_172249	YWHAG	7	Homo sapiens tyrosine 3-monooxygenase/tryptophan 5-monooxygenase activation protein, gamma polypeptide (YWHAG), mRNA.	14-3-3GAMMA	NM_012479.2
ILMN_2399896	SEC31A	931.487	2	36.1569	0	0	1175.28	2	90.2555	0	24.4538	1.26172	ILMN_23819	SEC31A	4	Homo sapiens SEC31 homolog A (S. cerevisiae) (SEC31A), transcript variant 1, mRNA.	KIAA0905; HSPC334; ABP125; SEC31L1; MGC90305; HSPC275; DKFZp686N07171; ABP130	NM_014933.2
ILMN_1788239	AMDHD1	64.7926	2	3.73581	0.0060241	0	111.665	2	5.40495	0.00150602	24.4331	1.72342	ILMN_26806	AMDHD1	12	Homo sapiens amidohydrolase domain containing 1 (AMDHD1), mRNA.	MGC35366; HMFT1272	NM_152435.1
ILMN_1699644	2010-03-03	103.936	2	7.28031	0.00150602	0	161.168	2	14.5953	0	24.3661	1.55064	ILMN_25008	2010-03-03		PREDICTED: Homo sapiens membrane-associated ring finger (C3HC4) 3 (MARCH3), mRNA.		XM_001127871.1
ILMN_2257833	BBS7	129.348	2	3.6794	0.00150602	0	181.047	2	1.39646	0	24.3631	1.39969	ILMN_179012	BBS7	4	Homo sapiens Bardet-Biedl syndrome 7 (BBS7), transcript variant 1, mRNA.	FLJ10715; BBS2L1	NM_176824.1
ILMN_2331636	ACACA	3405.2	2	89.7166	0	0	4420.64	2	401.331	0	24.3496	1.2982	ILMN_9534	ACACA	17	Homo sapiens acetyl-Coenzyme A carboxylase alpha (ACACA), transcript variant 3, mRNA.	ACC; ACC1; ACAC; ACCA	NM_198836.1
ILMN_1700276	C14orf100	780.613	2	64.0157	0	0	991.115	2	53.9371	0	24.3496	1.26966	ILMN_2292	C14ORF100	14	Homo sapiens chromosome 14 open reading frame 100 (C14orf100), mRNA.	HSPC213; HSPC327	NM_016475.2
ILMN_2361570	SNX14	1052.39	2	4.54608	0	0	1294.66	2	95.1925	0	24.3496	1.23021	ILMN_30304	SNX14	6	Homo sapiens sorting nexin 14 (SNX14), transcript variant 2, mRNA.	MGC13217; RP11-321N4.2; RGS-PX2	NM_020468.2
ILMN_2396956	AKAP13	718.422	2	48.7022	0	0	947.91	2	77.5305	0	24.3423	1.31943	ILMN_28017	AKAP13	15	Homo sapiens A kinase (PRKA) anchor protein 13 (AKAP13), transcript variant 2, mRNA.	HA-3; FLJ11952; BRX; FLJ43341; c-lbc; PROTO-LB; Ht31; LBC; AKAP-Lbc; PROTO-LBC	NM_007200.3
ILMN_2388142	CD99L2	521.825	2	21.2281	0	0	629.722	2	31.2806	0	24.3301	1.20677	ILMN_11518	CD99L2	X	Homo sapiens CD99 molecule-like 2 (CD99L2), transcript variant 3, mRNA.	CD99B; DKFZp761H2024; MIC2L1	NM_134445.2
ILMN_1666364	COQ10A	245.741	2	5.76973	0	0	308.705	2	0.895833	0	24.3251	1.25622	ILMN_29873	COQ10A	12	Homo sapiens coenzyme Q10 homolog A (S. cerevisiae) (COQ10A), transcript variant 1, mRNA.	FLJ32452	NM_144576.3
ILMN_1679641	FAM120B	718.603	2	27.3995	0	0	856.644	2	2.19002	0	24.3014	1.1921	ILMN_10767	FAM120B	6	Homo sapiens family with sequence similarity 120B (FAM120B), mRNA.	KIAA1838; dJ894D12.1; PGCC1; KIAA0183	NM_032448.1
ILMN_2383489	CDK5RAP3	899.237	2	26.9538	0	0	1057.92	2	48.9668	0	24.2663	1.17647	ILMN_10217	CDK5RAP3	17	Homo sapiens CDK5 regulatory subunit associated protein 3 (CDK5RAP3), transcript variant 2, mRNA.	HSF-27; OK/SW-cl.114; MST016; IC53; C53	NM_025197.2
ILMN_1759792	CLIP4	62.5496	2	1.64161	0.0060241	0	110.016	2	9.08557	0.00150602	24.2126	1.75887	ILMN_17216	CLIP4	2	Homo sapiens CAP-GLY domain containing linker protein family, member 4 (CLIP4), mRNA.	FLJ32705; RSNL2; FLJ21069	NM_024692.3
ILMN_1685289	C16orf58	1911.06	2	59.3975	0	0	2233.08	2	32.5338	0	24.1975	1.1685	ILMN_23463	C16ORF58	16	Homo sapiens chromosome 16 open reading frame 58 (C16orf58), mRNA.	FLJ13868	NM_022744.1
ILMN_1730931	RUFY3	69.0081	2	0.66149	0.00451807	0	115.918	2	6.16462	0.00150602	24.1823	1.67977	ILMN_22291	RUFY3	4	Homo sapiens RUN and FYVE domain containing 3 (RUFY3), transcript variant 2, mRNA.	KIAA0871; SINGAR1; RIPX	NM_014961.2
ILMN_2121068	ADAM17	213.748	2	2.41366	0	0	310.938	2	35.3938	0	24.1529	1.45469	ILMN_165100	ADAM17	2	Homo sapiens ADAM metallopeptidase domain 17 (tumor necrosis factor, alpha, converting enzyme) (ADAM17), mRNA.	MGC71942; cSVP; CD156b; TACE	NM_003183.4
ILMN_1801934	SERTAD3	261.845	2	7.33764	0	0	386.151	2	47.2662	0	24.1385	1.47473	ILMN_1527	SERTAD3	19	Homo sapiens SERTA domain containing 3 (SERTAD3), transcript variant 1, mRNA.	RBT1	NM_013368.2
ILMN_1744268	PLEC1	288.404	2	19.8324	0	0	438.802	2	55.5646	0	24.0998	1.52148	ILMN_24283	PLEC1	8	Homo sapiens plectin 1, intermediate filament binding protein 500kDa (PLEC1), transcript variant 1, mRNA.	EBS1; PLTN; EBSO; PCN; PLEC1b; HD1	NM_000445.2
ILMN_2371825	AGL	964.635	2	22.2733	0	0	1166.97	2	77.6864	0	24.0604	1.20976	ILMN_1173	AGL	1	Homo sapiens amylo-1, 6-glucosidase, 4-alpha-glucanotransferase (AGL), transcript variant 5, mRNA.	GDE	NM_000645.2
ILMN_1693233	KIAA0513	27.5704	2	4.6688	0.0210843	0	72.4045	2	0.662087	0.00301205	24.0484	2.62617	ILMN_21473	KIAA0513	16	Homo sapiens KIAA0513 (KIAA0513), mRNA.		NM_014732.2
ILMN_1652409	SPATA7	157.039	2	10.6928	0	0	215.647	2	12.395	0	24.0353	1.3732	ILMN_2515	SPATA7	14	Homo sapiens spermatogenesis associated 7 (SPATA7), transcript variant 2, mRNA.	MGC102934; DKFZp686D07199; HSD3; HSD-3.1	NM_001040428.2
ILMN_1811330	FAM134B	18.5393	2	2.14584	0.0286145	0	82.8466	2	20.087	0.00301205	24.0147	4.4687	ILMN_139301	FAM134B	5	Homo sapiens family with sequence similarity 134, member B (FAM134B), transcript variant 1, mRNA.	FLJ22155; FLJ20152; FLJ22179	NM_001034850.1
ILMN_1742611	C1orf52	870.72	2	36.7554	0	0	1038.06	2	49.953	0	24.0052	1.19218	ILMN_28315	C1ORF52	1	Homo sapiens chromosome 1 open reading frame 52 (C1orf52), mRNA.	RP11-234D19.1; gm117; FLJ44982	NM_198077.2
ILMN_1800626	SESN1	307.098	2	23.1366	0	0	407.254	2	29.3917	0	24.0002	1.32613	ILMN_5404	SESN1	6	Homo sapiens sestrin 1 (SESN1), mRNA.	SEST1; MGC138241; MGC142129; PA26; RP11-787I22.1	NM_014454.1
ILMN_1738699	FXR2	194.515	2	19.6886	0	0	268.951	2	12.68	0	23.9368	1.38268	ILMN_28297	FXR2	17	Homo sapiens fragile X mental retardation, autosomal homolog 2 (FXR2), mRNA.	FMR1L2	NM_004860.2
ILMN_1773906	NCOA4	5465.45	2	554.766	0	0	7084.72	2	124.583	0	23.9279	1.29627	ILMN_24328	NCOA4	10	Homo sapiens nuclear receptor coactivator 4 (NCOA4), mRNA.	RFG; ARA70; PTC3; DKFZp762E1112; ELE1	NM_005437.2
ILMN_2318638	TGIF1	2468.21	2	13.9876	0	0	2936.48	2	187.113	0	23.9263	1.18972	ILMN_162784	TGIF1	18	Homo sapiens TGFB-induced factor homeobox 1 (TGIF1), transcript variant 1, mRNA.	HPE4; MGC5066; MGC39747; TGIF	NM_170695.2
ILMN_1670145	DFNA5	262.019	2	10.4363	0	0	430.449	2	66.0504	0	23.9029	1.64282	ILMN_7276	DFNA5	7	Homo sapiens deafness, autosomal dominant 5 (DFNA5), transcript variant 1, mRNA.	ICERE-1	NM_004403.2
ILMN_1738736	SNX4	990.153	2	28.8694	0	0	1160.56	2	8.31221	0	23.8437	1.1721	ILMN_5888	SNX4	3	Homo sapiens sorting nexin 4 (SNX4), mRNA.		NM_003794.2
ILMN_1756238	C6orf128	53.7	2	2.65704	0.00903614	0	99.2907	2	5.71383	0.00150602	23.8326	1.84899	ILMN_27860	C6ORF128	6	Homo sapiens chromosome 6 open reading frame 128 (C6orf128), mRNA.	dJ355M6.2	NM_145316.2
ILMN_2397627	UPF3B	547.041	2	29.8216	0	0	737.323	2	70.0783	0	23.8249	1.34784	ILMN_174905	UPF3B	X	Homo sapiens UPF3 regulator of nonsense transcripts homolog B (yeast) (UPF3B), transcript variant 1, mRNA.	UPF3X; RENT3B; HUPF3B	NM_080632.1
ILMN_1804461	MYH14	75.902	2	14.4714	0.00451807	0	134.268	2	6.47117	0	23.8202	1.76896	ILMN_460	MYH14	19	Homo sapiens myosin, heavy chain 14 (MYH14), transcript variant 1, mRNA.	MHC16; FP17425; FLJ13881; FLJ43092; NMHC-II-C; myosin; DKFZp667A1311; KIAA2034; DFNA4	NM_001077186.1
ILMN_1671489	PC	168.936	2	4.39161	0	0	223.538	2	2.10057	0	23.8202	1.32321	ILMN_1987	PC	11	Homo sapiens pyruvate carboxylase (PC), nuclear gene encoding mitochondrial protein, transcript variant A, mRNA.	PCB	NM_000920.2
ILMN_1745655	PEX16	810.966	2	14.8468	0	0	1035.49	2	89.3317	0	23.7738	1.27686	ILMN_20453	PEX16	11	Homo sapiens peroxisomal biogenesis factor 16 (PEX16), transcript variant 1, mRNA.		NM_004813.1
ILMN_1683883	ACY1	522.878	2	47.0165	0	0	673.836	2	20.4437	0	23.7535	1.28871	ILMN_17094	ACY1	3	Homo sapiens aminoacylase 1 (ACY1), mRNA.	ACY1D; ACYLASE	NM_000666.1
ILMN_1754279	FBXW7	415.968	2	18.9884	0	0	508.437	2	11.072	0	23.7446	1.2223	ILMN_7221	FBXW7	4	Homo sapiens F-box and WD repeat domain containing 7 (FBXW7), transcript variant 1, mRNA.	DKFZp686F23254; AGO; FBXW6; SEL-10; CDC4; FBX30; SEL10; FBW7	NM_033632.2
ILMN_1701933	SNCA	18.7841	2	0.59587	0.0286145	0	62.3142	2	3.41625	0.00753012	23.6971	3.31739	ILMN_2235	SNCA	4	Homo sapiens synuclein, alpha (non A4 component of amyloid precursor) (SNCA), transcript variant NACP112, mRNA.	PD1; NACP; PARK4; MGC110988; PARK1	NM_007308.1
ILMN_1728799	FBP1	598.679	2	18.1954	0	0	743.247	2	54.1154	0	23.6364	1.24148	ILMN_16804	FBP1	9	Homo sapiens fructose-1,6-bisphosphatase 1 (FBP1), mRNA.	FBP	NM_000507.2
ILMN_1723116	AMFR	883.26	2	0.307721	0	0	1026.84	2	48.8535	0	23.6285	1.16256	ILMN_137784	AMFR	16	Homo sapiens autocrine motility factor receptor (AMFR), mRNA.	GP78; RNF45	NM_001144.4
ILMN_1729167	EFTUD1	243.796	2	0.911303	0	0	305.598	2	4.32978	0	23.6174	1.2535	ILMN_25441	EFTUD1	15	Homo sapiens elongation factor Tu GTP binding domain containing 1 (EFTUD1), transcript variant 1, mRNA.	RIA1; FLJ13119; FAM42A; HsT19294	NM_024580.5
ILMN_1731137	TXNDC9	547.546	2	1.8151	0	0	777.724	2	92.6876	0	23.5586	1.42038	ILMN_24064	TXNDC9	2	Homo sapiens thioredoxin domain containing 9 (TXNDC9), mRNA.	APACD	NM_005783.3
ILMN_1669718	PSENEN	150.756	2	6.21315	0	0	203.949	2	3.38206	0	23.5414	1.35284	ILMN_458	PSENEN	19	Homo sapiens presenilin enhancer 2 homolog (C. elegans) (PSENEN), mRNA.	MSTP064; MDS033; PEN-2; PEN2	NM_172341.1
ILMN_2265995	NBPF3	348.571	2	26.5963	0	0	446.126	2	7.36951	0	23.5026	1.27987	ILMN_5339	NBPF3	1	Homo sapiens neuroblastoma breakpoint family, member 3 (NBPF3), mRNA.	RP11-293F5.5; DKFZp434D177; AE2	NM_032264.2
ILMN_1789990	ARFGEF2	115.999	2	7.76058	0.00150602	0	167.882	2	0.403305	0	23.4987	1.44728	ILMN_9645	ARFGEF2	20	Homo sapiens ADP-ribosylation factor guanine nucleotide-exchange factor 2 (brefeldin A-inhibited) (ARFGEF2), mRNA.	FLJ23723; dJ1164I10.1; BIG2	NM_006420.2
ILMN_1697200	MON2	355.8	2	5.91056	0	0	439.167	2	29.0212	0	23.4971	1.23431	ILMN_19004	MON2	12	Homo sapiens MON2 homolog (yeast) (MON2), mRNA.	MGC35493; KIAA1040	NM_015026.1
ILMN_2061446	AADACL1	454.557	2	36.8427	0	0	659.177	2	74.0727	0	23.4946	1.45015	ILMN_24560	AADACL1	3	Homo sapiens arylacetamide deacetylase-like 1 (AADACL1), mRNA.		NM_020792.3
ILMN_2045419	BNIP3L	95.2001	2	13.6117	0.00301205	0	198.625	2	36.9376	0	23.4461	2.08639	ILMN_13842	BNIP3L	8	Homo sapiens BCL2/adenovirus E1B 19kDa interacting protein 3-like (BNIP3L), mRNA.	BNIP3a; NIX	NM_004331.2
ILMN_1695917	C5orf15	1919.89	2	29.4573	0	0	2208.51	2	30.0841	0	23.4351	1.15033	ILMN_23157	C5ORF15	5	Homo sapiens chromosome 5 open reading frame 15 (C5orf15), mRNA.	HTGN29; KCT2	NM_020199.1
ILMN_1718629	NRIP1	638.115	2	46.5478	0	0	886.934	2	90.1641	0	23.3804	1.38993	ILMN_4339	NRIP1	21	Homo sapiens nuclear receptor interacting protein 1 (NRIP1), mRNA.	RIP140	NM_003489.2
ILMN_2379718	RAB24	271.325	2	0.935068	0	0	335.742	2	16.2094	0	23.3723	1.23742	ILMN_25731	RAB24	5	Homo sapiens RAB24, member RAS oncogene family (RAB24), transcript variant 1, mRNA.		NM_001031677.2
ILMN_2339955	NR4A2	65.0102	2	5.34975	0.0060241	0	137.274	2	24.3262	0	23.3637	2.11157	ILMN_28405	NR4A2	2	Homo sapiens nuclear receptor subfamily 4, group A, member 2 (NR4A2), transcript variant 1, mRNA.	RNR1; NOT; TINUR; NURR1; HZF-3	NM_006186.2
ILMN_1704369	LIMA1	1311.01	2	107.928	0	0	1828.62	2	184.017	0	23.3561	1.39482	ILMN_6603	LIMA1	12	Homo sapiens LIM domain and actin binding 1 (LIMA1), mRNA.	SREBP3; EPLIN; FLJ38853; MGC131726	NM_016357.3
ILMN_1811574	MAPK8IP3	155.153	2	19.0165	0	0	224.872	2	8.4688	0	23.328	1.44936	ILMN_13989	MAPK8IP3	16	Homo sapiens mitogen-activated protein kinase 8 interacting protein 3 (MAPK8IP3), transcript variant 2, mRNA.	SYD2; KIAA1066; FLJ00027; DKFZp762N1113; JIP3; JSAP1	NM_001040439.1
ILMN_1720373	SLC7A5	6225.41	2	477.237	0	0	7719.51	2	60.8503	0	23.3169	1.24	ILMN_25446	SLC7A5	16	Homo sapiens solute carrier family 7 (cationic amino acid transporter, y+ system), member 5 (SLC7A5), mRNA.	MPE16; CD98; 4F2LC; hLAT1; D16S469E; LAT1; E16	NM_003486.5
ILMN_2065690	GRAMD3	115.168	2	1.70779	0.00150602	0	164.537	2	0.219173	0	23.2769	1.42866	ILMN_9790	GRAMD3	5	Homo sapiens GRAM domain containing 3 (GRAMD3), mRNA.	NS3TP2; FLJ21313	NM_023927.1
ILMN_1665909	LASP1	12926	2	528.578	0	0	15180.2	2	280.74	0	23.2694	1.17439	ILMN_27039	LASP1	17	Homo sapiens LIM and SH3 protein 1 (LASP1), mRNA.	MLN50; Lasp-1	NM_006148.1
ILMN_1803824	ZDHHC9	1750.04	2	15.1213	0	0	2013.4	2	10.5286	0	23.265	1.15049	ILMN_8585	ZDHHC9	X	Homo sapiens zinc finger, DHHC-type containing 9 (ZDHHC9), transcript variant 1, mRNA.	ZNF379; CGI-89; ZDHHC10; ZNF380; DHHC9; CXorf11	NM_016032.2
ILMN_1674650	C9orf95	92.0464	2	3.73451	0.00301205	0	167.644	2	26.2424	0	23.2278	1.8213	ILMN_28428	C9ORF95	9	Homo sapiens chromosome 9 open reading frame 95 (C9orf95), mRNA.	NRK1; bA235O14.2; RP11-235O14.2; FLJ20559	NM_017881.1
ILMN_2323385	TRIM4	805.899	2	72.4894	0	0	1205.41	2	147.977	0	23.2238	1.49573	ILMN_8530	TRIM4	7	Homo sapiens tripartite motif-containing 4 (TRIM4), transcript variant beta, mRNA.	RNF87	NM_033091.1
ILMN_1654851	FAM134A	236.174	2	27.7511	0	0	326.769	2	17.8653	0	23.2026	1.38359	ILMN_20437	FAM134A	2	Homo sapiens family with sequence similarity 134, member A (FAM134A), mRNA.	MGC3035; C2orf17; DKFZp686C2379	NM_024293.3
ILMN_1661595	C1orf53	321.477	2	3.28168	0	0	394.201	2	24.0749	0	23.1636	1.22622	ILMN_19225	C1ORF53	1	Homo sapiens chromosome 1 open reading frame 53 (C1orf53), mRNA.		NM_001024594.1
ILMN_1758633	CCDC130	1012.45	2	43.5233	0	0	1218.02	2	71.5143	0	23.1588	1.20304	ILMN_1871	CCDC130	19	Homo sapiens coiled-coil domain containing 130 (CCDC130), mRNA.	MGC10471	NM_030818.2
ILMN_1726893	EPN3	252.765	2	5.96417	0	0	319.714	2	21.3186	0	23.1538	1.26487	ILMN_29567	EPN3	17	Homo sapiens epsin 3 (EPN3), mRNA.	FLJ20778; MGC129899	NM_017957.1
ILMN_1703593	BAIAP2L1	1311.14	2	40.4092	0	0	1530.54	2	29.6741	0	23.1227	1.16733	ILMN_16050	BAIAP2L1	7	Homo sapiens BAI1-associated protein 2-like 1 (BAIAP2L1), mRNA.	IRTKS	NM_018842.3
ILMN_2134888	TUBE1	66.9937	2	13.1344	0.00451807	0	121.978	2	4.95627	0.00150602	23.0569	1.82074	ILMN_7563	TUBE1	6	Homo sapiens tubulin, epsilon 1 (TUBE1), mRNA.	dJ142L7.2; TUBE; FLJ22589	NM_016262.3
ILMN_1680314	TXN	15862.6	2	38.242	0	0	18357	2	1015.91	0	22.9844	1.15725	ILMN_16294	TXN	9	Homo sapiens thioredoxin (TXN), mRNA.	DKFZp686B1993; TRX; MGC61975	NM_003329.2
ILMN_1708093	ARHGEF5	254.623	2	20.8097	0	0	348.426	2	28.6958	0	22.9629	1.3684	ILMN_7906	ARHGEF5	7	Homo sapiens Rho guanine nucleotide exchange factor (GEF) 5 (ARHGEF5), mRNA.	TIM; TIM1; P60; GEF5; DKFZp686N1969	NM_005435.3
ILMN_1766650	FOXA1	1183.38	2	66.947	0	0	1427.49	2	49.5058	0	22.9629	1.20628	ILMN_25104	FOXA1	14	Homo sapiens forkhead box A1 (FOXA1), mRNA.	MGC33105; TCF3A; HNF3A	NM_004496.2
ILMN_1787266	SPINK1	6803.14	2	417.877	0	0	10290.9	2	1392.39	0	22.954	1.51268	ILMN_25404	SPINK1	5	Homo sapiens serine peptidase inhibitor, Kazal type 1 (SPINK1), mRNA.	Spink3; PCTT; PSTI; TATI	NM_003122.2
ILMN_1737640	CSAG1	1046.09	2	76.6188	0	0	1303.35	2	73.3873	0	22.8919	1.24593	ILMN_15324	CSAG1	X	Homo sapiens chondrosarcoma associated gene 1 (CSAG1), transcript variant b, mRNA.	CSAGE	NM_153479.1
ILMN_1690695	PEX11A	126.427	2	1.89095	0.00150602	0	176.129	2	6.48873	0	22.7531	1.39314	ILMN_20720	PEX11A	15	Homo sapiens peroxisomal biogenesis factor 11 alpha (PEX11A), mRNA.	MGC138534; PEX11-ALPHA; MGC119947	NM_003847.1
ILMN_1715113	HARS2	1324.76	2	13.802	0	0	1525.93	2	5.18745	0	22.7515	1.15186	ILMN_12435	HARS2	5	Homo sapiens histidyl-tRNA synthetase 2, mitochondrial (putative) (HARS2), nuclear gene encoding mitochondrial protein, mRNA.	HO3; HARSL; HARSR	NM_012208.2
ILMN_1799198	OTUB2	84.1949	2	2.80226	0.00451807	0	130.713	2	6.64168	0.00150602	22.7449	1.55251	ILMN_15953	OTUB2	14	Homo sapiens OTU domain, ubiquitin aldehyde binding 2 (OTUB2), mRNA.	OTB2; MGC3102; C14orf137; FLJ21916; OTU2	NM_023112.2
ILMN_2347807	EXOC1	266.951	2	7.72966	0	0	413.199	2	58.4688	0	22.7249	1.54784	ILMN_23321	EXOC1	4	Homo sapiens exocyst complex component 1 (EXOC1), transcript variant 1, mRNA.	SEC3L1; Sec3p; SEC3; FLJ10893; BM-102	NM_018261.3
ILMN_1810387	PLAA	100.767	2	5.65761	0.00301205	0	149.033	2	3.28451	0	22.708	1.47898	ILMN_14096	PLAA	9	Homo sapiens phospholipase A2-activating protein (PLAA), transcript variant 1, mRNA.	FLJ11281; PLA2P; PLAP; FLJ12699	NM_001031689.1
ILMN_2408576	FAM129B	409.779	2	18.6299	0	0	499.037	2	7.46335	0	22.6992	1.21782	ILMN_8005	FAM129B	9	Homo sapiens family with sequence similarity 129, member B (FAM129B), transcript variant 2, mRNA.	OC58; MEG-3; FLJ13518; FLJ22298; RP11-356B19.6; bA356B19.6; FLJ22151; DKFZP434H0820; C9orf88	NM_001035534.1
ILMN_1762993	PIGV	363.469	2	17.8421	0	0	447.18	2	17.7172	0	22.6939	1.23031	ILMN_3048	PIGV	1	Homo sapiens phosphatidylinositol glycan anchor biosynthesis, class V (PIGV), mRNA.	FLJ20477; RP1-50O24.2	NM_017837.2
ILMN_1695745	DISP1	113.28	2	4.89658	0.00150602	0	180.618	2	22.3772	0	22.6793	1.59444	ILMN_17841	DISP1	1	Homo sapiens dispatched homolog 1 (Drosophila) (DISP1), mRNA.	MGC13130; DISPA; MGC104180; DKFZP434I0428; MGC16796; FLJ43740	NM_032890.2
ILMN_2137536	ZZZ3	832.375	2	30.2403	0	0	1099.54	2	106.595	0	22.6604	1.32097	ILMN_14976	ZZZ3	1	Homo sapiens zinc finger, ZZ-type containing 3 (ZZZ3), mRNA.	DKFZP564I052; FLJ10362; DKFZp313N0119	NM_015534.3
ILMN_1690733	EGF	3.97521	2	4.75725	0.161145	0	46.6167	2	1.50326	0.0135542	22.6299	11.7269	ILMN_611	EGF	4	Homo sapiens epidermal growth factor (beta-urogastrone) (EGF), mRNA.	URG	NM_001963.2
ILMN_1693726	TBC1D10A	63.5147	2	6.81622	0.0060241	0	110.36	2	7.22194	0.00150602	22.5908	1.73755	ILMN_26278	TBC1D10A	22	Homo sapiens TBC1 domain family, member 10A (TBC1D10A), mRNA.	dJ130H16.2; TBC1D10; dJ130H16.1; EPI64	NM_031937.1
ILMN_1742541	ZNF518A	341.144	2	2.3584	0	0	412.111	2	1.87296	0	22.5568	1.20803	ILMN_19497	ZNF518A	10	Homo sapiens zinc finger protein 518A (ZNF518A), mRNA.	DKFZp781O2147; MGC125707; ZNF518; MGC125710	NM_014803.3
ILMN_2129715	COG3	226.747	2	19.7163	0	0	319.636	2	29.4824	0	22.4577	1.40966	ILMN_18720	COG3	13	Homo sapiens component of oligomeric golgi complex 3 (COG3), mRNA.	SEC34	NM_031431.2
ILMN_1663042	SDC4	388.257	2	29.2573	0	0	592.199	2	79.1313	0	22.4017	1.52528	ILMN_24480	SDC4	20	Homo sapiens syndecan 4 (SDC4), mRNA.	MGC22217; SYND4	NM_002999.2
ILMN_2249288	TIPRL	289.837	2	3.05229	0	0	354.852	2	13.0422	0	22.401	1.22432	ILMN_13476	TIPRL	1	Homo sapiens TIP41, TOR signaling pathway regulator-like (S. cerevisiae) (TIPRL), transcript variant 1, mRNA.	RP1-69E11.1; MGC3794; dJ69E11.3; TIP; TIP41	NM_152902.3
ILMN_1793831	TRADD	74.9299	2	1.13585	0.00451807	0	120.468	2	7.51278	0.00150602	22.3929	1.60775	ILMN_27933	TRADD	16	Homo sapiens TNFRSF1A-associated via death domain (TRADD), mRNA.	MGC11078; Hs.89862	NM_003789.3
ILMN_2080637	ZBTB44	193.435	2	9.10412	0	0	271.231	2	26.8741	0	22.3699	1.40218	ILMN_30202	ZBTB44	11	Homo sapiens zinc finger and BTB domain containing 44 (ZBTB44), mRNA.	MGC57431; MGC60348; MGC88058; HSPC063; MGC26123; BTBD15	NM_014155.3
ILMN_1796240	KIAA1012	586.098	2	36.5314	0	0	734.655	2	48.204	0	22.3478	1.25347	ILMN_20638	KIAA1012	18	Homo sapiens KIAA1012 (KIAA1012), mRNA.	MGC71660; HsT2706	NM_014939.2
ILMN_1743783	CCDC43	266.585	2	16.2262	0	0	338.767	2	4.49624	0	22.3392	1.27077	ILMN_24234	CCDC43	17	Homo sapiens coiled-coil domain containing 43 (CCDC43), transcript variant 2, mRNA.	FLJ31795	NM_001099225.1
ILMN_2156953	ZFAND6	373.03	2	19.4043	0	0	511.397	2	52.6537	0	22.267	1.37093	ILMN_16822	ZFAND6	15	Homo sapiens zinc finger, AN1-type domain 6 (ZFAND6), mRNA.	ZA20D3; AWP1; ZFAND5B	NM_019006.2
ILMN_2367258	SMOX	242.045	2	28.9913	0	0	373.005	2	44.2356	0	22.2284	1.54105	ILMN_14642	SMOX	20	Homo sapiens spermine oxidase (SMOX), transcript variant 2, mRNA.	PAO; PAOh1; dJ779E11.1; SMO; MGC1010; C20orf16; FLJ20746	NM_175840.1
ILMN_1742534	COL4A5	243.92	2	15.463	0	0	312.983	2	15.7074	0	22.2129	1.28314	ILMN_13514	COL4A5	X	Homo sapiens collagen, type IV, alpha 5 (COL4A5), transcript variant 1, mRNA.	MGC42377; ATS; MGC167109; CA54; ASLN	NM_000495.3
ILMN_1716862	PPM1B	959.21	2	63.9573	0	0	1195.15	2	74.9176	0	22.1948	1.24597	ILMN_29648	PPM1B	2	Homo sapiens protein phosphatase 1B (formerly 2C), magnesium-dependent, beta isoform (PPM1B), transcript variant 2, mRNA.	PPC2BETAX; MGC21657; PP2CB; PP2C-beta-X; PP2CBETA	NM_177968.2
ILMN_2051519	RPL37A	15330.3	2	528.309	0	0	17798.4	2	159.943	0	22.1858	1.16099	ILMN_15929	RPL37A	2	Homo sapiens ribosomal protein L37a (RPL37A), mRNA.	MGC74786	NM_000998.4
ILMN_2311796	TES	98.8459	2	6.19768	0.00301205	0	146.824	2	6.50891	0	22.1736	1.48538	ILMN_14919	TES	7	Homo sapiens testis derived transcript (3 LIM domains) (TES), transcript variant 2, mRNA.	DKFZP586B2022; TESS-2; MGC1146; TESTIN; TESS	NM_152829.1
ILMN_2119535	RIPK1	237.133	2	5.40707	0	0	297.091	2	18.1627	0	22.1682	1.25285	ILMN_24351	RIPK1	6	Homo sapiens receptor (TNFRSF)-interacting serine-threonine kinase 1 (RIPK1), mRNA.	RIP; FLJ39204; RIP1	NM_003804.3
ILMN_1666004	WASL	1454.06	2	40.3799	0	0	1723.03	2	105.277	0	22.155	1.18497	ILMN_4756	WASL	7	Homo sapiens Wiskott-Aldrich syndrome-like (WASL), mRNA.	DKFZp779G0847; NWASP; MGC48327; N-WASP	NM_003941.2
ILMN_2402600	GLIS3	74.0152	2	2.30217	0.00451807	0	129.13	2	15.951	0.00150602	22.1524	1.74464	ILMN_25239	GLIS3	9	Homo sapiens GLIS family zinc finger 3 (GLIS3), transcript variant 2, mRNA.	ZNF515; FLJ38999; MGC33662; FLJ90578	NM_152629.3
ILMN_2402558	ZHX1	166.455	2	1.9681	0	0	219.401	2	14.1455	0	22.1415	1.31808	ILMN_11409	ZHX1	8	Homo sapiens zinc fingers and homeoboxes 1 (ZHX1), transcript variant 2, mRNA.		NM_007222.3
ILMN_2225746	C17orf59	40.4756	2	0.851704	0.0150602	0	88.3285	2	11.1546	0.00301205	22.1267	2.18226	ILMN_4989	C17ORF59	17	Homo sapiens chromosome 17 open reading frame 59 (C17orf59), mRNA.	FLJ20014; PRO2472	NM_017622.1
ILMN_1750079	PURB	1129.49	2	66.7742	0	0	1426.62	2	105.682	0	22.0769	1.26306	ILMN_29327	PURB	7	Homo sapiens purine-rich element binding protein B (PURB), mRNA.	MGC126786; MGC126784; PURBETA	NM_033224.3
ILMN_1678766	DYNLT1	2135.14	2	10.1241	0	0	2444.31	2	41.2944	0	22.0679	1.1448	ILMN_7436	DYNLT1	6	Homo sapiens dynein, light chain, Tctex-type 1 (DYNLT1), mRNA.	tctex-1; CW-1; MGC111571; TCTEL1	NM_006519.1
ILMN_2379520	HAGH	153.8	2	13.3127	0	0	215.516	2	15.4136	0	22.0609	1.40127	ILMN_22401	HAGH	16	Homo sapiens hydroxyacylglutathione hydrolase (HAGH), transcript variant 1, mRNA.	HAGH1; GLX2; GLXII; GLO2	NM_005326.4
ILMN_2352131	ERBB2	1163.87	2	9.83919	0	0	1339.78	2	63.7987	0	22.0128	1.15114	ILMN_28003	ERBB2	17	Homo sapiens v-erb-b2 erythroblastic leukemia viral oncogene homolog 2, neuro/glioblastoma derived oncogene homolog (avian) (ERBB2), transcript variant 1, mRNA.	c-erb B2; CD340; HER2; NGL; NEU; HER-2/neu; HER-2; TKR1	NM_004448.2
ILMN_1739454	USP34	399.526	2	35.4673	0	0	513.607	2	21.6241	0	22.0095	1.28554	ILMN_1559	USP34	2	Homo sapiens ubiquitin specific peptidase 34 (USP34), mRNA.	KIAA0570; FLJ43910; KIAA0729; MGC104459	NM_014709.3
ILMN_1658575	GALNT5	8.29613	2	0.378835	0.0933735	0	54.5361	2	10.1202	0.0105422	22.0056	6.57368	ILMN_18326	GALNT5	2	Homo sapiens UDP-N-acetyl-alpha-D-galactosamine:polypeptide N-acetylgalactosaminyltransferase 5 (GalNAc-T5) (GALNT5), mRNA.	MGC165041; GALNAC-T5	NM_014568.1
ILMN_1657446	C1orf57	1085.57	2	29.5575	0	0	1419.97	2	138.113	0	21.9869	1.30804	ILMN_24377	C1ORF57	1	Homo sapiens chromosome 1 open reading frame 57 (C1orf57), mRNA.	RP4-659I19.2; RP4-678E16.2; MGC13186; FLJ11383	NM_032324.1
ILMN_1753584	KRT8	5113.84	2	214.916	0	0	5992.52	2	12.6795	0	21.9763	1.17182	ILMN_9685	KRT8	12	Homo sapiens keratin 8 (KRT8), mRNA.	CYK8; KO; K8; K2C8; CK8; CARD2	NM_002273.2
ILMN_1806782	ZNF235	41.1293	2	0.0171949	0.0135542	0	88.5218	2	10.9203	0.00301205	21.9701	2.15228	ILMN_21190	ZNF235	19	Homo sapiens zinc finger protein 235 (ZNF235), mRNA.	ANF270; HZF6; ZNF270; ZFP93	NM_004234.3
ILMN_1732343	KIAA0999	375.028	2	39.3788	0	0	494.634	2	13.906	0	21.9642	1.31892	ILMN_25737	KIAA0999	11	Homo sapiens KIAA0999 protein (KIAA0999), mRNA.	L19; FLJ12240	NM_025164.3
ILMN_1700001	TCTA	118.165	2	16.7791	0.00150602	0	195.032	2	22.7246	0	21.9642	1.65051	ILMN_19788	TCTA	3	Homo sapiens T-cell leukemia translocation altered gene (TCTA), mRNA.		NM_022171.2
ILMN_1785175	SWAP70	645.821	2	3.04432	0	0	752.948	2	21.1322	0	21.9583	1.16588	ILMN_4104	SWAP70	11	Homo sapiens SWAP-70 protein (SWAP70), mRNA.	HSPC321; FLJ39540; KIAA0640; SWAP-70	NM_015055.2
ILMN_1661594	C2orf42	292.683	2	7.84289	0	0	357.605	2	1.27403	0	21.9016	1.22182	ILMN_9721	C2ORF42	2	Homo sapiens chromosome 2 open reading frame 42 (C2orf42), mRNA.	FLJ20558	NM_017880.1
ILMN_1720865	OSBPL7	327.949	2	28.6875	0	0	424.071	2	21.6429	0	21.8998	1.2931	ILMN_4611	OSBPL7	17	Homo sapiens oxysterol binding protein-like 7 (OSBPL7), transcript variant 1, mRNA.	MGC71150; ORP7	NM_145798.2
ILMN_1772814	NLK	161.4	2	15.4834	0	0	223.851	2	1.73472	0	21.8944	1.38693	ILMN_26615	NLK	17	Homo sapiens nemo-like kinase (NLK), mRNA.	DKFZp761G1211; FLJ21033	NM_016231.4
ILMN_1716224	STARD4	13.2973	2	7.47065	0.0542169	0	60.4145	2	8.69945	0.00753012	21.8932	4.54338	ILMN_27466	STARD4	5	Homo sapiens StAR-related lipid transfer (START) domain containing 4 (STARD4), mRNA.		NM_139164.1
ILMN_1737255	C22orf36	54.2944	2	1.76619	0.00753012	0	102.436	2	11.5103	0.00150602	21.8804	1.88668	ILMN_4077	C22ORF36	22	Homo sapiens chromosome 22 open reading frame 36 (C22orf36), mRNA.	MGC131773	NM_207644.2
ILMN_1748077	DDX59	214.367	2	4.99932	0	0	270.865	2	13.7238	0	21.8784	1.26356	ILMN_10085	DDX59	1	Homo sapiens DEAD (Asp-Glu-Ala-Asp) box polypeptide 59 (DDX59), transcript variant 1, mRNA.	ZNHIT5; DKFZP564B1023; RP11-92G12.2	NM_001031725.3
ILMN_1781745	C9orf152	1240.23	2	38.5952	0	0	1442.96	2	8.2007	0	21.8624	1.16346	ILMN_753	C9ORF152	9	Homo sapiens chromosome 9 open reading frame 152 (C9orf152), mRNA.	MGC131682; bA470J20.2	NM_001012993.1
ILMN_1653165	AAMP	437.007	2	12.9547	0	0	526.422	2	31.8585	0	21.8548	1.20461	ILMN_26068	AAMP	2	Homo sapiens angio-associated, migratory cell protein (AAMP), mRNA.		NM_001087.3
ILMN_2067032	TRAF3IP1	98.5854	2	5.88034	0.00301205	0	145.947	2	2.81245	0	21.8525	1.48041	ILMN_18861	TRAF3IP1	2	Homo sapiens TNF receptor-associated factor 3 interacting protein 1 (TRAF3IP1), mRNA.	MIP-T3; DKFZp434F124; MIPT3	NM_015650.2
ILMN_2398403	TCEAL1	70.9152	2	4.89197	0.00451807	0	122.796	2	13.9655	0.00150602	21.8067	1.73159	ILMN_27559	TCEAL1	X	Homo sapiens transcription elongation factor A (SII)-like 1 (TCEAL1), transcript variant 2, mRNA.	SIIR; p21; pp21	NM_001006639.1
ILMN_2065299	EDEM3	295.292	2	15.6625	0	0	368.294	2	7.63359	0	21.8042	1.24722	ILMN_15796	EDEM3	1	Homo sapiens ER degradation enhancer, mannosidase alpha-like 3 (EDEM3), mRNA.	C1orf22	NM_025191.2
ILMN_1779886	TBC1D14	1211.36	2	3.00581	0	0	1392.61	2	4.60897	0	21.7759	1.14962	ILMN_21421	TBC1D14	4	Homo sapiens TBC1 domain family, member 14 (TBC1D14), mRNA.	FLJ32400; KIAA1322	NM_020773.1
ILMN_1658830	C10orf26	208.529	2	7.37605	0	0	265.154	2	6.28069	0	21.7623	1.27155	ILMN_28562	C10ORF26	10	Homo sapiens chromosome 10 open reading frame 26 (C10orf26), transcript variant 1, mRNA.	MGC125648; FLJ20367; FLJ20154; OPAL1	NM_001083913.1
ILMN_1687743	BTBD7	377.101	2	4.66986	0	0	450.784	2	24.1855	0	21.732	1.19539	ILMN_13003	BTBD7	14	Homo sapiens BTB (POZ) domain containing 7 (BTBD7), transcript variant 1, mRNA.	DKFZp686N0544; FUP1; MGC48310	NM_001002860.2
ILMN_1721704	FNTA	1484.99	2	179.728	0	0	1969.51	2	11.4724	0	21.6936	1.32628	ILMN_5092	FNTA	8	Homo sapiens farnesyltransferase, CAAX box, alpha (FNTA), transcript variant 3, mRNA.	FPTA; MGC99680; PGGT1A	NM_001018677.1
ILMN_1803219	TMC4	111.666	2	8.73137	0.00150602	0	162.14	2	0.832237	0	21.6851	1.45201	ILMN_10294	TMC4	19	Homo sapiens transmembrane channel-like 4 (TMC4), mRNA.	MGC39329	NM_144686.1
ILMN_2047112	RP11-529I10.4	531.626	2	15.7582	0	0	628.09	2	16.4787	0	21.6798	1.18145	ILMN_10078	RP11-529I10.4	10	Homo sapiens deleted in a mouse model of primary ciliary dyskinesia (RP11-529I10.4), mRNA.	DKFZP566F084	NM_015448.1
ILMN_2092223	TMEM92	65.0234	2	0.214292	0.00451807	0	119.779	2	16.125	0.00150602	21.673	1.84209	ILMN_6633	TMEM92	17	Homo sapiens transmembrane protein 92 (TMEM92), mRNA.	FLJ33318	NM_153229.1
ILMN_1812262	DDR1	632.357	2	49.7703	0	0	790.103	2	29.9197	0	21.6661	1.24946	ILMN_10004	DDR1	6	Homo sapiens discoidin domain receptor tyrosine kinase 1 (DDR1), transcript variant 1, mRNA.	TRKE; EDDR1; CD167; NEP; PTK3A; PTK3; DDR; CAK; NTRK4; RTK6; MCK10	NM_013993.2
ILMN_1800543	SCFD1	1328.75	2	29.2336	0	0	1531.37	2	66.175	0	21.6595	1.15249	ILMN_16207	SCFD1	14	Homo sapiens sec1 family domain containing 1 (SCFD1), transcript variant 1, mRNA.	KIAA0917; C14orf163; SLY1; RA410; STXBP1L2	NM_016106.2
ILMN_1766054	ABCA1	150.469	2	0.344819	0	0	292.197	2	58.1948	0	21.6524	1.94191	ILMN_21049	ABCA1	9	Homo sapiens ATP-binding cassette, sub-family A (ABC1), member 1 (ABCA1), mRNA.	CERP; ABC-1; MGC164864; MGC165011; HDLDT1; ABC1; TGD; FLJ14958	NM_005502.2
ILMN_1696622	SLC38A6	99.5472	2	2.11213	0.00301205	0	215.456	2	46.643	0	21.6221	2.16436	ILMN_7226	SLC38A6	14	Homo sapiens solute carrier family 38, member 6 (SLC38A6), mRNA.	NAT-1; MGC102697	NM_153811.1
ILMN_1698038	FLJ22374	98.1852	2	1.07264	0.00301205	0	144.906	2	10.3741	0	21.6087	1.47585	ILMN_22269	FLJ22374	7	Homo sapiens hypothetical protein FLJ22374 (FLJ22374), mRNA.	MGC44277	NM_032222.2
ILMN_1777881	TSPAN17	2017.9	2	112.63	0	0	2411.11	2	34.2355	0	21.5986	1.19486	ILMN_18131	TSPAN17	5	Homo sapiens tetraspanin 17 (TSPAN17), transcript variant 1, mRNA.	FBX23; MGC14859; TM4SF17; MGC71255; FBXO23	NM_012171.1
ILMN_2352121	NT5C3	2030.05	2	27.5888	0	0	2413.66	2	160.975	0	21.5521	1.18897	ILMN_12144	NT5C3	7	Homo sapiens 5'-nucleotidase, cytosolic III (NT5C3), transcript variant 1, mRNA.	MGC27337; PN-I; PSN1; UMPH1; MGC87828; UMPH; MGC87109; cN-III; P5'N-1	NM_001002010.1
ILMN_1762531	FGF9	212.972	2	15.9734	0	0	279.229	2	6.88317	0	21.539	1.31111	ILMN_1771	FGF9	13	Homo sapiens fibroblast growth factor 9 (glia-activating factor) (FGF9), mRNA.	MGC119914; GAF; MGC119915; HBFG-9	NM_002010.1
ILMN_1732717	FAM71E1	396.1	2	12.9895	0	0	475.143	2	14.3027	0	21.5089	1.19955	ILMN_14540	FAM71E1	19	Homo sapiens family with sequence similarity 71, member E1 (FAM71E1), mRNA.	FLJ27522; FLJ43757	NM_138411.1
ILMN_1656676	ZYG11B	714.378	2	57.1542	0	0	891.816	2	38.4918	0	21.4997	1.24838	ILMN_16610	ZYG11B	1	Homo sapiens zyg-11 homolog B (C. elegans) (ZYG11B), mRNA.	FLJ13456; ZYG11	NM_024646.1
ILMN_1695246	KLHDC8B	156.716	2	3.38255	0	0	207.366	2	2.4274	0	21.4021	1.32319	ILMN_6513	KLHDC8B	3	Homo sapiens kelch domain containing 8B (KLHDC8B), mRNA.	FLJ11302; MGC35097	NM_173546.1
ILMN_2341661	ETV4	322.685	2	4.63748	0	0	389.697	2	6.19404	0	21.3992	1.20767	ILMN_25435	ETV4	17	Homo sapiens ets variant 4 (ETV4), transcript variant 1, mRNA.	PEA3; E1A-F; E1AF; PEAS3	NM_001986.2
ILMN_1731073	CAPN9	61.3144	2	1.80632	0.0060241	0	104.956	2	0.175789	0.00150602	21.3796	1.71177	ILMN_934	CAPN9	1	Homo sapiens calpain 9 (CAPN9), transcript variant 2, mRNA.	nCL-4; GC36	NM_016452.1
ILMN_2387078	MPZL2	122.502	2	4.09647	0.00150602	0	170.354	2	9.38611	0	21.3796	1.39062	ILMN_23446	MPZL2	11	Homo sapiens myelin protein zero-like 2 (MPZL2), transcript variant 2, mRNA.	MPZL2; EVA1; EVA	NM_144765.1
ILMN_1813753	PTN	214.893	2	14.3471	0	0	278.796	2	7.15584	0	21.3407	1.29737	ILMN_13278	PTN	7	Homo sapiens pleiotrophin (PTN), mRNA.	HBGF8; NEGF1; HBNF; HARP	NM_002825.5
ILMN_2339796	CDC16	2106.01	2	82.9227	0	0	2459.51	2	18.8932	0	21.3379	1.16785	ILMN_175130	CDC16	13	Homo sapiens cell division cycle 16 homolog (S. cerevisiae) (CDC16), transcript variant 2, mRNA.	APC6	NM_001078645.1
ILMN_1730568	ZDHHC7	1411.01	2	12.7366	0	0	1616.91	2	9.11344	0	21.3305	1.14593	ILMN_12632	ZDHHC7	16	Homo sapiens zinc finger, DHHC-type containing 7 (ZDHHC7), mRNA.	ZNF370; FLJ10792; FLJ20279	NM_017740.1
ILMN_1670609	ATOX1	1474.63	2	119.827	0	0	1932.51	2	156.296	0	21.313	1.31051	ILMN_8255	ATOX1	5	Homo sapiens ATX1 antioxidant protein 1 homolog (yeast) (ATOX1), mRNA.	MGC138453; MGC138455; HAH1; ATX1	NM_004045.3
ILMN_1656386	SEC24D	238.061	2	9.24234	0	0	397.024	2	65.977	0	21.3011	1.66774	ILMN_7795	SEC24D	4	Homo sapiens SEC24 related gene family, member D (S. cerevisiae) (SEC24D), mRNA.	FLJ43974; KIAA0755	NM_014822.1
ILMN_2064150	PRRG2	555.742	2	4.28108	0	0	846.9	2	124.214	0	21.2748	1.52391	ILMN_9333	PRRG2	19	Homo sapiens proline rich Gla (G-carboxyglutamic acid) 2 (PRRG2), mRNA.	PRGP2	NM_000951.1
ILMN_1807710	HINT1	10346.2	2	46.7517	0	0	11904	2	657.677	0	21.2548	1.15057	ILMN_21351	HINT1	5	Homo sapiens histidine triad nucleotide binding protein 1 (HINT1), mRNA.	HINT; PKCI-1; PRKCNH1	NM_005340.3
ILMN_2086222	BRWD2	310.753	2	21.8589	0	0	449.684	2	53.4875	0	21.2204	1.44708	ILMN_22609	BRWD2	10	Homo sapiens bromodomain and WD repeat domain containing 2 (BRWD2), mRNA.	FLJ42531; DR11; DKFZp434L1715; WDR15; WDR11	NM_018117.10
ILMN_1711542	CHMP4C	138.495	2	8.32276	0	0	223.769	2	31.9456	0	21.1991	1.61572	ILMN_15228	CHMP4C	8	Homo sapiens chromatin modifying protein 4C (CHMP4C), mRNA.	MGC22825; Shax3	NM_152284.3
ILMN_1814113	ZFR	1588.79	2	22.2329	0	0	1817.7	2	10.1369	0	21.1778	1.14408	ILMN_11954	ZFR	5	Homo sapiens zinc finger RNA binding protein (ZFR), mRNA.	FLJ41312	NM_016107.3
ILMN_1751264	CCDC126	77.0921	2	0.628603	0.00451807	0	129.879	2	15.1998	0.00150602	21.1732	1.68473	ILMN_24365	CCDC126	7	Homo sapiens coiled-coil domain containing 126 (CCDC126), mRNA.	MGC104248; FLJ23031	NM_138771.3
ILMN_1787127	SLC43A2	170.953	2	9.59317	0	0	225.766	2	7.61092	0	21.1732	1.32063	ILMN_26932	SLC43A2	17	Homo sapiens solute carrier family 43, member 2 (SLC43A2), mRNA.	FLJ23848; LAT4; MGC34680	NM_152346.1
ILMN_1658271	LSS	74.2095	2	2.39788	0.00451807	0	118.346	2	4.2687	0.00150602	21.077	1.59476	ILMN_12246	LSS	21	Homo sapiens lanosterol synthase (2,3-oxidosqualene-lanosterol cyclase) (LSS), transcript variant 1, mRNA.	OSC	NM_002340.3
ILMN_1727589	SULT2B1	185.17	2	6.84671	0	0	250.157	2	21.843	0	21.0528	1.35096	ILMN_3446	SULT2B1	19	Homo sapiens sulfotransferase family, cytosolic, 2B, member 1 (SULT2B1), transcript variant 1, mRNA.	HSST2	NM_004605.2
ILMN_1719343	WDR26	270.155	2	3.9637	0	0	469.735	2	84.8692	0	20.9896	1.73876	ILMN_13821	WDR26	1	Homo sapiens WD repeat domain 26 (WDR26), mRNA.	FLJ21016; MIP2; CDW2	NM_025160.4
ILMN_2231911	AUH	438.361	2	6.27001	0	0	517.758	2	8.60753	0	20.9747	1.18112	ILMN_16053	AUH	9	Homo sapiens AU RNA binding protein/enoyl-Coenzyme A hydratase (AUH), nuclear gene encoding mitochondrial protein, mRNA.		NM_001698.1
ILMN_1706455	TTC5	293.151	2	0.325479	0	0	356.341	2	14.7981	0	20.9745	1.21556	ILMN_2965	TTC5	14	Homo sapiens tetratricopeptide repeat domain 5 (TTC5), mRNA.	Strap	NM_138376.1
ILMN_2157957	GTF2H1	171.241	2	15.1626	0	0	238.542	2	18.8366	0	20.9703	1.39302	ILMN_182359	GTF2H1	11	Homo sapiens general transcription factor IIH, polypeptide 1, 62kDa (GTF2H1), mRNA.	BTF2; TFIIH	NM_005316.2
ILMN_1776998	DNAJA4	1025.88	2	28.5779	0	0	1188.75	2	45.5415	0	20.9243	1.15876	ILMN_23222	DNAJA4	15	Homo sapiens DnaJ (Hsp40) homolog, subfamily A, member 4 (DNAJA4), mRNA.	PRO1472; MSTP104; MST104	NM_018602.2
ILMN_1784584	RINT1	166.714	2	1.13992	0	0	217.648	2	8.91447	0	20.9243	1.30552	ILMN_23747	RINT1	7	Homo sapiens RAD50 interactor 1 (RINT1), mRNA.	DKFZp667H2324; RINT-1	NM_021930.4
ILMN_2399497	RFXANK	259.657	2	4.55621	0	0	319.284	2	7.76698	0	20.8986	1.22964	ILMN_10402	RFXANK	19	Homo sapiens regulatory factor X-associated ankyrin-containing protein (RFXANK), transcript variant 2, mRNA.	BLS; RFX-B; MGC138628; F14150_1; ANKRA1	NM_134440.1
ILMN_2163723	KRT7	31.2405	2	0.765983	0.0180723	0	72.7581	2	5.47178	0.00301205	20.8874	2.32897	ILMN_12486	KRT7	12	Homo sapiens keratin 7 (KRT7), mRNA.	K7; MGC3625; MGC129731; SCL; K2C7; CK7	NM_005556.3
ILMN_1655077	PRDM1	9.56524	2	3.46026	0.0858434	0	50.0885	2	1.68484	0.0135542	20.8874	5.23652	ILMN_8384	PRDM1	6	Homo sapiens PR domain containing 1, with ZNF domain (PRDM1), transcript variant 1, mRNA.	MGC118922; BLIMP1; PRDI-BF1; MGC118925; MGC118924; MGC118923	NM_001198.2
ILMN_1809613	NGEF	71.7049	2	7.98687	0.00451807	0	118.182	2	0.398932	0.00150602	20.8279	1.64817	ILMN_26971	NGEF	2	Homo sapiens neuronal guanine nucleotide exchange factor (NGEF), mRNA.	EPHEXIN	NM_019850.1
ILMN_1789830	CFLAR	118.378	2	7.71792	0.00150602	0	199.78	2	30.4987	0	20.8177	1.68764	ILMN_4321	CFLAR	2	Homo sapiens CASP8 and FADD-like apoptosis regulator (CFLAR), mRNA.	I-FLICE; CASP8AP1; CASH; c-FLIPL; Casper; FLAME1; CLARP; USURPIN; FLIP; c-FLIPR; c-FLIPS; c-FLIP; MRIT; FLAME; FLAME-1	NM_003879.3
ILMN_1678490	RILPL2	206.329	2	2.17775	0	0	266.174	2	19.3046	0	20.7968	1.29005	ILMN_2260	RILPL2	12	Homo sapiens Rab interacting lysosomal protein-like 2 (RILPL2), mRNA.	FLJ30380; MGC7036; FLJ32372	NM_145058.1
ILMN_1726456	SLC3A2	1670.48	2	93.4683	0	0	2601.79	2	395.359	0	20.792	1.55751	ILMN_7086	SLC3A2	11	Homo sapiens solute carrier family 3 (activators of dibasic and neutral amino acid transport), member 2 (SLC3A2), transcript variant 6, mRNA.	4F2HC; CD98; 4F2; CD98HC; 4T2HC; MDU1; NACAE	NM_001013251.1
[truncated: 22,655 more rows]
